# Supplementary material for: Global geochemical fingerprinting of plume intensity suggests coupling with the supercontinent cycle
Source: Nat Commun. 2019 Nov 21;10:5270. doi: 10.1038/s41467-019-13300-4 (PMC6872659; doi:10.1038/s41467-019-13300-4)
Supplement: Supplementary file 4 — Supplamentery Data 1 [file 41467_2019_13300_MOESM4_ESM.xlsx]

## Sheet: Komatiites
CITATIONS	TECTONIC SETTING	LOCATION	LOCATION COMMENT	LATITUDE MIN	LATITUDE MAX	LONGITUDE MIN	LONGITUDE MAX	LAND OR SEA	ELEVATION MIN	ELEVATION MAX	SAMPLE NAME	ROCK NAME	MIN. AGE (YRS.)	MAX. AGE (YRS.)	GEOL.	AGE	ERUPTION DAY	ERUPTION MONTH	ERUPTION YEAR	ROCK TEXTURE	ROCK TYPE	DRILL DEPTH MIN	DRILL DEPTHAX	ALTERATION	MINERAL	MATERIAL	SIO2(WT%)	TIO2(WT%)	B2O3(WT%)	AL2O3(WT%)	CR2O3(WT%)	FE2O3(WT%)	FEO(WT%)	CAO(WT%)	MGO(WT%)	FEOT(WT%)	MNO(WT%)	Fe/Mm	SC(PPM)	TI(PPM)	V(PPM)	CR(PPM)	CO(PPM)	NI(PPM)	CU(PPM)	Ni/Co	Cr/Zn	NIO(WT%)	K2O(WT%)
[13590]	ARCHEAN CRATON (INCLUDING GREENSTONE BELTS)	BALTIC SHIELD - ARCHEAN / KARELIAN PROVINCE - GREENSTONE BELTS / KUHMO GREENSTONE BELT	AROLA, KUHMO COMMUNE, EASTERN FINLAND	64.4409	64.4409	29.0462	29.0462	SAE			s_117TOH 95-1 [13590]	KOMATIITE [13590]				ARCHEAN [13590]					VOL					WR [13590]	48.2	0.236		5.89				9.96	18	10.5	0.283	37.2472			116	2217	110	1170	0	10.6364	36.95		0.02
[13590]	ARCHEAN CRATON (INCLUDING GREENSTONE BELTS)	BALTIC SHIELD - ARCHEAN / KARELIAN PROVINCE - GREENSTONE BELTS / KUHMO GREENSTONE BELT	SIIVIKKOVAARA NEAR SIIVIKKO, KUHMO COMMUNE, EASTERN FINLAND	64.244	64.244	29.1055	29.1055	SAE			s_36JSK 94-2/30.50 [13590]	KOMATIITE [13590]				ARCHEAN [13590]					VOL	30.5	30.5			WR [13590]	44.7	0.424		9.27				8.6	18	10.8	0.187	57.9792			211	1950	90	680	0	7.55556	27.8571		0.052
[7150]	ARCHEAN CRATON (INCLUDING GREENSTONE BELTS)	ALDAN SHIELD - ARCHEAN / OLONDO GREENSTONE BELT / ANCIENT MAFIC-ULTRAMAFIC OLONDO ASSOCIATION	OLEKMA RIVER NEAR THE TIREKH-MASTAKH RAPIDS, OLEKMA BLOCK	57.03	57.03	120.72	120.72	SAE			s_86198 [7150]	KOMATIITE [7150]	3230000000 [7150]	3230000000 [7150]		ARCHEAN [7150]					VOL					WR [7150]	49.1	0.45		8.7				12.1	18	10.5	0.19	55.4787			165	1810	70	890		12.7143	#DIV/0!		0.12
[19008]	ARCHEAN CRATON (INCLUDING GREENSTONE BELTS)	SUPERIOR PROVINCE_ARCHEAN / ABITIBI GREENSTONE BELT / SOUTHERN ABITIBI VOLCANIC ZONE / FRED^S FLOW	MUNRO TOWNSHIP	48.2	48.2	-80.1	-80.1	SAE			s_M634 [19008]	KOMATIITE [19008]	2700000000 [19008]	2700000000 [19008]	NEO [19008]	ARCHEAN [19008]				APHANITIC [19008]	VOL	2.59	2.59			WR [19008]	48.3	0.5		9.42	0.34			9.7	18	13.23	0.22	60.3709								#DIV/0!	#DIV/0!	0.07	0.02
[5276]	OCEANIC PLATEAU	CARIBBEAN-COLOMBIAN PLATEAU / GORGONA ISLAND		3	3	-78.32	-78.32	SAE			s_GOR-149 [5276]	KOMATIITE [5276]									VOL					WR [5276]	46.5	0.58		12.1	0.16			10.3	18	11.3		#DIV/0!								#DIV/0!	#DIV/0!		0.08
[5331]	ARCHEAN CRATON (INCLUDING GREENSTONE BELTS)	KAAPVAAL CRATON_ARCHEAN / BARBERTON GREENSTONE BELT / ONVERWACHT GROUP / SCHAPENBURG KOMATIITE		-25.95	-25.95	30.57	30.57	SAE			s_SC20 [5331]	KOMATIITE, BASALTIC [5331]				ARCHEAN [5331]					VOL					WR [5331]	48	0.59		5.48				10.3	18	13.41	0.23	58.5317				2350		620		#DIV/0!	#DIV/0!		0.11
[13590]	ARCHEAN CRATON (INCLUDING GREENSTONE BELTS)	BALTIC SHIELD - ARCHEAN / KARELIAN PROVINCE - GREENSTONE BELTS / KUHMO GREENSTONE BELT	KUHMO COMMUNE, EASTERN FINLAND	64.4418	64.4418	29.0431	29.0431	SAE			s_30JSK 94-2 [13590]	KOMATIITE [13590]				ARCHEAN [13590]					VOL					WR [13590]	43.1	0.624		9.59				7.4	18	12.3	0.191	64.649			224	1690	100	640	0	6.4	7.34783		0.023
[20585]	ARCHEAN CRATON (INCLUDING GREENSTONE BELTS)	SUPERIOR PROVINCE_ARCHEAN / ABITIBI GREENSTONE BELT / SOUTHERN ABITIBI VOLCANIC ZONE / TISDALE ASSEMBLAGE	HART DEPOSIT, SHAW DOME AREA	49	49	-79.4	-79.4	SAE			s_H11-13C-301.6 [20585]	KOMATIITE [20585]				ARCHEAN [20585]					VOL					WR [20585]		0.383744		7.33112				10.1163	18.0089	8.39	0.19575	43.0279						935.8		#DIV/0!	#DIV/0!		0.573622
[5628]	ARCHEAN CRATON (INCLUDING GREENSTONE BELTS)	DHARWAR CRATON_ARCHEAN / WESTERN DHARWAR CRATON / HOLENAR(A)SIPUR SCHIST BELT	SARGUR GROUP	12.5	12.9	76.25	76.33	SAE			s_16 [5628]	KOMATIITE [5628]				ARCHEAN [5628]					VOL					WR [5628]	52.13	0.57		7.16		1.61	6.19	9.18	18.04		0.13	0								#DIV/0!	#DIV/0!		0.08
[5242][5308][6893][12401][4118]	OCEANIC PLATEAU	CARIBBEAN-COLOMBIAN PLATEAU / GORGONA ISLAND		3	3	-78.32	-78.32	SAE			s_GOR-94-1 [5242]	KOMATIITE [5242]	88000000 [6893]	88000000 [6893]		CRETACEOUS [5242]					VOL					WR [5242]	47.1	0.7		11.84				9.67	18.04	11.44	0.18	63.8034	24.1		224	827		684	113	#DIV/0!	14.2586		0.04
[20585]	ARCHEAN CRATON (INCLUDING GREENSTONE BELTS)	SUPERIOR PROVINCE_ARCHEAN / ABITIBI GREENSTONE BELT / SOUTHERN ABITIBI VOLCANIC ZONE / TISDALE ASSEMBLAGE	HART DEPOSIT, SHAW DOME AREA	49	49	-79.4	-79.4	SAE			s_H11-11-407 [20585]	KOMATIITE [20585]				ARCHEAN [20585]					VOL					WR [20585]		0.542247		9.67405				8.61911	18.042	10.86	0.216539	50.3483						841.9		#DIV/0!	#DIV/0!		0.122919
[13590]	ARCHEAN CRATON (INCLUDING GREENSTONE BELTS)	BALTIC SHIELD - ARCHEAN / KARELIAN PROVINCE - GREENSTONE BELTS / KUHMO GREENSTONE BELT	VIITALA NEAR SIIVIKKO, KUHMO COMMUNE, EASTERN FINLAND	64.24	64.24	29.0826	29.0826	SAE			s_160TOH 93-1 [13590]	KOMATIITE [13590]				ARCHEAN [13590]					VOL					WR [13590]	46.53	0.32		7.27				10.05	18.05	11.38	0.283	40.3688			155	2379	72	1062	1	14.75	21.6273		0.04
[5405]	ARCHEAN CRATON (INCLUDING GREENSTONE BELTS)	WEST AUSTRALIAN CRATON / YILGARN CRATON / EASTERN GOLDFIELDS SUPERTERRANE / KALGOORLIE TERRANE - WILDARA-LEONORA BELT	MARSHALL POOL	-28.47	-28.47	121.07	121.07	SAE			s_331/529 [5405]	KOMATIITE, PERIDOTITIC [5405]				ARCHEAN [5405]					VOL					WR [5405]	47.96	0.52		9.16				9.89	18.05	12.45	0.24	52.0773	37		197	2280		680		#DIV/0!	#DIV/0!		0.05
[6875]	ARCHEAN CRATON (INCLUDING GREENSTONE BELTS)	KAAPVAAL CRATON_ARCHEAN / BARBERTON GREENSTONE BELT / ONVERWACHT GROUP / MENDON FORMATION	BARBERTON MOUNTAIN LAND, EASTERN TRANSVAAL	-25.77	-25.77	31	31	SAE			s_SA 224-14 [6875]	KOMATIITE [6875]				ARCHEAN [6875]				ORIENTED PYROXENE SPINIFEX [6875]	VOL					WR [6875]	50	0.65		6.68				10.84	18.05	12.6	0.2	63.2457	27		164	1514	48	263	99	5.47917	20.4595		0
[5628]	ARCHEAN CRATON (INCLUDING GREENSTONE BELTS)	DHARWAR CRATON_ARCHEAN / WESTERN DHARWAR CRATON / HOLENAR(A)SIPUR SCHIST BELT	SARGUR GROUP	12.5	12.9	76.25	76.33	SAE			s_17 [5628]	KOMATIITE [5628]				ARCHEAN [5628]					VOL					WR [5628]	51.69	0.72		7.93		2.36	8.09	6.23	18.06		0.19	0								#DIV/0!	#DIV/0!		0.15
[5996]	ARCHEAN CRATON (INCLUDING GREENSTONE BELTS)	ZIMBABWE CRATON_ARCHEAN / BULAWAYAN SUPERGROUP / BELINGWE GREENSTONE BELT / RELIANCE FORMATION	SASKMAR DRILL HOLE, EASTERN LIMB OF THE NGEZI KOMATIITE FLOW, 5.3 KM SOUTH OF ZVISHAVANE	-20.35	-20.35	30.03	30.03	SAE			s_Z8A [5996]	KOMATIITE [5996]				ARCHEAN [5996]				CUMULATE [5996]	VOL					WR [5996]	50.43	0.45		9.19				8.57	18.07	12.04	0.2	60.4348	30			2528		606		#DIV/0!	#DIV/0!		0.05
[5746]	ARCHEAN CRATON (INCLUDING GREENSTONE BELTS)	SUPERIOR PROVINCE_ARCHEAN / WABIGOON GREENSTONE BELT / CENTRAL WABIGOON GREENSTONE BELT	STEEP ROCK LAKE BELT	48.8	48.8	-91.6	-91.6	SAE			s_KYT253 [5746]	KOMATIITE, BASALTIC [5746]				ARCHEAN [5746]					VOL					WR [5746]	41.34	1.23		4.47		2.02	14.56	7.29	18.08		0.2	0	24		209	2707		1172	157	#DIV/0!	25.781		0.16
[5193]	ARCHEAN CRATON (INCLUDING GREENSTONE BELTS)	BALTIC SHIELD - ARCHEAN / KARELIAN PROVINCE - GREENSTONE BELTS / GIMOLA-KOSTOMUKSHA GREENSTONE BELT / KOSTOMUKSHA SYNFORM - GIMOLA GROUP	BOREHOLE 1568	64.65	64.65	30.75	30.75	SAE			s_1568/77 [5193]	KOMATIITE [5193]				ARCHEAN [5193]					VOL					WR [5193]	26.67	0.19		5.44		1.14	5.45	15.14	18.09		0.21	0			99	1790	56	930		16.6071	#DIV/0!		1.57
[1493][5352][174][173][5195]	ARCHEAN CRATON (INCLUDING GREENSTONE BELTS)	ZIMBABWE CRATON_ARCHEAN / BULAWAYAN SUPERGROUP / BELINGWE GREENSTONE BELT / RELIANCE FORMATION	SASKMAR DRILL HOLE, EASTERN LIMB OF THE NGEZI KOMATIITE FLOW, 5.3 KM SOUTH OF ZVISHAVANE	-20.35	-20.35	30.03	30.03	SAE			s_ZA1 [1493]	KOMATIITE [1493]	2700000000 [5352]	2700000000 [5352]		ARCHEAN [1493]				RANDOM OLIVINE SPINIFEX [174]	VOL					WR [1493]	47.06	0.4		8.02				8.09	18.1	10.99	0.19	58.0677								#DIV/0!	#DIV/0!		0.063
[13648]	ARCHEAN CRATON (INCLUDING GREENSTONE BELTS)	ZIMBABWE CRATON_ARCHEAN / BULAWAYAN SUPERGROUP / BELINGWE GREENSTONE BELT / RELIANCE FORMATION	SASKMAR DRILL HOLE, EASTERN LIMB OF THE NGEZI KOMATIITE FLOW, 5.3 KM SOUTH OF ZVISHAVANE	-20.35	-20.35	30.03	30.03	SAE			s_TN6 [13648]	KOMATIITE [13648]	2700000000 [13648]	2700000000 [13648]		ARCHEAN [13648]					VOL					WR [13648]	48.6	0.436		8.76		13.4		8.58	18.1		0.218	0			188	2191	84	758		9.02381	#DIV/0!		0.083
[5616]	INTRAPLATE VOLCANICS	TRANS-HUDSON OROGEN / CIRCUM-SUPERIOR LARGE IGNEOUS PROVINCE / OTTAWA ISLANDS	GILMOUR ISLAND	59.83	59.83	-80	-80	SAE			s_BLS-60-79 [5616]	KOMATIITE [5616]			PALEO [5616]	PROTEROZOIC [5616]					VOL					WR [5616]	45.6	0.59		9		2.4	8.8	9.04	18.1		0.18	0			190	1700	59	610	88	10.339	#DIV/0!		0.1
[13590]	ARCHEAN CRATON (INCLUDING GREENSTONE BELTS)	BALTIC SHIELD - ARCHEAN / KARELIAN PROVINCE - GREENSTONE BELTS / KUHMO GREENSTONE BELT	PAHAKANGAS, KUHMO COMMUNE, EASTERN FINLAND	64.232	64.232	29.0899	29.0899	SAE			s_8SII 93-4/114.50 [13590]	KOMATIITE [13590]				ARCHEAN [13590]					VOL	114.5	114.5			WR [13590]	41.2	0.616		10.9				7.3	18.1	13.1	0.239	55.0255			293	999	100	420	30	4.2	7.68462		0.06
[13590]	ARCHEAN CRATON (INCLUDING GREENSTONE BELTS)	BALTIC SHIELD - ARCHEAN / KARELIAN PROVINCE - GREENSTONE BELTS / KUHMO GREENSTONE BELT	ORE DEPOSIT AT AROLA, KUHMO COMMUNE, EASTERN FINLAND	64.4484	64.4484	29.0545	29.0545	SAE			s_52VIE 67-2/7.40 [13590]	KOMATIITE [13590]				ARCHEAN [13590]					VOL	7.4	7.4			WR [13590]	47.8	0.707		4.33				11.6	18.1	10.4	0.184	56.7422			169	2306	130	570	40	4.38462	8.54074		0.477
[5853]	INTRAPLATE VOLCANICS	ARAVALLI CRATON_PROTEROZOIC / ARAVALLI FOLD BELT / RAJASTHAN	BETWEEN DELWARA AND NATHDWARA	24.23	24.8	73.75	73.78	SAE			s_2 [5853]	KOMATIITE [5853]				PROTEROZOIC [5853]					VOL					WR [5853]	47.1	0.8		8.9				8.5	18.1	12.15		#DIV/0!				96.28	1603	78	1130	0.0486588	1.41588		0.05
[5322]	ARCHEAN CRATON (INCLUDING GREENSTONE BELTS)	ZIMBABWE CRATON_ARCHEAN / BULAWAYAN SUPERGROUP / BELINGWE GREENSTONE BELT / RELIANCE FORMATION	SASKMAR DRILL HOLE, EASTERN LIMB OF THE NGEZI KOMATIITE FLOW, 5.3 KM SOUTH OF ZVISHAVANE	-20.35	-20.35	30.03	30.03	SAE			s_A27-2 [5322]	KOMATIITE [5322]	2700000000 [5322]	2700000000 [5322]		ARCHEAN [5322]				SPINIFEX [5322]	VOL					WR [5322]									18.1			#DIV/0!								#DIV/0!	#DIV/0!
[21604]	ARCHEAN CRATON (INCLUDING GREENSTONE BELTS)	ZIMBABWE CRATON_ARCHEAN / BULAWAYAN SUPERGROUP / BELINGWE GREENSTONE BELT / RELIANCE FORMATION		-20.57	-20.57	30.4	30.4	SAE			s_TN-06 [21604]	KOMATIITE [21604]				ARCHEAN [21604]					VOL					WR [21604]	48.6421	0.436439		8.75995				8.58329	18.1018	12.1	0.218219	55.665	34.0921		191.086	2190.51	84.1703	757.533	74.1557	9	#DIV/0!		0.0831312
[5611]	ARCHEAN CRATON (INCLUDING GREENSTONE BELTS)	SUPERIOR PROVINCE_ARCHEAN / ABITIBI GREENSTONE BELT / SOUTHERN ABITIBI VOLCANIC ZONE / LOWER KOMATIITES	TEXMONT MINE, 80 KM SOUTH OF TIMMINS, NEWTON TOWNSHIP	48.47	48.47	-81.4	-81.4	SAE			s_19 [5611]	KOMATIITE [5611]	2700000000 [5611]	2700000000 [5611]		ARCHEAN [5611]					VOL					WR [5611]	47.84	0.58		8.29	0.37			10.5	18.12	11.54	0.23	50.3696	41		229	2497		639	53	#DIV/0!	69.3611	0.08	0.21
[17072]	ARCHEAN CRATON (INCLUDING GREENSTONE BELTS)	SUPERIOR PROVINCE_ARCHEAN / ABITIBI GREENSTONE BELT / SOUTHERN ABITIBI VOLCANIC ZONE / STOUGHTON-ROQUEMAURE GROUP	SECTION C	48.2	48.2	-80	-80	SAE			s_ROQ-12 [17072]	KOMATIITE, BASALTIC [17072]	2720000000 [17072]	2720000000 [17072]	PALEO [17072]	ARCHEAN [17072]					VOL					WR [17072]	45.56	0.7		7.86				9.73	18.12	11.62	0.18	64.8073			199	1876	80	720		9	#DIV/0!		0.01
[5628]	ARCHEAN CRATON (INCLUDING GREENSTONE BELTS)	DHARWAR CRATON_ARCHEAN / WESTERN DHARWAR CRATON / HOLENAR(A)SIPUR SCHIST BELT	SARGUR GROUP	12.5	12.9	76.25	76.33	SAE			s_14 [5628]	KOMATIITE [5628]				ARCHEAN [5628]					VOL			F		WR [5628]	51.05	0.15		7.02		2.02	9.85	9.75	18.15		0.25	0								#DIV/0!	#DIV/0!		0.15
[5628]	ARCHEAN CRATON (INCLUDING GREENSTONE BELTS)	DHARWAR CRATON_ARCHEAN / WESTERN DHARWAR CRATON / HOLENAR(A)SIPUR SCHIST BELT	SARGUR GROUP	12.5	12.9	76.25	76.33	SAE			s_18 [5628]	KOMATIITE [5628]				ARCHEAN [5628]					VOL					WR [5628]	54.35	0.55		7.55		1.82	8.58	5.2	18.16		0.23	0								#DIV/0!	#DIV/0!		0.08
[19008]	ARCHEAN CRATON (INCLUDING GREENSTONE BELTS)	SUPERIOR PROVINCE_ARCHEAN / ABITIBI GREENSTONE BELT / SOUTHERN ABITIBI VOLCANIC ZONE / FRED^S FLOW	MUNRO TOWNSHIP	48.2	48.2	-80.1	-80.1	SAE			s_M636 [19008]	KOMATIITE [19008]	2700000000 [19008]	2700000000 [19008]	NEO [19008]	ARCHEAN [19008]				RANDOM OLIVINE SPINIFEX [19008]	VOL	3.81	3.81			WR [19008]	48.6	0.57		9.52	0.27			8.33	18.17	13.58	0.21	64.9188								#DIV/0!	#DIV/0!	0.06	0.01
[5995]	ARCHEAN CRATON (INCLUDING GREENSTONE BELTS)	ALDAN SHIELD - ARCHEAN / OLONDO GREENSTONE BELT / OLEKMA GNEISS-MIGMATITE COMPLEX		57	57	120	121	SAE			s_779V [5995]	KOMATIITE [5995]	2960000000 [5995]	2970000000 [5995]		ARCHEAN [5995]					VOL					WR [5995]	45.88	0.28		7.67		1.01	9.94	10.67	18.18		0.26	0								#DIV/0!	#DIV/0!		0.05
[20735]	INTRAPLATE VOLCANICS	TRANS-HUDSON OROGEN / CIRCUM-SUPERIOR LARGE IGNEOUS PROVINCE / WINNIPEGOSIS KOMATIITE BELT	BOREHOLE RP12	53	53	-100	-100	SAE			s_RP12-311.5 [20735]	KOMATIITE [20735]				PROTEROZOIC [20735]					VOL					WR [20735]	48.5717	0.569995		10.0156				9.07921	18.1889	12.1719	0.182195	67.0677	34.1859		201	2232.21	86.8062	463.81	83.8097	5.34305	#DIV/0!		0.190338
[13590]	ARCHEAN CRATON (INCLUDING GREENSTONE BELTS)	BALTIC SHIELD - ARCHEAN / KARELIAN PROVINCE - GREENSTONE BELTS / TIPASJÄRVI GREENSTONE BELT	RIVER VIITAJOKI NEAR HÄIKIÖVAARA, SOTKAMO COMMUNE, EASTERN FINLAND	64.1819	64.1819	28.8354	28.8354	SAE			s_224JEV 95-2 [13590]	KOMATIITE [13590]				ARCHEAN [13590]					VOL					WR [13590]	48.6	0.373		7.89				10.8	18.2	9.25	0.207	44.8602			156	1704	240	680	0	2.83333	18.9333		0.093
[5319]	ARCHEAN CRATON (INCLUDING GREENSTONE BELTS)	WEST AUSTRALIAN CRATON / YILGARN CRATON / EASTERN GOLDFIELDS SUPERTERRANE / KALGOORLIE TERRANE - KAMBALDA DOMAIN	TRIPOD MEMBER, KAMBALDA, VICTOR SHOOT AREA, DRILL CORE KD6033	-31.2	-31.2	121.67	121.67	SAE			s_90741 [5319]	KOMATIITE [5319]				ARCHEAN [5319]				MASSIVE FELTED [5319]	VOL	185.7	185.7			WR [5319]	46.5	0.523		11.9	0.411			5.09	18.2	11.85	0.16	74.3513				2812		456		#DIV/0!	#DIV/0!	0.058	3.23
[8808]	ARCHEAN CRATON (INCLUDING GREENSTONE BELTS)	WEST AUSTRALIAN CRATON / YILGARN CRATON / SOUTHERN CROSS SUPERTERRANE / SANDSTONE GREENSTONE BELT	NORTH-CENTRAL YILGARN CRATON	-27.5	-28.5	119	120	SAE			s_165375 [8808]	KOMATIITE [8808]	2717000000 [8808]								VOL					WR [8808]	48.03	0.55		6.26		7.88	3.24	5.26	18.2	10.33	0.15	69.1352	31		108	3530		1709	114	#DIV/0!	49.9293		0.05
[8808]	ARCHEAN CRATON (INCLUDING GREENSTONE BELTS)	WEST AUSTRALIAN CRATON / YILGARN CRATON / SOUTHERN CROSS SUPERTERRANE / SANDSTONE GREENSTONE BELT	NORTH-CENTRAL YILGARN CRATON	-27.5	-28.5	119	120	SAE			s_165387 [8808]	KOMATIITE [8808]	2717000000 [8808]								VOL					WR [8808]	49.85	0.6		7.37		3.49	6.8	2.97	18.2	9.94	0.1	99.7876	34		190	2544		972	68	#DIV/0!	34.9451		0.07
[13590]	ARCHEAN CRATON (INCLUDING GREENSTONE BELTS)	BALTIC SHIELD - ARCHEAN / KARELIAN PROVINCE - GREENSTONE BELTS / KUHMO GREENSTONE BELT	ORE DEPOSIT AT AROLA, KUHMO COMMUNE, EASTERN FINLAND	64.4484	64.4484	29.0545	29.0545	SAE			s_52VIE 67-1/2.95 [13590]	KOMATIITE [13590]				ARCHEAN [13590]					VOL	2.95	2.95			WR [13590]	48.5	0.706		4.39				12.7	18.2	10.2	0.193	53.0558			182	2292	170	560	70	3.29412	8.18571		0.244
[7150]	ARCHEAN CRATON (INCLUDING GREENSTONE BELTS)	ALDAN SHIELD - ARCHEAN / OLONDO GREENSTONE BELT / ANCIENT MAFIC-ULTRAMAFIC OLONDO ASSOCIATION	OLEKMA RIVER NEAR THE TIREKH-MASTAKH RAPIDS, OLEKMA BLOCK	57.03	57.03	120.72	120.72	SAE			s_86155 [7150]	KOMATIITE [7150]	3232000000 [7150]	3230000000 [7150]		ARCHEAN [7150]				FINE-GRAINED [7150]	VOL					WR [7150]	48.5	0.93		9.13				11	18.2	10.9	0.26	42.0866			240	2690	85	910		10.7059	#DIV/0!		0.22
[5322]	ARCHEAN CRATON (INCLUDING GREENSTONE BELTS)	ZIMBABWE CRATON_ARCHEAN / BULAWAYAN SUPERGROUP / BELINGWE GREENSTONE BELT / RELIANCE FORMATION	SASKMAR DRILL HOLE, EASTERN LIMB OF THE NGEZI KOMATIITE FLOW, 5.3 KM SOUTH OF ZVISHAVANE	-20.35	-20.35	30.03	30.03	SAE			s_O19 [5322]	KOMATIITE [5322]	2700000000 [5322]	2700000000 [5322]		ARCHEAN [5322]				SPINIFEX [5322]	VOL					WR [5322]									18.2			#DIV/0!								#DIV/0!	#DIV/0!
[20905]	ARCHEAN CRATON (INCLUDING GREENSTONE BELTS)	KAAPVAAL CRATON_ARCHEAN / BARBERTON GREENSTONE BELT / ONVERWACHT GROUP / MENDON FORMATION	BARB4 DRILL HOLE	-25.9067	-25.9067	31.0967	31.0967	SAE			s_468.8 [20905]	KOMATIITE [20905]				ARCHEAN [20905]					VOL	468.8	468.8	E		WR [20905]	51.65	0.22		6.6				2.8	18.21	8.7	0.12	72.7827			154	1769		364		#DIV/0!	#DIV/0!		1.01
[7976]	ARCHEAN CRATON (INCLUDING GREENSTONE BELTS)	KAAPVAAL CRATON_ARCHEAN / VREDEFORT DOME	STEYSKRAAL	-27	-27	27.2	27.2	SAE			s_VT97/6 [7976]	KOMATIITE [7976]				ARCHEAN [7976]					VOL					WR [7976]	46.99	0.55		9.75	0.37			7.06	18.29	12.51	0.26	48.303								#DIV/0!	#DIV/0!		0.36
[8808]	ARCHEAN CRATON (INCLUDING GREENSTONE BELTS)	WEST AUSTRALIAN CRATON / YILGARN CRATON / SOUTHERN CROSS SUPERTERRANE / SANDSTONE GREENSTONE BELT	NORTH-CENTRAL YILGARN CRATON	-27.5	-28.5	119	120	SAE			s_178341 [8808]	KOMATIITE [8808]	2717000000 [8808]								VOL					WR [8808]	47.06	0.59		6.56		6.25	4.75	5.12	18.32	10.37	0.11	94.6404	29		131	3397		1506	60	#DIV/0!	44.1169		0.07
[8808]	ARCHEAN CRATON (INCLUDING GREENSTONE BELTS)	WEST AUSTRALIAN CRATON / YILGARN CRATON / SOUTHERN CROSS SUPERTERRANE / SANDSTONE GREENSTONE BELT	NORTH-CENTRAL YILGARN CRATON	-27.5	-28.5	119	120	SAE			s_178335 [8808]	KOMATIITE [8808]	2717000000 [8808]								VOL					WR [8808]	44.27	0.74		8.87		2.62	9.91	5.8	18.32	12.27	0.18	68.4325	36		232	2809		1077	56	#DIV/0!	31.2111		0.07
[5307]	ARCHEAN CRATON (INCLUDING GREENSTONE BELTS)	WEST AUSTRALIAN CRATON / YILGARN CRATON / EASTERN GOLDFIELDS SUPERTERRANE / FORRESTANIA GREENSTONE BELT		-32	-33	119	120	SAE			s_PHD12220.7M [5307]	KOMATIITE, PYROXENITIC [5307]				ARCHEAN [5307]					VOL	220.7	220.7			WR [5307]	51.92	0.34		3.82				10.25	18.35	12.22	0.208	58.9791	81.2		136	2115		231	82	#DIV/0!	27.4675		0.78
[12751]	ARCHEAN CRATON (INCLUDING GREENSTONE BELTS)	SUPERIOR PROVINCE_ARCHEAN / WAWA GREENSTONE BELT / WHITE RIVER-DAYOHESSARAH BELT / DAYOHESSARAH ASSEMBLAGE	DAYOHESSARAH LAKE	48.78	48.78	-85.03	-85.03	SAE			s_DY-29 [12751]	KOMATIITE [12751]				ARCHEAN [12751]				SPINIFEX [12751]	VOL					WR [12751]	45.27	0.5022		10.26				8.79	18.36	11.13	0.1775	62.9487	27.94		182.8	3417.7	77	664		8.62338	#DIV/0!		0.08
[8808]	ARCHEAN CRATON (INCLUDING GREENSTONE BELTS)	WEST AUSTRALIAN CRATON / YILGARN CRATON / SOUTHERN CROSS SUPERTERRANE / SANDSTONE GREENSTONE BELT	NORTH-CENTRAL YILGARN CRATON	-27.5	-28.5	119	120	SAE			s_165373 [8808]	KOMATIITE [8808]	2717000000 [8808]								VOL					WR [8808]	47.72	0.62		7.46		4.34	6.91	6.18	18.39	10.81	0.13	83.4781	34		183	2931		1115	78	#DIV/0!	36.6834		0.06
[5276]	OCEANIC PLATEAU	CARIBBEAN-COLOMBIAN PLATEAU / GORGONA ISLAND		3	3	-78.32	-78.32	SAE			s_GOR-141 [5276]	KOMATIITE [5276]									VOL					WR [5276]	46	0.55		11.8	0.3			10.1	18.4	11.5		#DIV/0!								#DIV/0!	#DIV/0!		0
[5996][5487]	ARCHEAN CRATON (INCLUDING GREENSTONE BELTS)	ZIMBABWE CRATON_ARCHEAN / BULAWAYAN SUPERGROUP / BELINGWE GREENSTONE BELT / RELIANCE FORMATION	SASKMAR DRILL HOLE, EASTERN LIMB OF THE NGEZI KOMATIITE FLOW, 5.3 KM SOUTH OF ZVISHAVANE	-20.35	-20.35	30.03	30.03	SAE			s_ZV87 [5996]	KOMATIITE [5996]				ARCHEAN [5996]				CUMULATE [5996]	VOL					WR [5996]	49.86	0.44		8.94		2.28	9.03	9.12	18.41	11.61	0.19	61.3436			177	2400		625		#DIV/0!	#DIV/0!		0.06
[20905]	ARCHEAN CRATON (INCLUDING GREENSTONE BELTS)	KAAPVAAL CRATON_ARCHEAN / BARBERTON GREENSTONE BELT / ONVERWACHT GROUP / MENDON FORMATION	BARB4 DRILL HOLE	-25.9067	-25.9067	31.0967	31.0967	SAE			s_519.6 [20905]	KOMATIITE [20905]				ARCHEAN [20905]					VOL	519.6	519.6	E		WR [20905]	23.46	0.36		5.71				13.8	18.42	11.75	0.19	62.0833			217	5082		1161		#DIV/0!	#DIV/0!		0.06
[5491][5352][174][173][5276][6006]	OCEANIC PLATEAU	CARIBBEAN-COLOMBIAN PLATEAU / GORGONA ISLAND		3	3	-78.32	-78.32	SAE			s_G-160 [5491] / s_GOR-160 [5352]	KOMATIITE [5491]	100000000 [174]	100000000 [174]		PHANEROZOIC [5491] / CRETACEOUS [5276]					VOL					WR [5491]	45.55	0.65		11.89	0.22			10.19	18.42	11.38	0.18	63.4688							132	#DIV/0!	#DIV/0!	0.1	0.06
[5611][6774][5364]	ARCHEAN CRATON (INCLUDING GREENSTONE BELTS)	SUPERIOR PROVINCE_ARCHEAN / ABITIBI GREENSTONE BELT / SOUTHERN ABITIBI VOLCANIC ZONE / UPPER KOMATIITES	TEXMONT MINE, 80 KM SOUTH OF TIMMINS, NEWTON TOWNSHIP	48.47	48.47	-81.4	-81.4	SAE			s_4 [5611] / s_NEW4 [6774]	KOMATIITE [5611]	2700000000 [5611]	2700000000 [5611]		ARCHEAN [5611]				OLIVINE-SPINIFEX TEXTURED [5611] / COARSE OLIVINE-SPINIFEX TEXTURED [6774]	VOL					WR [5611]	48.22	0.52		9.86	0.33			6.29	18.43	11.32	0.22	51.6552	41		217	2259		580	40	#DIV/0!	35.8571	0.07	0.19
[5746]	ARCHEAN CRATON (INCLUDING GREENSTONE BELTS)	SUPERIOR PROVINCE_ARCHEAN / WABIGOON GREENSTONE BELT / CENTRAL WABIGOON GREENSTONE BELT	STEEP ROCK LAKE BELT	48.8	48.8	-91.6	-91.6	SAE			s_KYT245 [5746]	KOMATIITE, BASALTIC [5746]				ARCHEAN [5746]					VOL					WR [5746]	42.17	1.35		5.12		2.02	14.54	7.09	18.43		0.24	0	28		232	2894		1160	268	#DIV/0!	27.3019		0.44
[5706]	ARCHEAN CRATON (INCLUDING GREENSTONE BELTS)	NORTH CHINA CRATON / NORTH CHINA CRATON - EASTERN BLOCK / QINGYUAN GREENSTONE BELT / SHIPENZI FORMATION		45.87	45.87	128.67	128.67	SAE			s_JR-1 [5706]	KOMATIITE [5706]				ARCHEAN [5706]					VOL					WR [5706]	49.08	0.32		7.53		1.38	8.98	9.42	18.44		0.25	0				1600	110	700		6.36364	#DIV/0!		0.37
[17349]	ARCHEAN CRATON (INCLUDING GREENSTONE BELTS)	WEST AUSTRALIAN CRATON / YILGARN CRATON / EASTERN GOLDFIELDS SUPERTERRANE / KALGOORLIE TERRANE - KAMBALDA DOMAIN	LONG-VICTOR DEPOSIT	-31.2	-31.2	121.67	121.67	SAE			s_KD6043-180 [17349]	KOMATIITE [17349]				ARCHEAN [17349]					VOL					WR [17349]	45.01	0.46		9.16				7.83	18.46	11.9	0.22	54.3018	34.6	2251	180	2040	83.9	528	83	6.29321	9.10714		2.3
[5418]	ARCHEAN CRATON (INCLUDING GREENSTONE BELTS)	KAAPVAAL CRATON_ARCHEAN / BARBERTON GREENSTONE BELT / ONVERWACHT GROUP	BARBERTON MOUNTAIN LAND, EASTERN TRANSVAAL	-25.77	-25.77	31	31	SAE			s_S3 [5418]	KOMATIITE [5418]				ARCHEAN [5418]					VOL					WR [5418]									18.46			#DIV/0!						529		#DIV/0!	#DIV/0!
[7227]	INTRAPLATE VOLCANICS	BALTIC SHIELD - PROTEROZOIC / KARELIAN PROVINCE / CENTRAL LAPLAND GREENSTONE BELT - KITTILÄ GREENSTO / SAVUKOSKI GROUP (SATTASVAARA KOMATIITE COMPLEX)	SATTASRIMPI, CENTRAL FINNISH LAPLAND	67.602	67.602	26.4115	26.4115	SAE			s_22 [7227]	KOMATIITE [7227]	2430000000 [7227]	2430000000 [7227]		ARCHEAN [7227]				PORPHYRITIC [7227]	VOL					WR [7227]	43.46	0.73		9.45				7.93	18.48	12.08	0.27	44.9152								#DIV/0!	#DIV/0!		0
[20735]	INTRAPLATE VOLCANICS	TRANS-HUDSON OROGEN / CIRCUM-SUPERIOR LARGE IGNEOUS PROVINCE / WINNIPEGOSIS KOMATIITE BELT	BOREHOLE RP12	53	53	-100	-100	SAE			s_RP12-326 [20735]	KOMATIITE [20735]				PROTEROZOIC [20735]					VOL					WR [20735]	48.0025	0.590862		10.2892				9.35192	18.5001	11.4949	0.178277	64.7293	33.6823		194	2083.38	82.8256	692.311	87.5146	8.35866	#DIV/0!		0.161978
[6843][8007][8673]	ARCHEAN CRATON (INCLUDING GREENSTONE BELTS)	KAAPVAAL CRATON_ARCHEAN / BARBERTON GREENSTONE BELT / ONVERWACHT GROUP / KROMBERG FORMATION		-25.9	-25.9	31.22	31.22	SAE			s_K5 [6843]	KOMATIITE [6843] / THOLEIITE [8007] / BASALT, THOLEIITIC [8673]	3500000000 [8673]	3500000000 [8673]		ARCHEAN [6843]					VOL					WR [6843]	45.71	0.5		6.43				12.11	18.51	10.83	0.24	45.301			386	3605		649	128	#DIV/0!	43.4337		0.06
[5619]	CONTINENTAL FLOOD BASALT	SIBERIAN TRAPS / NORILSK REGION	KHARAYELAKH REGION	69.25	69.5	88	88.5	SAE			s_24 [5619]	KOMATIITE, BASALTIC [5619]									VOL					WR [5619]	44.75	1.32		8.29		5.44	8.11	7.87	18.52		0.19	0								#DIV/0!	#DIV/0!		0.28
[5212]	ARCHEAN CRATON (INCLUDING GREENSTONE BELTS)	SUPERIOR PROVINCE_ARCHEAN / WABIGOON GREENSTONE BELT / CENTRAL WABIGOON GREENSTONE BELT / LUMBY LAKE BELT		48	48	-90	-90	SAE			s_L3 [5212]	KOMATIITE [5212]				ARCHEAN [5212]					VOL					WR [5212]	50.2	0.37		7.39				9.5	18.53	11.27	0.23	49.1911	33		212	2468	85	607		7.14118	#DIV/0!		0.06
[13590]	ARCHEAN CRATON (INCLUDING GREENSTONE BELTS)	BALTIC SHIELD - ARCHEAN / KARELIAN PROVINCE - GREENSTONE BELTS / KUHMO GREENSTONE BELT	VIITALA NEAR SIIVIKKO, KUHMO COMMUNE, EASTERN FINLAND	64.237	64.237	29.0918	29.0918	SAE			s_8TOH 94-1 [13590]	KOMATIITE [13590]				ARCHEAN [13590]					VOL					WR [13590]	45	0.409		8.91				9.29	18.6	9.83	0.195	50.6068			197	1882	90	610	0	6.77778	37.64		0.076
[6808]	ARCHEAN CRATON (INCLUDING GREENSTONE BELTS)	SUPERIOR PROVINCE_ARCHEAN / ABITIBI GREENSTONE BELT / SOUTHERN ABITIBI VOLCANIC ZONE / PYKE HILL FLOW	PYKE HILL AREA, MUNRO TOWNSHIP	48.6	48.6	-80.5	-80.5	SAE			s_P6 [6808]	KOMATIITE [6808]	2700000000 [6808]	2700000000 [6808]		ARCHEAN [6808]				SPINIFEX-TEXTURED [6808]	VOL					WR [6808]	46.4	0.48		9.62				12	18.6	11.7	0.241	48.737	31.2		216	2529	81	583		7.19753	#DIV/0!		0.105
[12751]	ARCHEAN CRATON (INCLUDING GREENSTONE BELTS)	SUPERIOR PROVINCE_ARCHEAN / WAWA GREENSTONE BELT / WHITE RIVER-DAYOHESSARAH BELT / DAYOHESSARAH ASSEMBLAGE	DAYOHESSARAH LAKE	48.78	48.78	-85.03	-85.03	SAE			s_DY-34 [12751]	KOMATIITE [12751]				ARCHEAN [12751]					VOL					WR [12751]	45.97	0.4997		9.94				8.38	18.6	11.22	0.1715	65.6779	29.54		182.4	3760.3	81	703		8.67901	#DIV/0!		0.22
[5322]	ARCHEAN CRATON (INCLUDING GREENSTONE BELTS)	ZIMBABWE CRATON_ARCHEAN / BULAWAYAN SUPERGROUP / BELINGWE GREENSTONE BELT / RELIANCE FORMATION	SASKMAR DRILL HOLE, EASTERN LIMB OF THE NGEZI KOMATIITE FLOW, 5.3 KM SOUTH OF ZVISHAVANE	-20.35	-20.35	30.03	30.03	SAE			s_A16 [5322]	KOMATIITE [5322]	2700000000 [5322]	2700000000 [5322]		ARCHEAN [5322]				MASSIVE [5322]	VOL					WR [5322]									18.6			#DIV/0!								#DIV/0!	#DIV/0!
[14487]	ARCHEAN CRATON (INCLUDING GREENSTONE BELTS)	WEST AUSTRALIAN CRATON / YILGARN CRATON / EASTERN GOLDFIELDS SUPERTERRANE / KALGOORLIE TERRANE - NORSEMAN-WILUNA GREENSTONE BE		-32.2	-32.2	121.77	121.77	SAE			s_S422-6 [14487]	KOMATIITE [14487]	2700000000 [14487]	2700000000 [14487]		ARCHEAN [14487]					VOL					WR [14487]	45.3	0.68		3.89		1.23	11.91	9.82	18.63	13.02	0.22	59.4126	32		194	1316	82	1169		14.2561	#DIV/0!		0.01
[12751]	ARCHEAN CRATON (INCLUDING GREENSTONE BELTS)	SUPERIOR PROVINCE_ARCHEAN / WAWA GREENSTONE BELT / WHITE RIVER-DAYOHESSARAH BELT / DAYOHESSARAH ASSEMBLAGE	DAYOHESSARAH LAKE	48.78	48.78	-85.03	-85.03	SAE			s_DY-28 [12751]	KOMATIITE [12751]				ARCHEAN [12751]				SPINIFEX [12751]	VOL					WR [12751]	44.89	0.5045		10.54				8.59	18.66	11.36	0.1837	62.0811	28.11		182.3	2985.1	79	696		8.81013	#DIV/0!		0.07
[19688]	ARCHEAN CRATON (INCLUDING GREENSTONE BELTS)	WEST AUSTRALIAN CRATON / YILGARN CRATON / EASTERN GOLDFIELDS SUPERTERRANE / KALGOORLIE TERRANE - AGNEW-WILUNA GREENSTONE BELT	TURRET GOLD DEPOSIT, CORE EMSD785	-28	-28	120	120	SAE			s_BH005160 [19688]	KOMATIITE [19688]				ARCHEAN [19688]					VOL	175.1	175.3			WR [19688]	44.87	0.49		9.1				7.52	18.67	12.4	0.17	73.2256	30	2960	167	1169		584	24	#DIV/0!	15.1818		0.14
[12751]	ARCHEAN CRATON (INCLUDING GREENSTONE BELTS)	SUPERIOR PROVINCE_ARCHEAN / WAWA GREENSTONE BELT / WHITE RIVER-DAYOHESSARAH BELT / DAYOHESSARAH ASSEMBLAGE	DAYOHESSARAH LAKE	48.78	48.78	-85.03	-85.03	SAE			s_DY-31 [12751]	KOMATIITE [12751]				ARCHEAN [12751]					VOL					WR [12751]	45.35	0.4898		10.11				8.44	18.69	11.02	0.1676	66.0082	28.06		191	2490	82	600	0	7.31707	31.125		0.15
[13828]	OCEANIC PLATEAU	CARIBBEAN-COLOMBIAN PLATEAU / GORGONA ISLAND	BEACH SAND, EASTERN COAST NEAR A LARGE LANSLIDE	3	3	-78.32	-78.32	SAE			s_B06SP2 [13828]	KOMATIITE [13828]	90000000 [13828]	90000000 [13828]							VOL					GL [13828]	47.6	0.28		11.7	1.1			10.8	18.7	9.2	0.14	65.9705								#DIV/0!	#DIV/0!	0.07	0.036
[19688]	ARCHEAN CRATON (INCLUDING GREENSTONE BELTS)	WEST AUSTRALIAN CRATON / YILGARN CRATON / EASTERN GOLDFIELDS SUPERTERRANE / KALGOORLIE TERRANE - AGNEW-WILUNA GREENSTONE BELT	TURRET GOLD DEPOSIT, CORE EMSD785	-28	-28	120	120	SAE			s_BH005165 [19688]	KOMATIITE [19688]				ARCHEAN [19688]					VOL	227.7	228			WR [19688]	44.84	0.46		8.77				8.52	18.7	12.48	0.2	62.6433	31	2787	169	1279		661	27	#DIV/0!	15.7901		0.05
[8808]	ARCHEAN CRATON (INCLUDING GREENSTONE BELTS)	WEST AUSTRALIAN CRATON / YILGARN CRATON / SOUTHERN CROSS SUPERTERRANE / SANDSTONE GREENSTONE BELT	NORTH-CENTRAL YILGARN CRATON	-27.5	-28.5	119	120	SAE			s_165371 [8808]	KOMATIITE [8808]	2717000000 [8808]								VOL					WR [8808]	48.48	0.66		7.38		10.33	2.54	0.36	18.7	11.82	0.1	118.661	29		141	3904		2356	46	#DIV/0!	47.0929		0.08
[13590]	ARCHEAN CRATON (INCLUDING GREENSTONE BELTS)	BALTIC SHIELD - ARCHEAN / KARELIAN PROVINCE - GREENSTONE BELTS / KUHMO GREENSTONE BELT	ORE DEPOSIT AT AROLA, KUHMO COMMUNE, EASTERN FINLAND	64.4484	64.4484	29.0545	29.0545	SAE			s_52VIE 67-2/10.51 [13590]	KOMATIITE [13590]				ARCHEAN [13590]					VOL	10.51	10.51			WR [13590]	48.2	0.718		4.47				11.1	18.7	10.8	0.183	59.2465			192	2443	130	630	40	4.84615	9.772		0.523
[5474]	ARCHEAN CRATON (INCLUDING GREENSTONE BELTS)	AMAZONIA CRATON / CRIXAS GREENSTONE BELT / PILAR DE GOIAS GREENSTONE BELT / ALAGADINHO FORMATION	SECOND OUTCROP AREA, ALAGADINHO CREEK, CENTRAL GOIAS STATE	-14.5	-15	-50	-50	SAE			s_NPA15 [5474]	KOMATIITE [5474]				ARCHEAN [5474]				SPINIFEX-TEXTURED [5474]	VOL					WR [5474]	47.4	0.92		1.62				16.5	18.7	14.6		#DIV/0!	36		223	2449		589		#DIV/0!	#DIV/0!		0
[13590]	ARCHEAN CRATON (INCLUDING GREENSTONE BELTS)	BALTIC SHIELD - ARCHEAN / KARELIAN PROVINCE - GREENSTONE BELTS / KUHMO GREENSTONE BELT	SIIVIKKOVAARA NEAR SIIVIKKO, KUHMO COMMUNE, EASTERN FINLAND	64.2409	64.2409	29.1038	29.1038	SAE			s_166TOH 94-1 [13590]	KOMATIITE [13590]				ARCHEAN [13590]					VOL					WR [13590]	47.67	0.304		6.95				9.23	18.71	10.99	0.265	41.6334			156	2792	82	1067	17	13.0122	30.6813		0.02
[6879]	ARCHEAN CRATON (INCLUDING GREENSTONE BELTS)	KAAPVAAL CRATON_ARCHEAN / BARBERTON GREENSTONE BELT / ONVERWACHT GROUP / KOMATI FORMATION	KOMATI TYPE SECTION, EAST OF SPINIFEX STREAM, BARBERTON MOUNTAIN LAND, EASTERN TRANSVAAL	-25.77	-25.77	31	31	SAE			s_SC-6C [6879]	KOMATIITE [6879]				ARCHEAN [6879]					VOL					WR [6879]	50.03	0.55		6.27	0.28	2.06	10.28	10.9	18.74		0.2	0	28.8		159	1948	97	752	58	7.75258	19.8776	0.1	0.03
[12751]	ARCHEAN CRATON (INCLUDING GREENSTONE BELTS)	SUPERIOR PROVINCE_ARCHEAN / WAWA GREENSTONE BELT / WHITE RIVER-DAYOHESSARAH BELT / DAYOHESSARAH ASSEMBLAGE	DAYOHESSARAH LAKE	48.78	48.78	-85.03	-85.03	SAE			s_DY-30 [12751]	KOMATIITE [12751]				ARCHEAN [12751]				SPINIFEX [12751]	VOL					WR [12751]	45.83	0.4774		9.73				8.61	18.75	11.2	0.1807	62.2229	27.33		201	2570	82	610	0	7.43902	32.125		0.08
[5631]	ARCHEAN CRATON (INCLUDING GREENSTONE BELTS)	BALTIC SHIELD - ARCHEAN / KARELIAN PROVINCE - GREENSTONE BELTS / KUHMO GREENSTONE BELT / KELLOJÄRVI GROUP - SIIVIKKOVAARA FORMATION - SIIVI	CA. 23KM NW OF KUHMO, S OF LAKE MÄKINEN AND E OF LAKE KELLOJÄRVI, SIIVIKKOVAARA AREA, EASTERN FINLAND	64.23	64.25	29.1	29.14	SAE			s_13 [5631]	KOMATIITE [5631]			NEO [5631]	ARCHEAN [5631]					VOL					WR [5631]	44.8	0.5		8.99				8.29	18.8	12.27	0.25	49.2714				1490	70	580	0	8.28571	#DIV/0!		0.06
[5631]	ARCHEAN CRATON (INCLUDING GREENSTONE BELTS)	BALTIC SHIELD - ARCHEAN / KARELIAN PROVINCE - GREENSTONE BELTS / KUHMO GREENSTONE BELT / KELLOJÄRVI GROUP - SIIVIKKOVAARA FORMATION - SIIVI	CA. 23KM NW OF KUHMO, S OF LAKE MÄKINEN AND E OF LAKE KELLOJÄRVI, SIIVIKKOVAARA AREA, EASTERN FINLAND	64.23	64.25	29.1	29.14	SAE			s_5 [5631]	KOMATIITE [5631]			NEO [5631]	ARCHEAN [5631]				SPINIFEX [5631]	VOL					WR [5631]	45.6	0.5		8.47				7.7	18.8	12.15	0.19	64.1967				990	90	850	140	9.44444	#DIV/0!		0.03
[7221][6004]	ARCHEAN CRATON (INCLUDING GREENSTONE BELTS)	ALDAN SHIELD - ARCHEAN / OLONDO GREENSTONE BELT / WESTERN KOMATIITES	FLANKS OF THE WESTERN BRANCH OF OLONDO GREENSTONE BELT	57.03	57.03	120.72	120.72	SAE			s_8550 [7221]	KOMATIITE [7221]				ARCHEAN [7221]					VOL					WR [7221]	49.1	0.53		8.28		0.88	9.19	9.27	18.8	12.8	0.2	64.2496			115	2214	79	789		9.98734	#DIV/0!		0.08
[5995]	ARCHEAN CRATON (INCLUDING GREENSTONE BELTS)	ALDAN SHIELD - ARCHEAN / OLONDO GREENSTONE BELT / OLEKMA GNEISS-MIGMATITE COMPLEX		57	57	120	121	SAE			s_50 [5995]	KOMATIITE [5995]	2960000000 [5995]	2970000000 [5995]		ARCHEAN [5995]					VOL					WR [5995]	46.26	0.52		10.2		0.88	9.19	8.89	18.82		0.25	0								#DIV/0!	#DIV/0!		0.08
[8808]	ARCHEAN CRATON (INCLUDING GREENSTONE BELTS)	WEST AUSTRALIAN CRATON / YILGARN CRATON / SOUTHERN CROSS SUPERTERRANE / SANDSTONE GREENSTONE BELT	NORTH-CENTRAL YILGARN CRATON	-27.5	-28.5	119	120	SAE			s_178339 [8808]	KOMATIITE [8808]	2717000000 [8808]								VOL					WR [8808]	45.75	0.42		7.36		5.22	4.7	7.25	18.85	9.4	0.13	72.5897	28		124	3666		1114	41	#DIV/0!	55.5455		0.05
[8808]	ARCHEAN CRATON (INCLUDING GREENSTONE BELTS)	WEST AUSTRALIAN CRATON / YILGARN CRATON / SOUTHERN CROSS SUPERTERRANE / SANDSTONE GREENSTONE BELT	NORTH-CENTRAL YILGARN CRATON	-27.5	-28.5	119	120	SAE			s_165369 [8808]	KOMATIITE [8808]	2717000000 [8808]								VOL					WR [8808]	45.85	0.59		7.51		5.3	7.09	6.24	18.86	11.86	0.16	74.4141	32		190	3492		1470	57	#DIV/0!	44.2586		0.05
[13590]	ARCHEAN CRATON (INCLUDING GREENSTONE BELTS)	BALTIC SHIELD - ARCHEAN / KARELIAN PROVINCE - GREENSTONE BELTS / KUHMO GREENSTONE BELT	AROLA, KUHMO COMMUNE, EASTERN FINLAND	64.4374	64.4374	29.0477	29.0477	SAE			s_107TOH 95-1 [13590]	KOMATIITE [13590]				ARCHEAN [13590]					VOL					WR [13590]	46.6	0.295		8.57				8.19	18.9	10.9	0.221	49.5136			163	2374	230	970	0	4.21739	29.675		0.02
[13590]	ARCHEAN CRATON (INCLUDING GREENSTONE BELTS)	BALTIC SHIELD - ARCHEAN / KARELIAN PROVINCE - GREENSTONE BELTS / KUHMO GREENSTONE BELT	KOHISEVANLAMPI AT LAKE KUIVAJÄRVI, KUHMO COMMUNE, EASTERN FINLAND	64.35	64.35	29.0707	29.0707	SAE			s_305JEV 95-1 [13590]	KOMATIITE [13590]				ARCHEAN [13590]					VOL					WR [13590]	44.9	0.428		9.38				8.75	18.9	10.8	0.172	63.0356			184	2107	120	790	90	6.58333	17.5583		0.074
[13590]	ARCHEAN CRATON (INCLUDING GREENSTONE BELTS)	BALTIC SHIELD - ARCHEAN / KARELIAN PROVINCE - GREENSTONE BELTS / KUHMO GREENSTONE BELT	SIIVIKKO, KUHMO COMMUNE, EASTERN FINLAND	64.2351	64.2351	29.1037	29.1037	SAE			s_39JSK 93-1 [13590]	KOMATIITE [13590]				ARCHEAN [13590]					VOL					WR [13590]	44.8	0.431		9.06				8.17	18.9	11.2	0.224	50.195			179	1991	90	740	0	8.22222	19.91		0.038
[5579]	ARCHEAN CRATON (INCLUDING GREENSTONE BELTS)	SUPERIOR PROVINCE_ARCHEAN / ABITIBI GREENSTONE BELT / SOUTHERN ABITIBI VOLCANIC ZONE	MUNRO TOWNSHIP	48.2	48.2	-80.1	-80.1	SAE			s_M610 [5579]	KOMATIITE [5579]				ARCHEAN [5579]				MEDIUM TO COARSE PLATE SPINIFEX-TEXTURED [5579]	VOL					WR [5579]	46.95	0.52		10.1				9.5	18.9	11.43	0.2	57.3729				2046		690		#DIV/0!	#DIV/0!		0.01
[7221]	ARCHEAN CRATON (INCLUDING GREENSTONE BELTS)	ALDAN SHIELD - ARCHEAN / OLONDO GREENSTONE BELT / WESTERN KOMATIITES	FLANKS OF THE WESTERN BRANCH OF OLONDO GREENSTONE BELT	57.03	57.03	120.72	120.72	SAE			s_8550/1 [7221]	KOMATIITE [7221]				ARCHEAN [7221]					VOL					WR [7221]	48.7	0.55		8.2				9.41	18.9	13.2	0.2	66.2574			138	2358	87	768		8.82759	#DIV/0!		0.1
[5331]	ARCHEAN CRATON (INCLUDING GREENSTONE BELTS)	KAAPVAAL CRATON_ARCHEAN / BARBERTON GREENSTONE BELT / ONVERWACHT GROUP / SCHAPENBURG KOMATIITE		-25.95	-25.95	30.57	30.57	SAE			s_SC21 [5331]	KOMATIITE, BASALTIC [5331]				ARCHEAN [5331]					VOL					WR [5331]	48.8	0.56		5.3				10.2	18.9	12.33	0.2	61.8904				2300		710		#DIV/0!	#DIV/0!		0.07
[20130]	ARCHEAN CRATON (INCLUDING GREENSTONE BELTS)	WEST AUSTRALIAN CRATON / YILGARN CRATON / EASTERN GOLDFIELDS SUPERTERRANE / KALGOORLIE TERRANE - WILDARA-LEONORA BELT	MARSHALL POOL	-28.47	-28.47	121.07	121.07	SAE			s_331/531 [20130]	KOMATIITE [20130]				ARCHEAN [20130]				SPINIFEX-TEXTURED, FINE- TO COARSE-GRAINED [20130]	VOL					WR [20130]	48.66	0.5		9.21				8.83	18.95	11.09	0.22	50.6057	32	2860	188	2050	81.5	670	9.2	8.22086	29.5389		0.04
[5631]	ARCHEAN CRATON (INCLUDING GREENSTONE BELTS)	BALTIC SHIELD - ARCHEAN / KARELIAN PROVINCE - GREENSTONE BELTS / KUHMO GREENSTONE BELT / KELLOJÄRVI GROUP - SIIVIKKOVAARA FORMATION - SIIVI	CA. 23KM NW OF KUHMO, S OF LAKE MÄKINEN AND E OF LAKE KELLOJÄRVI, SIIVIKKOVAARA AREA, EASTERN FINLAND	64.23	64.25	29.1	29.14	SAE			s_7 [5631]	KOMATIITE [5631]			NEO [5631]	ARCHEAN [5631]				SPINIFEX [5631]	VOL					WR [5631]	45.6	0.45		8.56				8.2	19	12.78	0.23	55.7819				4490	80	360	0	4.5	#DIV/0!		0.03
[5631]	ARCHEAN CRATON (INCLUDING GREENSTONE BELTS)	BALTIC SHIELD - ARCHEAN / KARELIAN PROVINCE - GREENSTONE BELTS / KUHMO GREENSTONE BELT / KELLOJÄRVI GROUP - SIIVIKKOVAARA FORMATION - SIIVI	CA. 23KM NW OF KUHMO, S OF LAKE MÄKINEN AND E OF LAKE KELLOJÄRVI, SIIVIKKOVAARA AREA, EASTERN FINLAND	64.23	64.25	29.1	29.14	SAE			s_1 [5631]	KOMATIITE [5631]			NEO [5631]	ARCHEAN [5631]				SPINIFEX [5631]	VOL					WR [5631]	45.4	0.48		9.44				7.38	19	12.17	0.2	61.0873				1970	90	1110	270	12.3333	#DIV/0!		0.07
[5319]	ARCHEAN CRATON (INCLUDING GREENSTONE BELTS)	WEST AUSTRALIAN CRATON / YILGARN CRATON / EASTERN GOLDFIELDS SUPERTERRANE / KALGOORLIE TERRANE - KAMBALDA DOMAIN	TRIPOD MEMBER, KAMBALDA, VICTOR SHOOT AREA, DRILL CORE KD6033	-31.2	-31.2	121.67	121.67	SAE			s_90746 [5319]	KOMATIITE [5319]				ARCHEAN [5319]				MASSIVE FELTED [5319]	VOL	263.6	263.6			WR [5319]	46.7	0.481		9.23	0.423			7.71	19	11.07	0.2	55.5658				2894		699		#DIV/0!	#DIV/0!	0.089	4.12
[5631]	ARCHEAN CRATON (INCLUDING GREENSTONE BELTS)	BALTIC SHIELD - ARCHEAN / KARELIAN PROVINCE - GREENSTONE BELTS / KUHMO GREENSTONE BELT / KELLOJÄRVI GROUP - SIIVIKKOVAARA FORMATION - SIIVI	CA. 23KM NW OF KUHMO, S OF LAKE MÄKINEN AND E OF LAKE KELLOJÄRVI, SIIVIKKOVAARA AREA, EASTERN FINLAND	64.23	64.25	29.1	29.14	SAE			s_4 [5631]	KOMATIITE, PERIDOTITIC [5631]			NEO [5631]	ARCHEAN [5631]				SPINIFEX [5631]	VOL					WR [5631]	46.9	0.51		8.41				8.35	19	11.02	0.2	55.3149				1300	100	890	10	8.9	#DIV/0!		0.01
[7150]	ARCHEAN CRATON (INCLUDING GREENSTONE BELTS)	ALDAN SHIELD - ARCHEAN / OLONDO GREENSTONE BELT / ANCIENT MAFIC-ULTRAMAFIC OLONDO ASSOCIATION	OLEKMA RIVER NEAR THE TIREKH-MASTAKH RAPIDS, OLEKMA BLOCK	57.03	57.03	120.72	120.72	SAE			s_86156 [7150]	KOMATIITE [7150]	3230000000 [7150]	3230000000 [7150]		ARCHEAN [7150]				FINE-GRAINED [7150]	VOL					WR [7150]	47.4	0.93		9.14				9.79	19	12.7	0.22	57.9524			230	2650	100	1020		10.2	#DIV/0!		0.2
[12751]	ARCHEAN CRATON (INCLUDING GREENSTONE BELTS)	SUPERIOR PROVINCE_ARCHEAN / WAWA GREENSTONE BELT / WHITE RIVER-DAYOHESSARAH BELT / DAYOHESSARAH ASSEMBLAGE	DAYOHESSARAH LAKE	48.78	48.78	-85.03	-85.03	SAE			s_DY-18 [12751]	KOMATIITE [12751]				ARCHEAN [12751]					VOL					WR [12751]	45.51	0.4927		9.33				9.19	19.01	10.92	0.193	56.801	27.22		193	2220	68	480	20	7.05882	27.75		0.05
[8808]	ARCHEAN CRATON (INCLUDING GREENSTONE BELTS)	WEST AUSTRALIAN CRATON / YILGARN CRATON / SOUTHERN CROSS SUPERTERRANE / SANDSTONE GREENSTONE BELT	NORTH-CENTRAL YILGARN CRATON	-27.5	-28.5	119	120	SAE			s_165376 [8808]	KOMATIITE [8808]	2717000000 [8808]								VOL					WR [8808]	44.97	0.55		7.3		4.14	6.76	6.92	19.03	10.47	0.15	70.0722	29		166	3011		1195	72	#DIV/0!	38.5038		0.04
[5321][6792]	ARCHEAN CRATON (INCLUDING GREENSTONE BELTS)	KAAPVAAL CRATON_ARCHEAN / NONDWENI GREENSTONE BELT / WITKOP FORMATION	RIVER SECTION	-28	-28.5	30.75	31	SAE			s_SP85/5 [5321]	KOMATIITE [5321] / BASALT, KOMATIITIC [6792]	3400000000 [5321] / 3200000000 [6792]	3400000000 [5321] / 3200000000 [6792]		ARCHEAN [5321]				AMPHIBOLE SPINIFEX-TEXTURED [5321] / FINE-GRAINED [6792]	VOL					WR [5321]	49	0.63		7.41	0.38	1.32	10.7	9.89	19.03	11.88	0.21	56.792	30		200	2603		631	40	#DIV/0!	29.5795		0.05
[5616]	INTRAPLATE VOLCANICS	TRANS-HUDSON OROGEN / CIRCUM-SUPERIOR LARGE IGNEOUS PROVINCE / CAPE SMITH FOLDBELT	CAPE SMITH	60.75	60.75	-77.05	-77.15	SAE			s_BLS-10-73 [5616]	KOMATIITE [5616]			PALEO [5616]	PROTEROZOIC [5616]					VOL					WR [5616]	41.41	0.58		10.92		2.67	9.4	8.49	19.05		0.23	0			268	2228	103	719	107	6.98058	#DIV/0!		0.07
[8808]	ARCHEAN CRATON (INCLUDING GREENSTONE BELTS)	WEST AUSTRALIAN CRATON / YILGARN CRATON / SOUTHERN CROSS SUPERTERRANE / SANDSTONE GREENSTONE BELT	NORTH-CENTRAL YILGARN CRATON	-27.5	-28.5	119	120	SAE			s_165374 [8808]	KOMATIITE [8808]	2717000000 [8808]								VOL					WR [8808]	48.86	0.56		7.12		9.52	3.17	0.51	19.06	11.74	0.12	98.2148	33		196	2630		1750	62	#DIV/0!	34.2003		0.05
[17349]	ARCHEAN CRATON (INCLUDING GREENSTONE BELTS)	WEST AUSTRALIAN CRATON / YILGARN CRATON / EASTERN GOLDFIELDS SUPERTERRANE / KALGOORLIE TERRANE - KAMBALDA DOMAIN	LONG-VICTOR DEPOSIT	-31.2	-31.2	121.67	121.67	SAE			s_LSU-1W2-606.8 [17349]	KOMATIITE [17349]				ARCHEAN [17349]					VOL					WR [17349]	48.63	0.3		6				8	19.07	10.95	0.2	54.9635	22.9	1437	146	4009	106	831	145	7.83962	20.2475		3.58
[5491][5352][174][173]	OCEANIC PLATEAU	CARIBBEAN-COLOMBIAN PLATEAU / GORGONA ISLAND		3	3	-78.32	-78.32	SAE			s_G-159 [5491] / s_GOR-159 [5352]	KOMATIITE [5491]	100000000 [174]	100000000 [174]		PHANEROZOIC [5491]					VOL					WR [5491]	45.22	0.64		11.68	0.45			10	19.09	11.33	0.18	63.1899							122	#DIV/0!	#DIV/0!	0.11	0.03
[8808]	ARCHEAN CRATON (INCLUDING GREENSTONE BELTS)	WEST AUSTRALIAN CRATON / YILGARN CRATON / SOUTHERN CROSS SUPERTERRANE / SANDSTONE GREENSTONE BELT	NORTH-CENTRAL YILGARN CRATON	-27.5	-28.5	119	120	SAE			s_165380 [8808]	KOMATIITE [8808]	2717000000 [8808]								VOL					WR [8808]	48.32	0.4		5.86		7.29	2.72	5.35	19.1	9.28	0.13	71.663	36		121	4172		1434	42	#DIV/0!	65.2895		0.07
[9306]	ARCHEAN CRATON (INCLUDING GREENSTONE BELTS)	SUPERIOR PROVINCE_ARCHEAN / ABITIBI GREENSTONE BELT / SOUTHERN ABITIBI VOLCANIC ZONE	DEADMAN HILL AREA, MUNRO TOWNSHIP	48.48	48.48	-81.33	-81.33	SAE			s_DC112 [9306]	KOMATIITE [9306]				ARCHEAN [9306]					VOL					WR [9306]	48.12	0.52		9.92		2.07	10.09	8.76	19.1		0.23	0			134	1598	75	638	43	8.50667	#DIV/0!		0.06
[5996]	ARCHEAN CRATON (INCLUDING GREENSTONE BELTS)	ZIMBABWE CRATON_ARCHEAN / BULAWAYAN SUPERGROUP / BELINGWE GREENSTONE BELT / RELIANCE FORMATION	SASKMAR DRILL HOLE, EASTERN LIMB OF THE NGEZI KOMATIITE FLOW, 5.3 KM SOUTH OF ZVISHAVANE	-20.35	-20.35	30.03	30.03	SAE			s_ZV1 [5996]	KOMATIITE [5996]				ARCHEAN [5996]				RANDOM SPINIFEX-TEXTURED [5996]	VOL					WR [5996]	49.68	0.42		8.61				8.87	19.11	11.59	0.2	58.176								#DIV/0!	#DIV/0!		0.07
[17349]	ARCHEAN CRATON (INCLUDING GREENSTONE BELTS)	WEST AUSTRALIAN CRATON / YILGARN CRATON / EASTERN GOLDFIELDS SUPERTERRANE / KALGOORLIE TERRANE - KAMBALDA DOMAIN	LONG-VICTOR DEPOSIT	-31.2	-31.2	121.67	121.67	SAE			s_KD6093-236.8 [17349]	KOMATIITE [17349]				ARCHEAN [17349]					VOL					WR [17349]	43.07	0.44		10.33				8.49	19.15	12.3	0.21	58.7998	30.3	2166	191	1266	93.3	435	2	4.66238	9.5188		0.09
[20585]	ARCHEAN CRATON (INCLUDING GREENSTONE BELTS)	SUPERIOR PROVINCE_ARCHEAN / ABITIBI GREENSTONE BELT / SOUTHERN ABITIBI VOLCANIC ZONE / TISDALE ASSEMBLAGE	HART DEPOSIT, SHAW DOME AREA	49	49	-79.4	-79.4	SAE			s_H07-56-182 [20585]	KOMATIITE [20585]				ARCHEAN [20585]					VOL					WR [20585]		0.422118		8.72932				8.60512	19.1697	10.99	0.200269	55.0901						760.8		#DIV/0!	#DIV/0!		0.0614595
[5349]	ARCHEAN CRATON (INCLUDING GREENSTONE BELTS)	BALTIC SHIELD - ARCHEAN / KARELIAN PROVINCE - GREENSTONE BELTS / KUHMO GREENSTONE BELT / KELLOJÄRVI GROUP - SIIVIKKOVAARA FORMATION - SIIVI	CA. 22.5KM NW OF KUHMO ON NÄÄTÄNIEMI ROAD, S OF LAKE MÄKINEN AND E OF LAKE KELLOJÄRVI, SIIVIKKOVAARA AREA, EASTERN FINLAND	64.24	64.24	29.11	29.11	SAE			s_L8 [5349]	KOMATIITE [5349]	2750000000 [5349]	2800000000 [5349]	NEO [5349]	ARCHEAN [5349]				SPINIFEX [5349]	VOL					WR [5349]	37.71	0.82		16.01				5.14	19.17	16.35	0.22	74.608				3985		1067		#DIV/0!	#DIV/0!		0.05
[9053]	ARCHEAN CRATON (INCLUDING GREENSTONE BELTS)	WEST AUSTRALIAN CRATON / YILGARN CRATON / EASTERN GOLDFIELDS SUPERTERRANE / KALGOORLIE TERRANE - AGNEW-WILUNA GREENSTONE BELT	SERP HILL	-27.5	-27.6	120.6	120.6	SAE			s_180 [9053]	KOMATIITE, PYROXENITIC [9053]				ARCHEAN [9053]					VOL					WR [9053]	48.74	0.51		9.53	0.36			7.17	19.18	11.27	0.24	47.1415								#DIV/0!	#DIV/0!		0.04
[13590]	ARCHEAN CRATON (INCLUDING GREENSTONE BELTS)	BALTIC SHIELD - ARCHEAN / KARELIAN PROVINCE - GREENSTONE BELTS / KUHMO GREENSTONE BELT	SIIVIKKOVAARA NEAR SIIVIKKO, KUHMO COMMUNE, EASTERN FINLAND	64.2418	64.2418	29.1128	29.1128	SAE			s_133TOH 94-1 [13590]	KOMATIITE [13590]				ARCHEAN [13590]					VOL					WR [13590]	44.7	0.33		8.3				9.93	19.2	9.43	0.246	38.4828			136	2340	90	900	30	10	21.2727		0.02
[5626]	ARCHEAN CRATON (INCLUDING GREENSTONE BELTS)	KAAPVAAL CRATON_ARCHEAN / BARBERTON GREENSTONE BELT / ONVERWACHT GROUP / KOMATI FORMATION	KOMATI TYPE SECTION, EAST OF SPINIFEX STREAM, BARBERTON MOUNTAIN LAND, EASTERN TRANSVAAL	-25.77	-25.77	31	31	SAE			s_42J [5626]	KOMATIITE, BASALTIC [5626]				ARCHEAN [5626]					VOL					WR [5626]	50.61	0.36		7.78	0.41	1.06	5.96	6.3	19.2		0.13	0								#DIV/0!	#DIV/0!	0.12	0.04
[19688]	ARCHEAN CRATON (INCLUDING GREENSTONE BELTS)	WEST AUSTRALIAN CRATON / YILGARN CRATON / EASTERN GOLDFIELDS SUPERTERRANE / KALGOORLIE TERRANE - AGNEW-WILUNA GREENSTONE BELT	TURRET GOLD DEPOSIT	-28	-28	120	120	SAE			s_FV786-38 [19688]	KOMATIITE [19688]				ARCHEAN [19688]				ORTHOCUMULATE [19688]	VOL					WR [19688]	46.6	0.41		8.13	0.36			8.04	19.2	10.06	0.2	50.4962			185	2820	92.4	79	0	0.854978	352.5		0.15
[5631]	ARCHEAN CRATON (INCLUDING GREENSTONE BELTS)	BALTIC SHIELD - ARCHEAN / KARELIAN PROVINCE - GREENSTONE BELTS / KUHMO GREENSTONE BELT / KELLOJÄRVI GROUP - SIIVIKKOVAARA FORMATION - SIIVI	CA. 23KM NW OF KUHMO, S OF LAKE MÄKINEN AND E OF LAKE KELLOJÄRVI, SIIVIKKOVAARA AREA, EASTERN FINLAND	64.23	64.25	29.1	29.14	SAE			s_6 [5631]	KOMATIITE [5631]			NEO [5631]	ARCHEAN [5631]				SPINIFEX [5631]	VOL					WR [5631]	43.9	0.48		8.38				7.5	19.2	14.07	0.21	67.2613				1590	90	740	210	8.22222	#DIV/0!		0.02
[13590]	ARCHEAN CRATON (INCLUDING GREENSTONE BELTS)	BALTIC SHIELD - ARCHEAN / KARELIAN PROVINCE - GREENSTONE BELTS / SUOMUSSALMI GREENSTONE BELT	PEURA-AHO NEAR KIANNANNIEMI, SUOMUSSALMI COMMUNE, EASTERN FINLAND	65.1965	65.1965	29.1156	29.1156	SAE			s_63SMS 63-2/149.40 [13590]	KOMATIITE [13590]				ARCHEAN [13590]					VOL	149.4	149.4			WR [13590]	45.2	0.512		7.94				8.44	19.2	12.3	0.217	56.9031			184	1697	100	590	60	5.9	16.97		0.02
[5995]	ARCHEAN CRATON (INCLUDING GREENSTONE BELTS)	ALDAN SHIELD - ARCHEAN / OLONDO GREENSTONE BELT / OLEKMA GNEISS-MIGMATITE COMPLEX		57	57	120	121	SAE			s_379 [5995]	KOMATIITE [5995]	2960000000 [5995]	2970000000 [5995]		ARCHEAN [5995]					VOL					WR [5995]	51.52	0.2		6.6		0.2	7.28	11.13	19.21		0.29	0								#DIV/0!	#DIV/0!		0.05
[6795]	INTRAPLATE VOLCANICS	BALTIC SHIELD - PROTEROZOIC / KARELIAN PROVINCE / KARASJOK GREENSTONE BELT		69	70	25	25	SAE			s_G83/51 [6795]	KOMATIITE [6795]									VOL					WR [6795]	48.25	0.73		7.2				10.15	19.22	10.56	0.16	66.2574	26.2		230	2255	65	944	37	14.5231	22.1078		2.11
[17072]	ARCHEAN CRATON (INCLUDING GREENSTONE BELTS)	SUPERIOR PROVINCE_ARCHEAN / ABITIBI GREENSTONE BELT / SOUTHERN ABITIBI VOLCANIC ZONE / STOUGHTON-ROQUEMAURE GROUP	SECTION C	48.2	48.2	-80	-80	SAE			s_WP-32 [17072]	KOMATIITE, BASALTIC [17072]	2720000000 [17072]	2720000000 [17072]	PALEO [17072]	ARCHEAN [17072]					VOL					WR [17072]	45.22	0.72		8.16				9.17	19.23	11.94	0.19	63.0872			157	2065	87	797		9.16092	#DIV/0!		0.02
[8808]	ARCHEAN CRATON (INCLUDING GREENSTONE BELTS)	WEST AUSTRALIAN CRATON / YILGARN CRATON / SOUTHERN CROSS SUPERTERRANE / SANDSTONE GREENSTONE BELT	NORTH-CENTRAL YILGARN CRATON	-27.5	-28.5	119	120	SAE			s_178340 [8808]	KOMATIITE [8808]	2717000000 [8808]								VOL					WR [8808]	43.93	0.45		7.92		5.29	4.84	5.04	19.24	9.6	0.14	68.8388	28		132	4639		1445	133	#DIV/0!	61.0395		0.06
[19008]	ARCHEAN CRATON (INCLUDING GREENSTONE BELTS)	SUPERIOR PROVINCE_ARCHEAN / ABITIBI GREENSTONE BELT / SOUTHERN ABITIBI VOLCANIC ZONE / FRED^S FLOW	MUNRO TOWNSHIP	48.2	48.2	-80.1	-80.1	SAE			s_M633 [19008]	KOMATIITE [19008]	2700000000 [19008]	2700000000 [19008]	NEO [19008]	ARCHEAN [19008]				APHANITIC [19008]	VOL	2.29	2.29			WR [19008]	46.7	0.48		8.98	0.36			10.9	19.24	12.88	0.23	56.2184								#DIV/0!	#DIV/0!	0.09	0.01
[5588][9136][5411][5413]	ARCHEAN CRATON (INCLUDING GREENSTONE BELTS)	SUPERIOR PROVINCE_ARCHEAN / ABITIBI GREENSTONE BELT / SOUTHERN ABITIBI VOLCANIC ZONE / FRED^S FLOW	MUNRO TOWNSHIP	48.2	48.2	-80.1	-80.1	SAE			s_P9-111 [5588]	BASALT, OLIVINE [5588] / KOMATIITE [9136]	2680000000 [5413]	2680000000 [5413]		ARCHEAN [5588]				PORPHYRITIC [5588] / SPARSELY OLIVINE-PORPHYRITIC [9136]	VOL					WR [5588]	45.85	0.49		9.36				10.85	19.26	11.76	0.24	49.1911	29		175	3000	107	758		7.08411	3.63196		0.03
[7227]	INTRAPLATE VOLCANICS	BALTIC SHIELD - PROTEROZOIC / KARELIAN PROVINCE / CENTRAL LAPLAND GREENSTONE BELT - KITTILÄ GREENSTO / SAVUKOSKI GROUP (SATTASVAARA KOMATIITE COMPLEX)	KITINEN RIVER, CENTRAL FINNISH LAPLAND	67.6307	67.6307	26.7978	26.7978	SAE			s_42 [7227]	KOMATIITE [7227]	2430000000 [7227]	2430000000 [7227]		ARCHEAN [7227]					VOL					WR [7227]	43.68	0.5		8.4				7.63	19.26	10.91	0.19	57.645								#DIV/0!	#DIV/0!		0
[5626]	ARCHEAN CRATON (INCLUDING GREENSTONE BELTS)	KAAPVAAL CRATON_ARCHEAN / BARBERTON GREENSTONE BELT / ONVERWACHT GROUP / KOMATI FORMATION	KOMATI TYPE SECTION, EAST OF SPINIFEX STREAM, BARBERTON MOUNTAIN LAND, EASTERN TRANSVAAL	-25.77	-25.77	31	31	SAE			s_AB12 [5626]	KOMATIITE, BASALTIC [5626]				ARCHEAN [5626]					VOL					WR [5626]	47.84	0.55		7.32		1.22	8.08	8.52	19.28		0.18	0								#DIV/0!	#DIV/0!		0.09
[20585]	ARCHEAN CRATON (INCLUDING GREENSTONE BELTS)	SUPERIOR PROVINCE_ARCHEAN / ABITIBI GREENSTONE BELT / SOUTHERN ABITIBI VOLCANIC ZONE / TISDALE ASSEMBLAGE	HART DEPOSIT, SHAW DOME AREA	49	49	-79.4	-79.4	SAE			s_H11-11-407 [20585]	KOMATIITE [20585]				ARCHEAN [20585]					VOL					WR [20585]	43.59	0.5		9.59				8.661	19.29	11.48	0.218	52.8659		3076				801.8		#DIV/0!	#DIV/0!		0.07
[13590]	ARCHEAN CRATON (INCLUDING GREENSTONE BELTS)	BALTIC SHIELD - ARCHEAN / KARELIAN PROVINCE - GREENSTONE BELTS / KUHMO GREENSTONE BELT	AROLA, KUHMO COMMUNE, EASTERN FINLAND	64.4377	64.4377	29.0465	29.0465	SAE			s_109TOH 95-1 [13590]	KOMATIITE [13590]				ARCHEAN [13590]					VOL					WR [13590]	43	0.281		6.8				11	19.3	8.82	0.212	41.766			136	2169	100	1270	10	12.7	43.38		0.031
[13590]	ARCHEAN CRATON (INCLUDING GREENSTONE BELTS)	BALTIC SHIELD - ARCHEAN / KARELIAN PROVINCE - GREENSTONE BELTS / KUHMO GREENSTONE BELT	ORE DEPOSIT AT AROLA, KUHMO COMMUNE, EASTERN FINLAND	64.4484	64.4484	29.0545	29.0545	SAE			s_52VIE 67-2/14.00 [13590]	KOMATIITE [13590]				ARCHEAN [13590]					VOL	14	14			WR [13590]	48	0.756		0.477				11.5	19.3	11.1	0.195	57.1451			191	2402	120	640	50	5.33333	11.4381		0.121
[17629]	ARCHEAN CRATON (INCLUDING GREENSTONE BELTS)	DHARWAR CRATON_ARCHEAN / WESTERN DHARWAR CRATON / SIGEGUDDA GREENSTONE BELT		13.08	13.2	76	76.08	SAE			s_SIG-98 [17629]	KOMATIITE [17629]	2700000000 [17629]	2700000000 [17629]	NEO [17629]	ARCHEAN [17629]					VOL					WR [17629]	45.4	0.86		14.84				2.56	19.3	9.21	0.1	92.4592	19		165	2483	83	1154	47	13.9036	35.4714		0.04
[5984]	INTRAPLATE VOLCANICS	BALTIC SHIELD - PROTEROZOIC / KARELIAN PROVINCE / CENTRAL LAPLAND GREENSTONE BELT - KITTILÄ GREENSTO / SAVUKOSKI GROUP (SATTASVAARA KOMATIITE COMPLEX)	PAHTAVAARA, 25 KM NNW OF SODANKYLÄ AND 3 KM NE OF SATTASVAARA, CENTRAL FINNISH LAPLAND	67.6303	67.6303	26.4146	26.4146	SAE			s_053/0.0 [5984]	KOMATIITE [5984]			PALEO [5984]	PROTEROZOIC [5984]				SCHISTOSE, RELATIVELY HOMOGENEOUS AND FINE-GRAINED [5984]	VOL			S		WR [5984]	44.52	0.98		9.61				8.85	19.31	13.67	0.23	59.6666	29.2		310	1600	77	1100		14.2857	19.2771		0.07
[15917]	ARCHEAN CRATON (INCLUDING GREENSTONE BELTS)	WEST AUSTRALIAN CRATON / YILGARN CRATON / EASTERN GOLDFIELDS SUPERTERRANE / KALGOORLIE TERRANE - AGNEW-WILUNA GREENSTONE BELT	SULLIVANS PROJECT, TARMOOLA TREND, WESTERN AUSTRALIA	-28.75	-28.75	121.23	121.23	SAE			s_SUDD003-200.2 [15917]	KOMATIITE [15917]				ARCHEAN [15917]				PATCHILY PRESERVED SPINIFEX AND CUMULATE TEXTURES, , FAINTLY PRESERVED COARSE STUBBY PYROXENE SPINIFEX. [15917]	VOL					WR [15917]	47.28	0.41		7.81	0.36	1.1	8.95	14.95	19.32		0.24	0			148.2	2444		856.45	41.03	#DIV/0!	38.4821
[17349]	ARCHEAN CRATON (INCLUDING GREENSTONE BELTS)	WEST AUSTRALIAN CRATON / YILGARN CRATON / EASTERN GOLDFIELDS SUPERTERRANE / KALGOORLIE TERRANE - KAMBALDA DOMAIN	LONG-VICTOR DEPOSIT	-31.2	-31.2	121.67	121.67	SAE			s_6054W1-789.3 [17349]	KOMATIITE [17349]				ARCHEAN [17349]					VOL					WR [17349]	45.45	0.45		9.54				5.57	19.34	11.05	0.16	69.3318	28.7	2234	168	1726	77.8	468	117	6.01542	7.19167		4.95
[12751]	ARCHEAN CRATON (INCLUDING GREENSTONE BELTS)	SUPERIOR PROVINCE_ARCHEAN / WAWA GREENSTONE BELT / WHITE RIVER-DAYOHESSARAH BELT / DAYOHESSARAH ASSEMBLAGE	DAYOHESSARAH LAKE	48.78	48.78	-85.03	-85.03	SAE			s_DY-32 [12751]	KOMATIITE [12751]				ARCHEAN [12751]					VOL					WR [12751]	45.59	0.4769		9.86				8.08	19.35	11.15	0.1744	64.1828	27.01		182	2170	72	550	0	7.63889	27.125		0.13
[19688]	ARCHEAN CRATON (INCLUDING GREENSTONE BELTS)	WEST AUSTRALIAN CRATON / YILGARN CRATON / EASTERN GOLDFIELDS SUPERTERRANE / KALGOORLIE TERRANE - AGNEW-WILUNA GREENSTONE BELT	TURRET GOLD DEPOSIT, CORE EMSD785	-28	-28	120	120	SAE			s_BH005163 [19688]	KOMATIITE [19688]				ARCHEAN [19688]					VOL	205.2	205.5			WR [19688]	43.4	0.48		9.35				8.27	19.35	12.6	0.18	70.273	33	2887	183	1234		605	151	#DIV/0!	17.3803		0.03
[5242][6893][12401]	OCEANIC PLATEAU	CARIBBEAN-COLOMBIAN PLATEAU / GORGONA ISLAND		3	3	-78.32	-78.32	SAE			s_GOR-94-26 [5242]	KOMATIITE [5242]	88000000 [6893]	88000000 [6893]		CRETACEOUS [5242]					VOL					WR [5242]	46.36	0.66		11.5				9.43	19.35	11.01	0.18	61.4052				1453		860		#DIV/0!	#DIV/0!		0.12
[7976]	ARCHEAN CRATON (INCLUDING GREENSTONE BELTS)	KAAPVAAL CRATON_ARCHEAN / VREDEFORT DOME	STEYSKRAAL	-27	-27	27.2	27.2	SAE			s_VT97/16 [7976]	KOMATIITE [7976]				ARCHEAN [7976]					VOL					WR [7976]	49.07	0.74		8.58	0.25			5.9	19.38	11.37	0.2	57.0717								#DIV/0!	#DIV/0!		0.62
[5628]	ARCHEAN CRATON (INCLUDING GREENSTONE BELTS)	DHARWAR CRATON_ARCHEAN / WESTERN DHARWAR CRATON / HOLENAR(A)SIPUR SCHIST BELT	SARGUR GROUP	12.5	12.9	76.25	76.33	SAE			s_19 [5628]	KOMATIITE [5628]				ARCHEAN [5628]					VOL					WR [5628]	55.89	0.54		4.75		2.54	9.56	2.99	19.39		0.28	0								#DIV/0!	#DIV/0!		0.08
[7221]	ARCHEAN CRATON (INCLUDING GREENSTONE BELTS)	ALDAN SHIELD - ARCHEAN / OLONDO GREENSTONE BELT / WESTERN KOMATIITES	FLANKS OF THE WESTERN BRANCH OF OLONDO GREENSTONE BELT	57.03	57.03	120.72	120.72	SAE			s_8551/3 [7221]	KOMATIITE [7221]				ARCHEAN [7221]					VOL					WR [7221]	49.4	0.41		7.67				9.77	19.4	12.4	0.19	65.5177			146	2457	85	847		9.96471	#DIV/0!		0.07
[13590]	ARCHEAN CRATON (INCLUDING GREENSTONE BELTS)	BALTIC SHIELD - ARCHEAN / KARELIAN PROVINCE - GREENSTONE BELTS / SUOMUSSALMI GREENSTONE BELT	HIETAHARJU NEAR KIANNANNIEMI, SUOMUSSALMI COMMUNE, EASTERN FINLAND	65.1459	65.1459	29.0758	29.0758	SAE			s_23SMS 62-1/54.50 [13590]	KOMATIITE [13590]				ARCHEAN [13590]					VOL	54.5	54.5			WR [13590]	44.4	0.558		8.22				7.87	19.4	12.3	0.196	62.9998			184	1834	120	650	0	5.41667	16.6727		0.036
[5631]	ARCHEAN CRATON (INCLUDING GREENSTONE BELTS)	BALTIC SHIELD - ARCHEAN / KARELIAN PROVINCE - GREENSTONE BELTS / KUHMO GREENSTONE BELT / KELLOJÄRVI GROUP - SIIVIKKOVAARA FORMATION - SIIVI	CA. 23KM NW OF KUHMO, S OF LAKE MÄKINEN AND E OF LAKE KELLOJÄRVI, SIIVIKKOVAARA AREA, EASTERN FINLAND	64.23	64.25	29.1	29.14	SAE			s_3 [5631]	KOMATIITE, PERIDOTITIC [5631]			NEO [5631]	ARCHEAN [5631]				MICROSPINIFEX [5631]	VOL					WR [5631]	42.5	0.61		11.21				6.65	19.4	12.62	0.2	63.3461				1540	90	680	0	7.55556	#DIV/0!		0.01
[17629]	ARCHEAN CRATON (INCLUDING GREENSTONE BELTS)	DHARWAR CRATON_ARCHEAN / WESTERN DHARWAR CRATON / SIGEGUDDA GREENSTONE BELT		13.08	13.2	76	76.08	SAE			s_SIG-102 [17629]	KOMATIITE [17629]	2700000000 [17629]	2700000000 [17629]	NEO [17629]	ARCHEAN [17629]					VOL					WR [17629]	47.9	0.78		13.53				2.97	19.4	8.4	0.11	76.6614	20		166	2109	65	690	152	10.6154	28.5		0.03
[17629]	ARCHEAN CRATON (INCLUDING GREENSTONE BELTS)	DHARWAR CRATON_ARCHEAN / WESTERN DHARWAR CRATON / SIGEGUDDA GREENSTONE BELT		13.08	13.2	76	76.08	SAE			s_SIG-99 [17629]	KOMATIITE [17629]	2700000000 [17629]	2700000000 [17629]	NEO [17629]	ARCHEAN [17629]					VOL					WR [17629]	44.3	0.9		14.54				3.2	19.4	9.3	0.11	84.8752	20		180	2579	80	858	49	10.725	31.8395		0.04
[5984]	INTRAPLATE VOLCANICS	BALTIC SHIELD - PROTEROZOIC / KARELIAN PROVINCE / CENTRAL LAPLAND GREENSTONE BELT - KITTILÄ GREENSTO / SAVUKOSKI GROUP (SATTASVAARA KOMATIITE COMPLEX)	PAHTAVAARA, 25 KM NNW OF SODANKYLÄ AND 3 KM NE OF SATTASVAARA, CENTRAL FINNISH LAPLAND	67.6303	67.6303	26.4146	26.4146	SAE			s_050/0.0 [5984]	KOMATIITE [5984]			PALEO [5984]	PROTEROZOIC [5984]				SCHISTOSE, RELATIVELY HOMOGENEOUS AND FINE-GRAINED [5984]	VOL			S		WR [5984]	45.01	0.92		8.74				8.81	19.4	13.95	0.3	46.6813	27.7		320	1830	71	1100		15.493	20.3333		0.07
[5395][6794]	ARCHEAN CRATON (INCLUDING GREENSTONE BELTS)	KAAPVAAL CRATON_ARCHEAN / BARBERTON GREENSTONE BELT / ONVERWACHT GROUP / SANDSPRUIT FORMATION		-26	-26	30.5	31	SAE			s_5048 [5395]	KOMATIITE, BASALTIC [5395] / KOMATIITE [6794]				ARCHEAN [5395]				MICROCRYSTALLINE, HOMOGENOUS [5395]	VOL					WR [5395]	45.72	0.91		7.74				8.04	19.43	13.89	0.23	60.6268			241	2251	90	822		9.13333	#DIV/0!
[21604]	ARCHEAN CRATON (INCLUDING GREENSTONE BELTS)	ZIMBABWE CRATON_ARCHEAN / BULAWAYAN SUPERGROUP / BELINGWE GREENSTONE BELT / RELIANCE FORMATION		-20.57	-20.57	30.4	30.4	SAE			s_TN-05 [21604]	KOMATIITE [21604]				ARCHEAN [21604]					VOL					WR [21604]	48.3616	0.41736		8.26373				8.48284	19.4907	11.75	0.20868	56.5259	33.6938		190.487	2368.52	82.4286	879.586	79.5012	10.6709	#DIV/0!		0.073038
[13648]	ARCHEAN CRATON (INCLUDING GREENSTONE BELTS)	ZIMBABWE CRATON_ARCHEAN / BULAWAYAN SUPERGROUP / BELINGWE GREENSTONE BELT / RELIANCE FORMATION	SASKMAR DRILL HOLE, EASTERN LIMB OF THE NGEZI KOMATIITE FLOW, 5.3 KM SOUTH OF ZVISHAVANE	-20.35	-20.35	30.03	30.03	SAE			s_TN5 [13648]	KOMATIITE [13648]	2700000000 [13648]	2700000000 [13648]		ARCHEAN [13648]					VOL					WR [13648]	48.4	0.417		8.26		13.1		8.48	19.5		0.209	0			184	2369	82	880		10.7317	#DIV/0!		0.073
[5276][6006]	OCEANIC PLATEAU	CARIBBEAN-COLOMBIAN PLATEAU / GORGONA ISLAND		3	3	-78.32	-78.32	SAE			s_GOR-166 [5276]	KOMATIITE [5276]				CRETACEOUS [6006]					VOL					WR [5276]	46.3	0.53		11.3	0.15			9.8	19.5	11.5		#DIV/0!								#DIV/0!	#DIV/0!		0
[9165]	ARCHEAN CRATON (INCLUDING GREENSTONE BELTS)	SUPERIOR PROVINCE_ARCHEAN / ABITIBI GREENSTONE BELT / SOUTHERN ABITIBI VOLCANIC ZONE / STOUGHTON-ROQUEMAURE GROUP	REAUME-MCCART	48.8617	48.8617	-81.0724	-81.0724	SAE			s_6485 [9165]	KOMATIITE [9165]	2720000000 [9165]	2720000000 [9165]		ARCHEAN [9165]					VOL					WR [9165]									19.5	6.91		#DIV/0!				3500	55	178	18	3.23636	#DIV/0!
[5995]	ARCHEAN CRATON (INCLUDING GREENSTONE BELTS)	ALDAN SHIELD - ARCHEAN / OLONDO GREENSTONE BELT / OLEKMA GNEISS-MIGMATITE COMPLEX		57	57	120	121	SAE			s_014A [5995]	KOMATIITE [5995]	2960000000 [5995]	2970000000 [5995]		ARCHEAN [5995]					VOL					WR [5995]	46.19	0.49		9.63		1.3	10.17	6.85	19.51		0.18	0								#DIV/0!	#DIV/0!		0.21
[13590]	ARCHEAN CRATON (INCLUDING GREENSTONE BELTS)	BALTIC SHIELD - ARCHEAN / KARELIAN PROVINCE - GREENSTONE BELTS / SUOMUSSALMI GREENSTONE BELT	PEURA-AHO NEAR KIANNANNIEMI, SUOMUSSALMI COMMUNE, EASTERN FINLAND	65.1657	65.1657	29.0866	29.0866	SAE			s_14SMS 70-2/53.40 [13590]	KOMATIITE [13590]				ARCHEAN [13590]					VOL	53.4	53.4			WR [13590]	44.41	0.485		8.48				8.19	19.52	12.05	0.204	59.299			173	2006	92	663	273	7.20652	19.1048		0.01
[5405]	ARCHEAN CRATON (INCLUDING GREENSTONE BELTS)	KAAPVAAL CRATON_ARCHEAN / BARBERTON GREENSTONE BELT / ONVERWACHT GROUP / KOMATI FORMATION	SMALL SOUTH-FLOWING TRIBUTARY IMMEDIATELY WEST OF THE MAIN COLLECTION AREA, BARBERTON MOUNTAIN LAND, EASTERN TRANSVAAL	-25.77	-25.77	31	31	SAE			s_331/784 [5405]	KOMATIITE, PERIDOTITIC [5405]				ARCHEAN [5405]				SPINIFEX-TEXTURED [5405]	VOL					WR [5405]	49.6	0.5		5.21				9.59	19.58	13.15	0.18	73.3404	27		162	2591		1066		#DIV/0!	#DIV/0!		0.02
[7161]	ARCHEAN CRATON (INCLUDING GREENSTONE BELTS)	SUPERIOR PROVINCE_ARCHEAN / ABITIBI GREENSTONE BELT / SOUTHERN ABITIBI VOLCANIC ZONE / STOUGHTON-ROQUEMAURE GROUP	BEATTY TOWNSHIP	48.2	48.2	-80	-80	SAE			s_73J0661 [7161]	KOMATIITE [7161]	2720000000 [7161]	2730000000 [7161]		ARCHEAN [7161]				APHANITIC [7161]	VOL					WR [7161]	47.1	0.51		10.35	0.34			8.17	19.58	11.63	0.23	50.7624				8550	2250		0.04	0	#DIV/0!	1.1	0.13
[5746]	ARCHEAN CRATON (INCLUDING GREENSTONE BELTS)	SUPERIOR PROVINCE_ARCHEAN / WABIGOON GREENSTONE BELT / CENTRAL WABIGOON GREENSTONE BELT	STEEP ROCK LAKE BELT	48.8	48.8	-91.6	-91.6	SAE			s_KYT246 [5746]	KOMATIITE, BASALTIC [5746]				ARCHEAN [5746]					VOL					WR [5746]	42.91	1.31		5.11		1.92	13.82	7.01	19.58		0.24	0	28		223	2679		1180	242	#DIV/0!	26.5248		0.63
[13590]	ARCHEAN CRATON (INCLUDING GREENSTONE BELTS)	BALTIC SHIELD - ARCHEAN / KARELIAN PROVINCE - GREENSTONE BELTS / KUHMO GREENSTONE BELT	HIETAPERÄ, KUHMO COMMUNE, EASTERN FINLAND	64.1747	64.1747	29.1082	29.1082	SAE			s_82TOH 94-1 [13590]	KOMATIITE [13590]				ARCHEAN [13590]					VOL					WR [13590]	45.7	0.289		7.3				9.45	19.6	9.92	0.167	59.6328			156	2511	110	1080	0	9.81818	41.85		0.033
[19008]	ARCHEAN CRATON (INCLUDING GREENSTONE BELTS)	SUPERIOR PROVINCE_ARCHEAN / ABITIBI GREENSTONE BELT / SOUTHERN ABITIBI VOLCANIC ZONE / FRED^S FLOW	MUNRO TOWNSHIP	48.2	48.2	-80.1	-80.1	SAE			s_M632 [19008]	KOMATIITE [19008]	2700000000 [19008]	2700000000 [19008]	NEO [19008]	ARCHEAN [19008]					VOL	1.83	1.83			WR [19008]	47.4	0.45		8.32	0.36			10.47	19.6	12.96	0.23	56.5676								#DIV/0!	#DIV/0!	0.09	0.01
[5331]	ARCHEAN CRATON (INCLUDING GREENSTONE BELTS)	KAAPVAAL CRATON_ARCHEAN / BARBERTON GREENSTONE BELT / ONVERWACHT GROUP / SCHAPENBURG KOMATIITE		-25.95	-25.95	30.57	30.57	SAE			s_SC15 [5331]	KOMATIITE, BASALTIC [5331]				ARCHEAN [5331]					VOL					WR [5331]	48.8	0.54		6.03				9.63	19.6	10.98	0.21	52.4896				1880		720		#DIV/0!	#DIV/0!		0.06
[5330]	INTRAPLATE VOLCANICS	ARAVALLI CRATON_PROTEROZOIC / ARAVALLI FOLD BELT / RAJASTHAN	NATHDWARA	24.93	24.93	73.82	73.82	SAE			s_KM.6 [5330]	KOMATIITE [5330]				PROTEROZOIC [5330]					VOL					WR [5330]	50.6	1.08		5.6				9.55	19.6	12.53	0.22	57.1766			155	2458		1092		#DIV/0!	18.7634		0.04
[7108][7393]	ARCHEAN CRATON (INCLUDING GREENSTONE BELTS)	DHARWAR CRATON_ARCHEAN / EASTERN DHARWAR CRATON / KOLAR GREENSTONE BELT	CENTRAL KOLAR SCHIST BELT, DHARWAR SUPERGROUP	13.13	13.13	78.13	78.13	SAE			s_17-10 [7108]	KOMATIITE [7108] / PICRITE [7393]				ARCHEAN [7108]					VOL					WR [7108]	45.95	1.28		6.34				9.14	19.61	15.88	0.17	93.776			217	3492	122	1361		11.1557	#DIV/0!		0.04
[12751]	ARCHEAN CRATON (INCLUDING GREENSTONE BELTS)	SUPERIOR PROVINCE_ARCHEAN / WAWA GREENSTONE BELT / WHITE RIVER-DAYOHESSARAH BELT / DAYOHESSARAH ASSEMBLAGE	DAYOHESSARAH LAKE	48.78	48.78	-85.03	-85.03	SAE			s_DY-33 [12751]	KOMATIITE [12751]				ARCHEAN [12751]					VOL					WR [12751]	46.25	0.4642		9.12				8.16	19.63	11.14	0.1793	62.3728	25.87		192.8	3213	69	657		9.52174	#DIV/0!		0.07
[5984]	INTRAPLATE VOLCANICS	BALTIC SHIELD - PROTEROZOIC / KARELIAN PROVINCE / CENTRAL LAPLAND GREENSTONE BELT - KITTILÄ GREENSTO / SAVUKOSKI GROUP (SATTASVAARA KOMATIITE COMPLEX)	PAHTAVAARA, 25 KM NNW OF SODANKYLÄ AND 3 KM NE OF SATTASVAARA, CENTRAL FINNISH LAPLAND	67.6303	67.6303	26.4146	26.4146	SAE			s_256/2.6 [5984]	KOMATIITE [5984]			PALEO [5984]	PROTEROZOIC [5984]				SCHISTOSE, RELATIVELY HOMOGENEOUS AND FINE-GRAINED [5984]	VOL	2.6	2.6	S		WR [5984]	46.11	0.68		8.13				10.91	19.67	12.1	0.25	48.5887				1760				#DIV/0!	#DIV/0!		0
[12751]	ARCHEAN CRATON (INCLUDING GREENSTONE BELTS)	SUPERIOR PROVINCE_ARCHEAN / WAWA GREENSTONE BELT / WHITE RIVER-DAYOHESSARAH BELT / DAYOHESSARAH ASSEMBLAGE	DAYOHESSARAH LAKE	48.78	48.78	-85.03	-85.03	SAE			s_DY-35B [12751]	KOMATIITE [12751]				ARCHEAN [12751]					VOL					WR [12751]	45.37	0.4792		9.52				7.63	19.69	10.85	0.1757	61.9938	27.62		181	2090	68	490	0	7.20588	29.8571		0.06
[5420]	ARCHEAN CRATON (INCLUDING GREENSTONE BELTS)	SUPERIOR PROVINCE_ARCHEAN / ABITIBI GREENSTONE BELT / SOUTHERN ABITIBI VOLCANIC ZONE	MUNRO TOWNSHIP	48.2	48.2	-80.1	-80.1	SAE			s_2065 [5420]	KOMATIITE, PERIDOTITIC [5420]				ARCHEAN [5420]					VOL					WR [5420]	43	0.44		8.74	0.36			9.91	19.7	10.22	0.2	51.2993			115		87		92	0	0	0.09	0.03
[7150]	ARCHEAN CRATON (INCLUDING GREENSTONE BELTS)	ALDAN SHIELD - ARCHEAN / OLONDO GREENSTONE BELT / ANCIENT MAFIC-ULTRAMAFIC OLONDO ASSOCIATION	OLEKMA RIVER NEAR THE TIREKH-MASTAKH RAPIDS, OLEKMA BLOCK	57.03	57.03	120.72	120.72	SAE			s_86157 [7150]	KOMATIITE [7150]	3230000000 [7150]	3230000000 [7150]		ARCHEAN [7150]				FINE-GRAINED [7150]	VOL					WR [7150]	46.2	0.98		9.56				8.96	19.7	13.3	0.27	49.4514			230	2630	100	1050		10.5	#DIV/0!		0.27
[14186]	INTRAPLATE VOLCANICS	SINGHBHUM CRATON / SINGHBHUM CRATON_PROTEROZOIC / SINGHBHUM (COPPERBELT) THRUST ZONE / DHANJORI FORMATION	JOBLA-KULAMARA SECTOR	22.5	22.5	86.5	86.5	SAE			s_RM2 [14186]	KOMATIITE, BASALTIC [14186]			PALEO [14186]	PROTEROZOIC [14186]					VOL					WR [14186]	56.11	0.36		5.37				4.57	19.75	10.91	0.17	64.4267			115	1750	78	483	42	6.19231	20.1149		0.59
[20735]	INTRAPLATE VOLCANICS	TRANS-HUDSON OROGEN / CIRCUM-SUPERIOR LARGE IGNEOUS PROVINCE / WINNIPEGOSIS KOMATIITE BELT	BOREHOLE RP12	53	53	-100	-100	SAE			s_RP12-282.5 [20735]	KOMATIITE [20735]				PROTEROZOIC [20735]					VOL					WR [20735]	47.8246	0.589799		10.0062				8.56225	19.7583	11.5566	0.167788	69.145	33.0884		200	2074.75	84.9202	710.788	128.261	8.37006	#DIV/0!		0.151517
[19688]	ARCHEAN CRATON (INCLUDING GREENSTONE BELTS)	WEST AUSTRALIAN CRATON / YILGARN CRATON / EASTERN GOLDFIELDS SUPERTERRANE / KALGOORLIE TERRANE - AGNEW-WILUNA GREENSTONE BELT	TURRET GOLD DEPOSIT, CORE EMSD785	-28	-28	120	120	SAE			s_BH005158 [19688]	KOMATIITE [19688]				ARCHEAN [19688]					VOL	156.1	156.3			WR [19688]	44.47	0.46		8.57				7.85	19.76	11.92	0.18	66.4805	27	2776	159	1731		730	37	#DIV/0!	22.7763		0.65
[8330]	ARCHEAN CRATON (INCLUDING GREENSTONE BELTS)	WEST AUSTRALIAN CRATON / YILGARN CRATON / EASTERN GOLDFIELDS SUPERTERRANE / KALGOORLIE TERRANE - KAMBALDA DOMAIN	KAMBALDA, DRILL CORE KD5109, NORTHEASTERN FLANK OF DOME	-31.2	-31.2	121.67	121.67	SAE			s_90278 [8330]	KOMATIITE [8330]				ARCHEAN [8330]				SPINIFEX-TEXTURED [8330]	VOL	406.35	406.35			WR [8330]									19.79			#DIV/0!					55	262	2	4.76364	0
[17129]	ARCHEAN CRATON (INCLUDING GREENSTONE BELTS)	BALTIC SHIELD - ARCHEAN / KARELIAN PROVINCE - GREENSTONE BELTS / SUOMUSSALMI GREENSTONE BELT		65.2	65.3	29.1	29.3	SAE			s_71-PTP-03 [17129]	KOMATIITE [17129]				ARCHEAN [17129]					VOL					WR [17129]	46.5	0.15		3.9				13	19.8	7.51	0.114	66.1341	15.9	961	82	5140	22.9	1601	6.69	69.9127	74.4928		0.032
[13590]	ARCHEAN CRATON (INCLUDING GREENSTONE BELTS)	BALTIC SHIELD - ARCHEAN / KARELIAN PROVINCE - GREENSTONE BELTS / KUHMO GREENSTONE BELT	SIIVIKKOVAARA NEAR SIIVIKKO, KUHMO COMMUNE, EASTERN FINLAND	64.2424	64.2424	29.1122	29.1122	SAE			s_27TOH 94-1 [13590]	KOMATIITE [13590]				ARCHEAN [13590]					VOL					WR [13590]	44.7	0.331		8.36				7.8	19.8	10.3	0.181	57.128			184	2532	130	1000	0	7.69231	28.1333		0.015
[13590]	ARCHEAN CRATON (INCLUDING GREENSTONE BELTS)	BALTIC SHIELD - ARCHEAN / KARELIAN PROVINCE - GREENSTONE BELTS / KUHMO GREENSTONE BELT / KELLOJÄRVI GROUP	SAMMAKKOSUO NEAR PAHAKANGAS, KUHMO COMMUNE, EASTERN FINLAND	64.2328	64.2328	29.0902	29.0902	SAE			s_30TOH 93-1 [13590]	KOMATIITE [13590]				ARCHEAN [13590]					VOL					WR [13590]	45.1	0.353		8.35				8.1	19.8	10.6	0.211	50.4329			169	2217	110	810	10	7.36364	24.6333		0.028
[5202]	ARCHEAN CRATON (INCLUDING GREENSTONE BELTS)	SUPERIOR PROVINCE_ARCHEAN / WABIGOON GREENSTONE BELT / CENTRAL WABIGOON GREENSTONE BELT / LUMBY LAKE BELT		48	48	-90	-90	SAE			s_LU12 [5202]	KOMATIITE [5202]				ARCHEAN [5202]					VOL					WR [5202]	48.83	0.39		8.3				8.92	19.8	11.19	0.21	53.4935	27		168	2539	79	623		7.88608	#DIV/0!		0.07
[13590]	ARCHEAN CRATON (INCLUDING GREENSTONE BELTS)	BALTIC SHIELD - ARCHEAN / KARELIAN PROVINCE - GREENSTONE BELTS / KUHMO GREENSTONE BELT	SIIVIKKOVAARA NEAR SIIVIKKO, KUHMO COMMUNE, EASTERN FINLAND	64.2393	64.2393	29.1063	29.1063	SAE			s_37TOH 94-1 [13590]	KOMATIITE [13590]				ARCHEAN [13590]					VOL					WR [13590]	42.5	0.406		9.32				6.99	19.8	11	0.18	61.3494			170	2449	100	810	0	8.1	27.2111		0.014
[12751]	ARCHEAN CRATON (INCLUDING GREENSTONE BELTS)	SUPERIOR PROVINCE_ARCHEAN / WAWA GREENSTONE BELT / WHITE RIVER-DAYOHESSARAH BELT / DAYOHESSARAH ASSEMBLAGE	DAYOHESSARAH LAKE	48.78	48.78	-85.03	-85.03	SAE			s_DY-17 [12751]	KOMATIITE [12751]				ARCHEAN [12751]				SPINIFEX [12751]	VOL					WR [12751]	44.53	0.5227		9.81				7.91	19.8	11.03	0.1735	63.8214	26.67		201	2470	80	550	0	6.875	30.875		0.07
[5616]	INTRAPLATE VOLCANICS	TRANS-HUDSON OROGEN / CIRCUM-SUPERIOR LARGE IGNEOUS PROVINCE / OTTAWA ISLANDS	GILMOUR ISLAND	59.83	59.83	-80	-80	SAE			s_BLS-44-79 [5616]	KOMATIITE [5616]			PALEO [5616]	PROTEROZOIC [5616]					VOL					WR [5616]	44.3	0.62		8.6		2.5	9.6	8.77	19.8		0.21	0			150	1200	54	570	23	10.5556	#DIV/0!		0.05
[5349]	ARCHEAN CRATON (INCLUDING GREENSTONE BELTS)	BALTIC SHIELD - ARCHEAN / KARELIAN PROVINCE - GREENSTONE BELTS / KUHMO GREENSTONE BELT / KELLOJÄRVI GROUP - SIIVIKKOVAARA FORMATION - SIIVI	CA. 22.5KM NW OF KUHMO ON NÄÄTÄNIEMI ROAD, S OF LAKE MÄKINEN AND E OF LAKE KELLOJÄRVI, SIIVIKKOVAARA AREA, EASTERN FINLAND	64.24	64.24	29.11	29.11	SAE			s_L1 [5349]	KOMATIITE [5349]	2750000000 [5349]	2800000000 [5349]	NEO [5349]	ARCHEAN [5349]				SPINIFEX [5349]	VOL					WR [5349]	49.29	0.53		8.45				9.34	19.82	10.14	0.21	48.474				1773		650		#DIV/0!	#DIV/0!		0.03
[8330]	ARCHEAN CRATON (INCLUDING GREENSTONE BELTS)	WEST AUSTRALIAN CRATON / YILGARN CRATON / EASTERN GOLDFIELDS SUPERTERRANE / KALGOORLIE TERRANE - KAMBALDA DOMAIN	KAMBALDA, DRILL CORE KD5109, NORTHEASTERN FLANK OF DOME	-31.2	-31.2	121.67	121.67	SAE			s_90276 [8330]	KOMATIITE [8330]				ARCHEAN [8330]				SPINIFEX-TEXTURED [8330]	VOL	338.8	338.8			WR [8330]									19.82			#DIV/0!					78	635	40	8.14103	0
[20735]	INTRAPLATE VOLCANICS	TRANS-HUDSON OROGEN / CIRCUM-SUPERIOR LARGE IGNEOUS PROVINCE / WINNIPEGOSIS KOMATIITE BELT	BOREHOLE RP1A	53	53	-100	-100	SAE			s_RP1A-95 [20735]	KOMATIITE [20735]				PROTEROZOIC [20735]					VOL					WR [20735]	47.156	0.581166		9.92061				9.23749	19.8208	11.5322	0.190663	60.7204	33.8038		201	2445.51	87.9927	818.94	97.4479	9.3069	#DIV/0!		0.0825868
[5996]	ARCHEAN CRATON (INCLUDING GREENSTONE BELTS)	ZIMBABWE CRATON_ARCHEAN / BULAWAYAN SUPERGROUP / BELINGWE GREENSTONE BELT / BROOKLANDS FORMATION	MTSHINGWE GROUP	-20	-20	30	30	SAE			s_NG730 [5996]	KOMATIITE [5996]				ARCHEAN [5996]					VOL					WR [5996]	51.97	0.42		7.85				8.39	19.87	9.13	0.18	50.92								#DIV/0!	#DIV/0!		0.05
[14186]	INTRAPLATE VOLCANICS	SINGHBHUM CRATON / SINGHBHUM CRATON_PROTEROZOIC / SINGHBHUM (COPPERBELT) THRUST ZONE / DHANJORI FORMATION	JOBLA-KULAMARA SECTOR	22.5	22.5	86.5	86.5	SAE			s_UDVC1 [14186]	KOMATIITE, BASALTIC [14186]			PALEO [14186]	PROTEROZOIC [14186]					VOL					WR [14186]	56.01	0.34		5.83				5.38	19.88	10.47	0.13	80.8525			123	1830	68	502	40	7.38235	53.8235		0.03
[14186]	INTRAPLATE VOLCANICS	SINGHBHUM CRATON / SINGHBHUM CRATON_PROTEROZOIC / SINGHBHUM (COPPERBELT) THRUST ZONE / DHANJORI FORMATION	JOBLA-KULAMARA SECTOR	22.5	22.5	86.5	86.5	SAE			s_RM1 [14186]	KOMATIITE, BASALTIC [14186]			PALEO [14186]	PROTEROZOIC [14186]					VOL					WR [14186]	55.81	0.28		6.09				4.24	19.89	11.21	0.17	66.1983			116	1770	79	485	46	6.13924	21.5854		0.59
[5611][6774][5364]	ARCHEAN CRATON (INCLUDING GREENSTONE BELTS)	SUPERIOR PROVINCE_ARCHEAN / ABITIBI GREENSTONE BELT / SOUTHERN ABITIBI VOLCANIC ZONE / UPPER KOMATIITES	TEXMONT MINE, 80 KM SOUTH OF TIMMINS, NEWTON TOWNSHIP	48.47	48.47	-81.4	-81.4	SAE			s_52 [5611] / s_NEW52 [6774]	KOMATIITE [5611]	2700000000 [5611]	2700000000 [5611]		ARCHEAN [5611]				OLIVINE-SPINIFEX TEXTURED [5611] / RANDOM OLIVINE-SPINIFEX TEXTURED [6774]	VOL					WR [5611]	46.8	0.51		7.57	0.36			8.31	19.89	12.08	0.24	50.5296	38		229	2479		727	50	#DIV/0!	32.1948	0.09	0.05
[5243]	ARCHEAN CRATON (INCLUDING GREENSTONE BELTS)	DHARWAR CRATON_ARCHEAN / WESTERN DHARWAR CRATON / NUGGIHALLI SCHIST BELT	0.5 KM EAST OF BHAKTARAHALLI, SARGUR GROUP	13.0917	13.0917	76.4264	76.4264	SAE			s_NJ-142 [5243]	KOMATIITE, PERIDOTITIC [5243]				ARCHEAN [5243]				SPINIFEX-TEXTURED [5243]	VOL			E		WR [5243]	48.5	0.51		5.17				7.74	19.89	12.44	0.18	69.3806				1235	82	726	50	8.85366	4.67803
[6951]	ARCHEAN CRATON (INCLUDING GREENSTONE BELTS)	SUPERIOR PROVINCE_ARCHEAN / ABITIBI GREENSTONE BELT / SOUTHERN ABITIBI VOLCANIC ZONE / PYKE HILL FLOW	PYKE HILL AREA, MUNRO TOWNSHIP	48.6	48.6	-80.5	-80.5	SAE			s_SA2-C [6951]	KOMATIITE [6951]				ARCHEAN [6951]				OLIVINE-SPINIFEX-TEXTURED, COARSE-GRAINED [6951]	VOL					WR [6951]									19.89			#DIV/0!				2811	89	682	42	7.66292	33.8675
[13590]	ARCHEAN CRATON (INCLUDING GREENSTONE BELTS)	BALTIC SHIELD - ARCHEAN / KARELIAN PROVINCE - GREENSTONE BELTS / KUHMO GREENSTONE BELT	ORE DEPOSIT AT AROLA, KUHMO COMMUNE, EASTERN FINLAND	64.4484	64.4484	29.0545	29.0545	SAE			s_52VIE 67-1/81.66 [13590]	KOMATIITE [13590]				ARCHEAN [13590]					VOL	81.66	81.66			WR [13590]	45.9	0.247		7.06				7.36	19.9	8.88	0.177	50.3651			135	2189	100	930	80	9.3	13.6813		0.038
[13590]	ARCHEAN CRATON (INCLUDING GREENSTONE BELTS)	BALTIC SHIELD - ARCHEAN / KARELIAN PROVINCE - GREENSTONE BELTS / KUHMO GREENSTONE BELT	SIIVIKKOVAARA NEAR SIIVIKKO, KUHMO COMMUNE, EASTERN FINLAND	64.2414	64.2414	29.1116	29.1116	SAE			s_84JSK 93-1 [13590]	KOMATIITE [13590]				ARCHEAN [13590]					VOL					WR [13590]	46.5	0.272		7.4				8.18	19.9	9.92	0.175	56.9068			163	2415	110	1090	40	9.90909	34.5		0.018
[17129]	ARCHEAN CRATON (INCLUDING GREENSTONE BELTS)	BALTIC SHIELD - ARCHEAN / KARELIAN PROVINCE - GREENSTONE BELTS / KUHMO GREENSTONE BELT	SIIVIKKOVAARA	64.24	64.24	29.1	29.1	SAE			s_7F-PTP-03 [17129]	KOMATIITE [17129]				ARCHEAN [17129]					VOL					WR [17129]	44.6	0.441		7.96				8.167	19.9	10.39	0.202	51.6362	28.6	1860			86.5	835	6.6	9.65318	0		0.021
[17129]	ARCHEAN CRATON (INCLUDING GREENSTONE BELTS)	BALTIC SHIELD - ARCHEAN / KARELIAN PROVINCE - GREENSTONE BELTS / KUHMO GREENSTONE BELT	SIIVIKKOVAARA	64.24	64.24	29.1	29.1	SAE			s_7B-PTP-03 [17129]	KOMATIITE [17129]				ARCHEAN [17129]					VOL					WR [17129]	44.7	0.46		8.24				8.132	19.9	10.63	0.203	52.5687	34.1	1604			83.7	887	0	10.5974	0		0.028
[5696][5263][5491][1493][5195][5273]	ARCHEAN CRATON (INCLUDING GREENSTONE BELTS)	SUPERIOR PROVINCE_ARCHEAN / ABITIBI GREENSTONE BELT / SOUTHERN ABITIBI VOLCANIC ZONE / ALEXO KOMATIITE	ALEXO AREA, 45 KM NW OF TIMMINS, DUNDONALD TOWNSHIP, WEST OF MUNRO	48.47	48.47	-81.4	-81.4	SAE			s_M657 [5696] / s_M-657 [5491]	KOMATIITE [5696]	2700000000 [5696]	2700000000 [5696]		ARCHEAN [5696]				PLATE SPINIFEX [5696] / RANDOM OLIVINE SPINIFEX [5491] / PLATE OLIVINE SPINIFEX [5195] / OLIVINE SPINIFEX [5273]	VOL					WR [5696]	43.2	0.5		9.4				12.8	19.9	12.06	0.18	67.2613	32.3		217	3370	99	717	77	7.24242	#DIV/0!		0.01
[13590]	ARCHEAN CRATON (INCLUDING GREENSTONE BELTS)	BALTIC SHIELD - ARCHEAN / KARELIAN PROVINCE - GREENSTONE BELTS / KUHMO GREENSTONE BELT	ORE DEPOSIT AT AROLA, KUHMO COMMUNE, EASTERN FINLAND	64.4484	64.4484	29.0545	29.0545	SAE			s_52VIE 67-2/16.65 [13590]	KOMATIITE [13590]				ARCHEAN [13590]					VOL	16.65	16.65			WR [13590]	48.3	0.73		4.62				11.3	19.9	10.8	0.189	57.3657			186	2477	120	660	50	5.5	13.7611		0.124
[9165]	ARCHEAN CRATON (INCLUDING GREENSTONE BELTS)	SUPERIOR PROVINCE_ARCHEAN / ABITIBI GREENSTONE BELT / SOUTHERN ABITIBI VOLCANIC ZONE / STOUGHTON-ROQUEMAURE GROUP	ROUND LAKE DOME	48.0238	48.0238	-80.0087	-80.0087	SAE			s_83LSJ-1008 [9165]	KOMATIITE [9165]	2720000000 [9165]	2720000000 [9165]		ARCHEAN [9165]					VOL					WR [9165]									19.9	10.3		#DIV/0!				939	73	689	61	9.43836	#DIV/0!
[5484][5314]	ARCHEAN CRATON (INCLUDING GREENSTONE BELTS)	SUPERIOR PROVINCE_ARCHEAN / ABITIBI GREENSTONE BELT / SOUTHERN ABITIBI VOLCANIC ZONE / PYKE HILL FLOW	PYKE HILL AREA, MUNRO TOWNSHIP	48.6	48.6	-80.5	-80.5	SAE			s_218326 [5484]	KOMATIITE [5484]				ARCHEAN [5484]				SPINIFEX-TEXTURED [5484]	VOL					WR [5484]									19.9	14.01		#DIV/0!				3391		582.4		#DIV/0!	#DIV/0!
[20735]	INTRAPLATE VOLCANICS	TRANS-HUDSON OROGEN / CIRCUM-SUPERIOR LARGE IGNEOUS PROVINCE / WINNIPEGOSIS KOMATIITE BELT	BOREHOLE RP1A	53	53	-100	-100	SAE			s_RP1A-20 [20735]	KOMATIITE [20735]				PROTEROZOIC [20735]					VOL					WR [20735]	47.151	0.570046		9.8333				9.3854	19.9109	11.4036	0.180175	63.5386			203	1879				#DIV/0!	#DIV/0!		0.0702378
[8808]	ARCHEAN CRATON (INCLUDING GREENSTONE BELTS)	WEST AUSTRALIAN CRATON / YILGARN CRATON / SOUTHERN CROSS SUPERTERRANE / SANDSTONE GREENSTONE BELT	NORTH-CENTRAL YILGARN CRATON	-27.5	-28.5	119	120	SAE			s_165379 [8808]	KOMATIITE [8808]	2717000000 [8808]								VOL					WR [8808]	46.79	0.31		8.18		6.78	2.99	4.77	19.95	9.09	0.12	76.0454	26		132	3497		1391	104	#DIV/0!	51.9614		0.09
[5193]	ARCHEAN CRATON (INCLUDING GREENSTONE BELTS)	BALTIC SHIELD - ARCHEAN / KARELIAN PROVINCE - GREENSTONE BELTS / GIMOLA-KOSTOMUKSHA GREENSTONE BELT / KOSTOMUKSHA SYNFORM - GIMOLA GROUP	BOREHOLE 1622	64.65	64.65	30.75	30.75	SAE			s_1622/35 [5193]	KOMATIITE [5193]				ARCHEAN [5193]					VOL					WR [5193]	48.86	0.51		9.48		2.35	5.45	5.84	19.96		0.1	0			148	1435	49	637		13	#DIV/0!		0.01
[20180]	ARCHEAN CRATON (INCLUDING GREENSTONE BELTS)	ZIMBABWE CRATON_ARCHEAN / BULAWAYAN SUPERGROUP / BELINGWE GREENSTONE BELT / HOKONUI FORMATION	RIVER SECTIONS	-20.25	-20.25	30	30	SAE			s_B-H 3 [20180]	KOMATIITE [20180]				ARCHEAN [20180]					VOL					WR [20180]	55.24	0.34		7.3				4.18	19.98	9.67	0.2	48.5385	27.68	1951.73	152.6	2035.05		297.49		#DIV/0!	#DIV/0!		0.09
[8808]	ARCHEAN CRATON (INCLUDING GREENSTONE BELTS)	WEST AUSTRALIAN CRATON / YILGARN CRATON / SOUTHERN CROSS SUPERTERRANE / SANDSTONE GREENSTONE BELT	NORTH-CENTRAL YILGARN CRATON	-27.5	-28.5	119	120	SAE			s_165372 [8808]	KOMATIITE [8808]	2717000000 [8808]								VOL					WR [8808]	47.39	0.42		5.37		10.09	1.5	3.48	19.99	10.58	0.11	96.5569	25		114	3026		1358	49	#DIV/0!	50.0993		0.05
[13590]	ARCHEAN CRATON (INCLUDING GREENSTONE BELTS)	BALTIC SHIELD - ARCHEAN / KARELIAN PROVINCE - GREENSTONE BELTS / KUHMO GREENSTONE BELT	PETÄJÄNIEMI AT LAKE ONTOJÄRVI, KUHMO COMMUNE, EASTERN FINLAND	64.165	64.165	29.2047	29.2047	SAE			s_56KYK 94-1 [13590]	KOMATIITE [13590]				ARCHEAN [13590]					VOL					WR [13590]	41.9	0.33		9.8				8.6	20	10.2	0.149	68.7233			156	3264	140	1290	10	9.21429	36.2667		0.03
[13590]	ARCHEAN CRATON (INCLUDING GREENSTONE BELTS)	BALTIC SHIELD - ARCHEAN / KARELIAN PROVINCE - GREENSTONE BELTS / KUHMO GREENSTONE BELT	SIIVIKKO, KUHMO COMMUNE, EASTERN FINLAND	64.2361	64.2361	29.1072	29.1072	SAE			s_53JSK 93-1 [13590]	KOMATIITE [13590]				ARCHEAN [13590]					VOL					WR [13590]	44.4	0.379		9.32				7.11	20	10.9	0.198	55.2652			176	2819	70	770	30	11	28.19		0.027
[13828]	OCEANIC PLATEAU	CARIBBEAN-COLOMBIAN PLATEAU / GORGONA ISLAND	BEACH SAND, EASTERN COAST NEAR A LARGE LANSLIDE	3	3	-78.32	-78.32	SAE			s_D15SP1 [13828]	KOMATIITE [13828]	90000000 [13828]	90000000 [13828]							VOL					GL [13828]	46.6	0.39		11.2	1.3			10.2	20	9	0.18	50.195								#DIV/0!	#DIV/0!	0.04	0.017
[17129]	ARCHEAN CRATON (INCLUDING GREENSTONE BELTS)	BALTIC SHIELD - ARCHEAN / KARELIAN PROVINCE - GREENSTONE BELTS / KUHMO GREENSTONE BELT	PAHAKANGAS	64.23	64.23	29.08	29.08	SAE			s_2H-PTP-03 [17129]	KOMATIITE [17129]				ARCHEAN [17129]					VOL					WR [17129]	44.5	0.414		8.09				8.158	20	10.69	0.191	56.1868	33.2	2575			74.8	836	5.68	11.1765	0		0.02
[13590]	ARCHEAN CRATON (INCLUDING GREENSTONE BELTS)	BALTIC SHIELD - ARCHEAN / KARELIAN PROVINCE - GREENSTONE BELTS / SUOMUSSALMI GREENSTONE BELT	PEURA-AHO NEAR KIANNANNIEMI, SUOMUSSALMI COMMUNE, EASTERN FINLAND	65.1657	65.1657	29.0866	29.0866	SAE			s_14SMS 70-2/41.40 [13590]	KOMATIITE [13590]				ARCHEAN [13590]					VOL	41.4	41.4			WR [13590]	45.3	0.418		7.67				8.59	20	11.2	0.177	63.5236			190	1936	140	590	20	4.21429	27.6571		0.011
[7150]	ARCHEAN CRATON (INCLUDING GREENSTONE BELTS)	ALDAN SHIELD - ARCHEAN / OLONDO GREENSTONE BELT / ANCIENT MAFIC-ULTRAMAFIC OLONDO ASSOCIATION	OLEKMA RIVER NEAR THE TIREKH-MASTAKH RAPIDS, OLEKMA BLOCK	57.03	57.03	120.72	120.72	SAE			s_86188 [7150]	KOMATIITE [7150]	3230000000 [7150]	3230000000 [7150]		ARCHEAN [7150]				OLIVINE CUMULATE, COARSER-GRAINED [7150]	VOL					WR [7150]	48	0.44		8.79				10.9	20	10.7	0.25	42.9669			150	2140	75	980		13.0667	#DIV/0!		0.07
[13590]	ARCHEAN CRATON (INCLUDING GREENSTONE BELTS)	BALTIC SHIELD - ARCHEAN / KARELIAN PROVINCE - GREENSTONE BELTS / SUOMUSSALMI GREENSTONE BELT	HIETAHARJU NEAR KIANNANNIEMI, SUOMUSSALMI COMMUNE, EASTERN FINLAND	65.1464	65.1464	29.076	29.076	SAE			s_28SMS 62-1/170.05 [13590]	KOMATIITE [13590]				ARCHEAN [13590]					VOL	170.05	170.05			WR [13590]	44.6	0.447		6.61				9.76	20	11.8	0.318	37.2516			204	2176	120	460	10	3.83333	18.1333		0.023
[17129]	ARCHEAN CRATON (INCLUDING GREENSTONE BELTS)	BALTIC SHIELD - ARCHEAN / KARELIAN PROVINCE - GREENSTONE BELTS / ILOMANTSI GREENSTONE BELT (HATTU SCHIST BELT)	KIVIJÄRVI	63.17	63.17	25.1	25.1	SAE			s_KJP-87-16 [17129]	KOMATIITE [17129]				ARCHEAN [17129]					VOL					WR [17129]	48.5	0.4911		5.31				8.066	20	11.15	0.228	49.0942	16.6	2783			85	1109	60	13.0471	0		0.019
[17629]	ARCHEAN CRATON (INCLUDING GREENSTONE BELTS)	DHARWAR CRATON_ARCHEAN / WESTERN DHARWAR CRATON / SIGEGUDDA GREENSTONE BELT		13.08	13.2	76	76.08	SAE			s_SIG-45 [17629]	KOMATIITE [17629]	2700000000 [17629]	2700000000 [17629]	NEO [17629]	ARCHEAN [17629]					VOL					WR [17629]	46.2	0.64		13.92				4.08	20	8.37	0.11	76.3876	19		175	2013	77	637	11	8.27273	28.7571		0.1
[5322]	ARCHEAN CRATON (INCLUDING GREENSTONE BELTS)	ZIMBABWE CRATON_ARCHEAN / BULAWAYAN SUPERGROUP / BELINGWE GREENSTONE BELT / RELIANCE FORMATION	SASKMAR DRILL HOLE, EASTERN LIMB OF THE NGEZI KOMATIITE FLOW, 5.3 KM SOUTH OF ZVISHAVANE	-20.35	-20.35	30.03	30.03	SAE			s_A29 [5322]	KOMATIITE [5322]	2700000000 [5322]	2700000000 [5322]		ARCHEAN [5322]				SPINIFEX [5322]	VOL					WR [5322]									20			#DIV/0!								#DIV/0!	#DIV/0!
[14186]	INTRAPLATE VOLCANICS	SINGHBHUM CRATON / SINGHBHUM CRATON_PROTEROZOIC / SINGHBHUM (COPPERBELT) THRUST ZONE / DHANJORI FORMATION	JOBLA-KULAMARA SECTOR	22.5	22.5	86.5	86.5	SAE			s_RM3 [14186]	KOMATIITE, BASALTIC [14186]			PALEO [14186]	PROTEROZOIC [14186]					VOL					WR [14186]	56.43	0.36		5.43				4.59	20.05	10.98	0.18	61.2379								#DIV/0!	#DIV/0!		0.6
[18431]	ARCHEAN CRATON (INCLUDING GREENSTONE BELTS)	SUPERIOR PROVINCE_ARCHEAN / ABITIBI GREENSTONE BELT / SOUTHERN ABITIBI VOLCANIC ZONE / TISDALE ASSEMBLAGE	TISDALE TOWNSHIP	48.4	48.5	-81.3	-81.4	SAE			s_T-1 [18431]	KOMATIITE [18431]	2700000000 [18431]	2700000000 [18431]	NEO [18431]	ARCHEAN [18431]					VOL					WR [18431]	48.24	0.56		7.38				9.23	20.05	12.5	0.3	41.8292	9.2		129					#DIV/0!	#DIV/0!		0.07
[17349]	ARCHEAN CRATON (INCLUDING GREENSTONE BELTS)	WEST AUSTRALIAN CRATON / YILGARN CRATON / EASTERN GOLDFIELDS SUPERTERRANE / KALGOORLIE TERRANE - KAMBALDA DOMAIN	LONG-VICTOR DEPOSIT	-31.2	-31.2	121.67	121.67	SAE			s_KD6024-196.3 [17349]	KOMATIITE [17349]				ARCHEAN [17349]					VOL					WR [17349]	43.97	0.38		8.73				7.73	20.07	12.37	0.23	53.9923	34.7	1936	161	1520	112.5	709	82	6.30222	7.30769		0.22
[5995]	ARCHEAN CRATON (INCLUDING GREENSTONE BELTS)	ALDAN SHIELD - ARCHEAN / OLONDO GREENSTONE BELT / OLEKMA GNEISS-MIGMATITE COMPLEX		57	57	120	121	SAE			s_049V [5995]	KOMATIITE [5995]	2960000000 [5995]	2970000000 [5995]		ARCHEAN [5995]					VOL					WR [5995]	51.68	0.2		6.25		0.93	7.11	9.37	20.08		0.14	0								#DIV/0!	#DIV/0!		0.08
[19008]	ARCHEAN CRATON (INCLUDING GREENSTONE BELTS)	SUPERIOR PROVINCE_ARCHEAN / ABITIBI GREENSTONE BELT / SOUTHERN ABITIBI VOLCANIC ZONE / FRED^S FLOW	MUNRO TOWNSHIP	48.2	48.2	-80.1	-80.1	SAE			s_M631 [19008]	KOMATIITE [19008]	2700000000 [19008]	2700000000 [19008]	NEO [19008]	ARCHEAN [19008]					VOL	0.3	0.3			WR [19008]	47.8	0.42		8.56	0.34			9.37	20.09	12.99	0.23	56.6985								#DIV/0!	#DIV/0!	0.09	0.01
[5491]	OCEANIC PLATEAU	CARIBBEAN-COLOMBIAN PLATEAU / GORGONA ISLAND		3	3	-78.32	-78.32	SAE			s_1P [5491]	KOMATIITE [5491]				PHANEROZOIC [5491]					VOL					WR [5491]	43.9	0.62		11.33	1.21			9.9	20.09	11.44	0.18	63.8034							118	#DIV/0!	#DIV/0!	0.17	0.05
[13590]	ARCHEAN CRATON (INCLUDING GREENSTONE BELTS)	BALTIC SHIELD - ARCHEAN / KARELIAN PROVINCE - GREENSTONE BELTS / KUHMO GREENSTONE BELT	MÄKISENSUO NEAR SIIVIKKO, KUHMO COMMUNE, EASTERN FINLAND	64.2511	64.2511	29.0765	29.0765	SAE			s_16SII 94-3/77.30 [13590]	KOMATIITE [13590]				ARCHEAN [13590]					VOL	77.3	77.3			WR [13590]	45.9	0.362		6.97				8.46	20.1	10.4	0.221	47.2423			143	1697	100	870	0	8.7	12.1214		0.018
[5616]	INTRAPLATE VOLCANICS	TRANS-HUDSON OROGEN / CIRCUM-SUPERIOR LARGE IGNEOUS PROVINCE / CAPE SMITH FOLDBELT	SMITH ISLAND	60.77	60.77	-78.38	-78.38	SAE			s_BLS-16-81 [5616]	KOMATIITE [5616]			PALEO [5616]	PROTEROZOIC [5616]					VOL					WR [5616]	44.6	0.55		7.6		1.8	9.2	9.43	20.1		0.18	0			160	2000	53	690	220	13.0189	#DIV/0!		0.04
[12751]	ARCHEAN CRATON (INCLUDING GREENSTONE BELTS)	SUPERIOR PROVINCE_ARCHEAN / WABIGOON GREENSTONE BELT / CENTRAL WABIGOON GREENSTONE BELT / LUMBY LAKE BELT	LUMBY LAKE AREA	49	49	-79	-79	SAE			s_LM-11 [12751]	KOMATIITE [12751]				ARCHEAN [12751]					VOL					WR [12751]	44.57	0.5964		8.25				8.32	20.1	11.69	0.1858	63.1625	26.55		190.9	3244.5	79	554		7.01266	#DIV/0!		0.03
[2784][5811]	OCEANIC PLATEAU	CARIBBEAN-COLOMBIAN PLATEAU / GORGONA ISLAND	CAMARONERA	3	3	-78.32	-78.32	SAE			s_GOR525 [2784]	KOMATIITE [2784]				CRETACEOUS [2784]				SPINIFEX [2784]	VOL					WR [2784]	44.56	0.64		11.17		12.7		9.88	20.11	11.42	0.2	57.3227			162	5614	80	956	99	11.95	85.0606		0.03
[9080]	ARCHEAN CRATON (INCLUDING GREENSTONE BELTS)	BALTIC SHIELD - ARCHEAN / KOLA-LAPLAND PROVINCE - GREENSTONE BELTS / KOLMOZERO-VORON^YA GREENSTONE BELT	KHREBET OLENIY	68.5	68.5	36	36	SAE			s_4 [9080]	KOMATIITE [9080]				ARCHEAN [9080]					VOL					WR [9080]	43.9	0.26		8.62	0.27	3.18	8.49	8.03	20.15		0.16	0								#DIV/0!	#DIV/0!	0.06	0.02
[13590]	ARCHEAN CRATON (INCLUDING GREENSTONE BELTS)	BALTIC SHIELD - ARCHEAN / KARELIAN PROVINCE - GREENSTONE BELTS / SUOMUSSALMI GREENSTONE BELT	HIETAHARJU NEAR KIANNANNIEMI, SUOMUSSALMI COMMUNE, EASTERN FINLAND	65.1464	65.1464	29.076	29.076	SAE			s_28SMS 62-1/132.90 [13590]	KOMATIITE [13590]				ARCHEAN [13590]					VOL	132.9	132.9			WR [13590]	45.14	0.539		7.37				7.9	20.15	11.92	0.191	62.6517			157	2316	87	669	97	7.68966	20.6786		0.02
[5628]	ARCHEAN CRATON (INCLUDING GREENSTONE BELTS)	DHARWAR CRATON_ARCHEAN / WESTERN DHARWAR CRATON / HOLENAR(A)SIPUR SCHIST BELT	SARGUR GROUP	12.5	12.9	76.25	76.33	SAE			s_24 [5628]	KOMATIITE [5628]				ARCHEAN [5628]					VOL					WR [5628]	47.21	0.23		10.44		1.45	7.46	8.42	20.16		0.31	0								#DIV/0!	#DIV/0!		0.07
[8808]	ARCHEAN CRATON (INCLUDING GREENSTONE BELTS)	WEST AUSTRALIAN CRATON / YILGARN CRATON / SOUTHERN CROSS SUPERTERRANE / SANDSTONE GREENSTONE BELT	NORTH-CENTRAL YILGARN CRATON	-27.5	-28.5	119	120	SAE			s_178337 [8808]	KOMATIITE [8808]	2717000000 [8808]								VOL					WR [8808]	48.17	0.63		4.46		9.05	2.19	2.48	20.16	10.34	0.15	69.2021	24		112	2788		1276	59	#DIV/0!	46.4667		0.04
[19688]	ARCHEAN CRATON (INCLUDING GREENSTONE BELTS)	WEST AUSTRALIAN CRATON / YILGARN CRATON / EASTERN GOLDFIELDS SUPERTERRANE / KALGOORLIE TERRANE - AGNEW-WILUNA GREENSTONE BELT	TURRET GOLD DEPOSIT, CORE EMSD785	-28	-28	120	120	SAE			s_BH005161 [19688]	KOMATIITE [19688]				ARCHEAN [19688]					VOL	185.1	185.3			WR [19688]	44.13	0.47		8.94				7.81	20.18	11.98	0.18	66.8151	29	2839	165	1111		654	22	#DIV/0!	15.8714		0.04
[12751]	ARCHEAN CRATON (INCLUDING GREENSTONE BELTS)	SUPERIOR PROVINCE_ARCHEAN / WAWA GREENSTONE BELT / WHITE RIVER-DAYOHESSARAH BELT / DAYOHESSARAH ASSEMBLAGE	DAYOHESSARAH LAKE	48.78	48.78	-85.03	-85.03	SAE			s_DY-16 [12751]	KOMATIITE [12751]				ARCHEAN [12751]				SPINIFEX [12751]	VOL					WR [12751]	42.65	0.5673		11.78				7.45	20.18	10.82	0.1423	76.3331	32.37		224.3	3147	78	523		6.70513	#DIV/0!		0.06
[8330]	ARCHEAN CRATON (INCLUDING GREENSTONE BELTS)	WEST AUSTRALIAN CRATON / YILGARN CRATON / EASTERN GOLDFIELDS SUPERTERRANE / KALGOORLIE TERRANE - KAMBALDA DOMAIN	SILVER LAKE MEMBER, KAMBALDA, VICTOR SHOOT AREA, DRILL CORE KD6033	-31.2	-31.2	121.67	121.67	SAE			s_90267 [8330]	KOMATIITE [8330]				ARCHEAN [8330]				SPINIFEX-TEXTURED [8330]	VOL	479.7	479.7			WR [8330]									20.19			#DIV/0!					97	703	13	7.24742	0
[13590]	ARCHEAN CRATON (INCLUDING GREENSTONE BELTS)	BALTIC SHIELD - ARCHEAN / KARELIAN PROVINCE - GREENSTONE BELTS / KUHMO GREENSTONE BELT	SIIVIKKOVAARA NEAR SIIVIKKO, KUHMO COMMUNE, EASTERN FINLAND	64.2376	64.2376	29.1057	29.1057	SAE			s_164TOH 94-1 [13590]	KOMATIITE [13590]				ARCHEAN [13590]					VOL					WR [13590]	47.2	0.258		6.55				8.73	20.2	10.1	0.214	47.3803			143	2251	130	1070	20	8.23077	28.1375		0.015
[5996]	ARCHEAN CRATON (INCLUDING GREENSTONE BELTS)	ZIMBABWE CRATON_ARCHEAN / BULAWAYAN SUPERGROUP / BELINGWE GREENSTONE BELT / RELIANCE FORMATION	SASKMAR DRILL HOLE, EASTERN LIMB OF THE NGEZI KOMATIITE FLOW, 5.3 KM SOUTH OF ZVISHAVANE	-20.35	-20.35	30.03	30.03	SAE			s_ZV6 [5996]	KOMATIITE [5996]				ARCHEAN [5996]				RANDOM SPINIFEX-TEXTURED [5996]	VOL					WR [5996]	49.68	0.4		8.24				8.27	20.2	11.63	0.19	61.4492								#DIV/0!	#DIV/0!		0.08
[13648]	ARCHEAN CRATON (INCLUDING GREENSTONE BELTS)	ZIMBABWE CRATON_ARCHEAN / BULAWAYAN SUPERGROUP / BELINGWE GREENSTONE BELT / RELIANCE FORMATION	SASKMAR DRILL HOLE, EASTERN LIMB OF THE NGEZI KOMATIITE FLOW, 5.3 KM SOUTH OF ZVISHAVANE	-20.35	-20.35	30.03	30.03	SAE			s_TN2 [13648]	KOMATIITE [13648]	2700000000 [13648]	2700000000 [13648]		ARCHEAN [13648]					VOL					WR [13648]	48.1	0.41		8.08		12.9		8.48	20.2		0.21	0			179	2367	83	985		11.8675	#DIV/0!		0.095
[5420]	ARCHEAN CRATON (INCLUDING GREENSTONE BELTS)	SUPERIOR PROVINCE_ARCHEAN / ABITIBI GREENSTONE BELT / SOUTHERN ABITIBI VOLCANIC ZONE	MUNRO TOWNSHIP	48.2	48.2	-80.1	-80.1	SAE			s_2038 [5420]	KOMATIITE [5420]				ARCHEAN [5420]					VOL					WR [5420]	44.4	0.48		8.75	0.3			7.78	20.2	9.75	0.19	51.5159			155		115		49	0	0	0.12	0.04
[17129]	ARCHEAN CRATON (INCLUDING GREENSTONE BELTS)	BALTIC SHIELD - ARCHEAN / KARELIAN PROVINCE - GREENSTONE BELTS / KUHMO GREENSTONE BELT	SIIVIKKOVAARA	64.24	64.24	29.1	29.1	SAE			s_7E-PTP-03 [17129]	KOMATIITE [17129]				ARCHEAN [17129]					VOL					WR [17129]	40.5	0.587		10.1				6.505	20.2	12.72	0.202	63.2159	33.7	3441			91.1	612	99.9	6.71789	0		0.017
[13590]	ARCHEAN CRATON (INCLUDING GREENSTONE BELTS)	BALTIC SHIELD - ARCHEAN / KARELIAN PROVINCE - GREENSTONE BELTS / KUHMO GREENSTONE BELT	ORE DEPOSIT AT AROLA, KUHMO COMMUNE, EASTERN FINLAND	64.4484	64.4484	29.0545	29.0545	SAE			s_52VIE 67-2/19.35 [13590]	KOMATIITE [13590]				ARCHEAN [13590]					VOL	19.35	19.35			WR [13590]	47.9	0.704		4.37				11.2	20.2	11	0.188	58.7388			171	2395	130	680	60	5.23077	23.95		0.081
[5322]	ARCHEAN CRATON (INCLUDING GREENSTONE BELTS)	ZIMBABWE CRATON_ARCHEAN / BULAWAYAN SUPERGROUP / BELINGWE GREENSTONE BELT / RELIANCE FORMATION	SASKMAR DRILL HOLE, EASTERN LIMB OF THE NGEZI KOMATIITE FLOW, 5.3 KM SOUTH OF ZVISHAVANE	-20.35	-20.35	30.03	30.03	SAE			s_A14 [5322]	KOMATIITE [5322]	2700000000 [5322]	2700000000 [5322]		ARCHEAN [5322]				MASSIVE [5322]	VOL					WR [5322]									20.2			#DIV/0!								#DIV/0!	#DIV/0!
[9165]	ARCHEAN CRATON (INCLUDING GREENSTONE BELTS)	SUPERIOR PROVINCE_ARCHEAN / ABITIBI GREENSTONE BELT / SOUTHERN ABITIBI VOLCANIC ZONE / KIDD-MUNRO VOLCANIC COMPLEX	LA MOTTE	48.342	48.342	-78.0996	-78.0996	SAE			s_13031 [9165]	KOMATIITE [9165]	2710000000 [9165]	2719000000 [9165]		ARCHEAN [9165]					VOL					WR [9165]									20.2	11.7		#DIV/0!				2870	83	706	8	8.50602	#DIV/0!
[12842]	INTRAPLATE VOLCANICS	BALTIC SHIELD - PROTEROZOIC / KOLA-LAPLAND PROVINCE / LAPLAND GRANULITE BELT / SAL^NYYE TUNDRY	MALYYE SAL^NYYE TUNDRA	68.03	68.3	31.15	31.78	SAE			s_1 [12842]	KOMATIITE [12842]			PALEO [12842]	PROTEROZOIC [12842]					VOL					WR [12842]	48.02	0.66		7.78		2.11	8.53	8.7	20.21		0.16	0								#DIV/0!	#DIV/0!		0.2
[5349]	ARCHEAN CRATON (INCLUDING GREENSTONE BELTS)	BALTIC SHIELD - ARCHEAN / KARELIAN PROVINCE - GREENSTONE BELTS / KUHMO GREENSTONE BELT / KELLOJÄRVI GROUP - SIIVIKKOVAARA FORMATION - SIIVI	CA. 22.5KM NW OF KUHMO ON NÄÄTÄNIEMI ROAD, S OF LAKE MÄKINEN AND E OF LAKE KELLOJÄRVI, SIIVIKKOVAARA AREA, EASTERN FINLAND	64.24	64.24	29.11	29.11	SAE			s_U3 [5349]	KOMATIITE [5349]	2750000000 [5349]	2800000000 [5349]	NEO [5349]	ARCHEAN [5349]				SPINIFEX [5349]	VOL					WR [5349]	45.37	0.69		10.59				8.11	20.21	12.41	0.21	59.3257				2418		476		#DIV/0!	#DIV/0!		0.03
[6843]	ARCHEAN CRATON (INCLUDING GREENSTONE BELTS)	KAAPVAAL CRATON_ARCHEAN / BARBERTON GREENSTONE BELT / ONVERWACHT GROUP / KROMBERG FORMATION		-25.9	-25.9	31.22	31.22	SAE			s_K3 [6843]	KOMATIITE [6843]				ARCHEAN [6843]					VOL					WR [6843]	43.17	0.39		5.06				12.71	20.23	10.91	0.18	60.8475			331	4142		732	109	#DIV/0!	67.9016		0.04
[5320]	ARCHEAN CRATON (INCLUDING GREENSTONE BELTS)	WEST AUSTRALIAN CRATON / YILGARN CRATON / EASTERN GOLDFIELDS SUPERTERRANE / KALGOORLIE TERRANE - AGNEW-WILUNA GREENSTONE BELT	ROCKY^S REWARD DEPOSIT	-24.53	-24.53	116.53	116.53	SAE			s_WAT021141.2 [5320]	KOMATIITE [5320]									VOL	141.2	141.2			WR [5320]	51.31	0.22		5.4	0.16			11.12	20.25	11.75	0.3	39.3194					135	1240	75	9.18519	0		0.04
[20905]	ARCHEAN CRATON (INCLUDING GREENSTONE BELTS)	KAAPVAAL CRATON_ARCHEAN / BARBERTON GREENSTONE BELT / ONVERWACHT GROUP / MENDON FORMATION	BARB4 DRILL HOLE	-25.9067	-25.9067	31.0967	31.0967	SAE			s_527.1 [20905]	KOMATIITE [20905]				ARCHEAN [20905]					VOL	527.1	527.1	E		WR [20905]	42.61	0.36		7.35				3.63	20.25	10.59	0.13	81.7792			203	1260		397		#DIV/0!	#DIV/0!		1.17
[21604]	ARCHEAN CRATON (INCLUDING GREENSTONE BELTS)	ZIMBABWE CRATON_ARCHEAN / BULAWAYAN SUPERGROUP / BELINGWE GREENSTONE BELT / RELIANCE FORMATION		-20.57	-20.57	30.4	30.4	SAE			s_TN-03 [21604]	KOMATIITE [21604]				ARCHEAN [21604]					VOL					WR [21604]	48.2529	0.419044		8.26564				7.85707	20.2503	11.81	0.219998	53.8916	32.976		185.112	2454.55	78.5707	1005.71	75.7608	12.8	#DIV/0!		0.0838088
[5706]	ARCHEAN CRATON (INCLUDING GREENSTONE BELTS)	NORTH CHINA CRATON / NORTH CHINA CRATON - EASTERN BLOCK / QINGYUAN GREENSTONE BELT / HONGTOUSHAN FORMATION		45.87	45.87	128.67	128.67	SAE			s_K1 [5706]	KOMATIITE [5706]				ARCHEAN [5706]					VOL					WR [5706]	48.88	0.14		3.59		7.82	3.6	12.77	20.27		0.16	0				1750	119	1300		10.9244	#DIV/0!		0.07
[5995]	ARCHEAN CRATON (INCLUDING GREENSTONE BELTS)	ALDAN SHIELD - ARCHEAN / OLONDO GREENSTONE BELT / OLEKMA GNEISS-MIGMATITE COMPLEX		57	57	120	121	SAE			s_3051 [5995]	KOMATIITE [5995]	2960000000 [5995]	2970000000 [5995]		ARCHEAN [5995]					VOL					WR [5995]	45.52	0.36		9.02		0.99	9.99	7.68	20.28		0.2	0								#DIV/0!	#DIV/0!		0.09
[5701]	ARCHEAN CRATON (INCLUDING GREENSTONE BELTS)	SUPERIOR PROVINCE_ARCHEAN / ABITIBI GREENSTONE BELT / SOUTHERN ABITIBI VOLCANIC ZONE / UPPER SOUPERGROUP	TEXMONT MINE, 80 KM SOUTH OF TIMMINS	48.47	48.47	-81.4	-81.4	SAE			s_TXB43 [5701]	KOMATIITE [5701]				ARCHEAN [5701]					VOL					WR [5701]	47.79	0.45		9.44			11.98	9.14	20.28		0.23	0	35.6			2233	105	977		9.30476	#DIV/0!		0.19
[19688]	ARCHEAN CRATON (INCLUDING GREENSTONE BELTS)	WEST AUSTRALIAN CRATON / YILGARN CRATON / EASTERN GOLDFIELDS SUPERTERRANE / KALGOORLIE TERRANE - AGNEW-WILUNA GREENSTONE BELT	TURRET GOLD DEPOSIT, CORE EMSD785	-28	-28	120	120	SAE			s_BH005164 [19688]	KOMATIITE [19688]				ARCHEAN [19688]					VOL	215.2	215.4			WR [19688]	43.3	0.5		9.38				7.51	20.28	12.91	0.2	64.8017	33	3001	184	1339		715	38	#DIV/0!	17.8533		0.02
[14186]	INTRAPLATE VOLCANICS	SINGHBHUM CRATON / SINGHBHUM CRATON_PROTEROZOIC / SINGHBHUM (COPPERBELT) THRUST ZONE / DHANJORI FORMATION	JOBLA-KULAMARA SECTOR	22.5	22.5	86.5	86.5	SAE			s_UDVC2 [14186]	KOMATIITE, BASALTIC [14186]			PALEO [14186]	PROTEROZOIC [14186]					VOL					WR [14186]	54.7	0.24		6.94				4.79	20.29	11.06	0.14	79.3081								#DIV/0!	#DIV/0!		0.03
[12751]	ARCHEAN CRATON (INCLUDING GREENSTONE BELTS)	SUPERIOR PROVINCE_ARCHEAN / WABIGOON GREENSTONE BELT / CENTRAL WABIGOON GREENSTONE BELT / LUMBY LAKE BELT	LUMBY LAKE AREA	49	49	-79	-79	SAE			s_LM-26 [12751]	KOMATIITE [12751]				ARCHEAN [12751]					VOL					WR [12751]	45.13	0.7948		8.34				9.53	20.29	9.18	0.2411	38.224	16.94		105	1420	61	660	0	10.8197	10.9231		0.4
[13828]	OCEANIC PLATEAU	CARIBBEAN-COLOMBIAN PLATEAU / GORGONA ISLAND	BEACH SAND, EASTERN COAST NEAR A LARGE LANSLIDE	3	3	-78.32	-78.32	SAE			s_B03SP2 [13828]	KOMATIITE [13828]	90000000 [13828]	90000000 [13828]							VOL					GL [13828]	47.5	0.22		11	0.6			9.1	20.3	9.7	0.19	51.2517								#DIV/0!	#DIV/0!	0.05	0.033
[5278]	ARCHEAN CRATON (INCLUDING GREENSTONE BELTS)	SAO FRANCISCO CRATON_ARCHEAN / PIUMHI GREENSTONE BELT / PIUMHI MASSIF		-12.5	-12.5	-51.93	-51.93	SAE			s_A24G [5278]	KOMATIITE, PERIDOTITIC [5278]				ARCHEAN [5278]					VOL					WR [5278]	49.7	0.32		6.4		1.3	8.23	7.6	20.3		0.13	0				3215		707		#DIV/0!	#DIV/0!		0.01
[5201]	ARCHEAN CRATON (INCLUDING GREENSTONE BELTS)	SUPERIOR PROVINCE_ARCHEAN / WABIGOON GREENSTONE BELT / CENTRAL WABIGOON GREENSTONE BELT / MCGRUER ASSEMBLAGE	OPAPIMISKAN-MARKOP UNIT, CARIBOU BELT	59.42	59.42	-97.75	-97.75	SAE			s_MU95-23 [5201]	KOMATIITE [5201]	3000000000 [5201]	3000000000 [5201]		ARCHEAN [5201]					VOL					WR [5201]	49.67	0.41		8.68				7.31	20.3	11.62	0.29	40.2252	35	2412	181	2304	96	662		6.89583	#DIV/0!		0.05
[13648]	ARCHEAN CRATON (INCLUDING GREENSTONE BELTS)	ZIMBABWE CRATON_ARCHEAN / BULAWAYAN SUPERGROUP / BELINGWE GREENSTONE BELT / RELIANCE FORMATION	SASKMAR DRILL HOLE, EASTERN LIMB OF THE NGEZI KOMATIITE FLOW, 5.3 KM SOUTH OF ZVISHAVANE	-20.35	-20.35	30.03	30.03	SAE			s_TN3 [13648]	KOMATIITE [13648]	2700000000 [13648]	2700000000 [13648]		ARCHEAN [13648]					VOL					WR [13648]	48.3	0.419		8.27		13.1		7.86	20.3		0.22	0			183	2455	79	1006		12.7342	#DIV/0!		0.084
[13590]	ARCHEAN CRATON (INCLUDING GREENSTONE BELTS)	BALTIC SHIELD - ARCHEAN / KARELIAN PROVINCE - GREENSTONE BELTS / SUOMUSSALMI GREENSTONE BELT	HIETAHARJU NEAR KIANNANNIEMI, SUOMUSSALMI COMMUNE, EASTERN FINLAND	65.1464	65.1464	29.076	29.076	SAE			s_28SMS 62-1/56.65 [13590]	KOMATIITE [13590]				ARCHEAN [13590]					VOL	56.65	56.65			WR [13590]	41.5	0.456		7.26				8.64	20.3	12	0.221	54.5104			163	1909	110	630	0	5.72727	23.8625		0.018
[13590]	ARCHEAN CRATON (INCLUDING GREENSTONE BELTS)	BALTIC SHIELD - ARCHEAN / KARELIAN PROVINCE - GREENSTONE BELTS / KUHMO GREENSTONE BELT	LOUHINIEMI AT LAKE KUIVAJÄRVI, KUHMO COMMUNE, EASTERN FINLAND	64.341	64.341	29.1029	29.1029	SAE			s_313JEV 95-2 [13590]	KOMATIITE [13590]				ARCHEAN [13590]					VOL					WR [13590]	42.3	0.467		9.32				7.51	20.3	11.6	0.193	60.338			197	2053	140	780	0	5.57143	22.8111		0.038
[5319]	ARCHEAN CRATON (INCLUDING GREENSTONE BELTS)	WEST AUSTRALIAN CRATON / YILGARN CRATON / EASTERN GOLDFIELDS SUPERTERRANE / KALGOORLIE TERRANE - KAMBALDA DOMAIN	SILVER LAKE MEMBER, KAMBALDA, VICTOR SHOOT AREA, DRILL CORE KD6033	-31.2	-31.2	121.67	121.67	SAE			s_90753 [5319]	KOMATIITE [5319]				ARCHEAN [5319]				RANDOM OLIVINE SPINIFEX-TEXTURED [5319]	VOL	426.7	426.7			WR [5319]	45.9	0.497		10.3	0.549			7.37	20.3	12.5	0.2	62.7437				3756		597		#DIV/0!	#DIV/0!	0.076	1.79
[13590]	ARCHEAN CRATON (INCLUDING GREENSTONE BELTS)	BALTIC SHIELD - ARCHEAN / KARELIAN PROVINCE - GREENSTONE BELTS / KUHMO GREENSTONE BELT	VIITALA NEAR SIIVIKKO, KUHMO COMMUNE, EASTERN FINLAND	64.2363	64.2363	29.1043	29.1043	SAE			s_123TOH 95-6 [13590]	KOMATIITE [13590]				ARCHEAN [13590]					VOL					WR [13590]	40.2	0.503		11.3				6.45	20.3	12.9	0.208	62.2611			224	1574	120	600	170	5	17.4889		0.019
[6808][7105]	ARCHEAN CRATON (INCLUDING GREENSTONE BELTS)	SUPERIOR PROVINCE_ARCHEAN / ABITIBI GREENSTONE BELT / SOUTHERN ABITIBI VOLCANIC ZONE / TISDALE ASSEMBLAGE	BEAUMONT AREA, NORTHERN TISDALE TOWNSHIP, 12 KM NORTH OF TIMMINS, ONTARIO	48.47	48.47	-81.4	-81.4	SAE			s_T1 [6808]	KOMATIITE [6808]	2700000000 [6808]	2700000000 [6808]		ARCHEAN [6808]				CUMULATE [7105]	VOL					WR [6808]	48.8	0.563		7.47				9.34	20.3	11.07	0.306	36.3175	31.2		207	2590	100	847		8.47	#DIV/0!		0.074
[9053]	ARCHEAN CRATON (INCLUDING GREENSTONE BELTS)	WEST AUSTRALIAN CRATON / YILGARN CRATON / EASTERN GOLDFIELDS SUPERTERRANE / KALGOORLIE TERRANE - AGNEW-WILUNA GREENSTONE BELT	SERP HILL	-27.5	-27.6	120.6	120.6	SAE			s_54 [9053]	KOMATIITE, PERIDOTITIC [9053]				ARCHEAN [9053]					VOL					WR [9053]	50.51	0.36		6.96	0.28			9.47	20.34	10.47	0.24	43.7951					114	894	9	7.84211	0		0.02
[7336]	ARCHEAN CRATON (INCLUDING GREENSTONE BELTS)	DHARWAR CRATON_ARCHEAN / WESTERN DHARWAR CRATON / NUGGIHALLI SCHIST BELT	ABOUT 1 KM EAST OF BHAKTARHALLI, SARGUR GROUP	12.92	13.25	76.33	76.5	SAE			s_13 [7336]	KOMATIITE, PERIDOTITIC [7336]				ARCHEAN [7336]					VOL					WR [7336]	48.5	0.51		5.17		9.07	3.42	7.74	20.39		0.18	0				1235		726	50	#DIV/0!	#DIV/0!		0.7
[13590]	ARCHEAN CRATON (INCLUDING GREENSTONE BELTS)	BALTIC SHIELD - ARCHEAN / KARELIAN PROVINCE - GREENSTONE BELTS / TIPASJÄRVI GREENSTONE BELT	KALLIOLAMPI AT LAKE HIETAJÄRVI, SOTKAMO COMMUNE, EASTERN FINLAND	63.8573	63.8573	28.9122	28.9122	SAE			s_34JTL 96-3 [13590]	KOMATIITE [13590]				ARCHEAN [13590]					VOL					WR [13590]	47.7	0.216		5.99				8.98	20.4	9.26	0.169	55.0066			116	1950	140	1020	0	7.28571	27.8571		0.012
[13590]	ARCHEAN CRATON (INCLUDING GREENSTONE BELTS)	BALTIC SHIELD - ARCHEAN / KARELIAN PROVINCE - GREENSTONE BELTS / KUHMO GREENSTONE BELT	SIIVIKKOVAARA NEAR SIIVIKKO, KUHMO COMMUNE, EASTERN FINLAND	64.2388	64.2388	29.1089	29.1089	SAE			s_34TOH 94-1 [13590]	KOMATIITE [13590]				ARCHEAN [13590]					VOL					WR [13590]	45.2	0.29		7.4				7.67	20.4	9.87	0.181	54.743			156	2477	90	1000	0	11.1111	30.9625		0.009
[13590]	ARCHEAN CRATON (INCLUDING GREENSTONE BELTS)	BALTIC SHIELD - ARCHEAN / KARELIAN PROVINCE - GREENSTONE BELTS / KUHMO GREENSTONE BELT	SIIVIKKOVAARA NEAR SIIVIKKO, KUHMO COMMUNE, EASTERN FINLAND	64.2385	64.2385	29.1123	29.1123	SAE			s_139TOH 94-1 [13590]	KOMATIITE [13590]				ARCHEAN [13590]					VOL					WR [13590]	45.7	0.291		7.63				8.02	20.4	10.5	0.226	46.6414			150	3695	120	1350	20	11.25	28.4231		0.017
[13590]	ARCHEAN CRATON (INCLUDING GREENSTONE BELTS)	BALTIC SHIELD - ARCHEAN / KARELIAN PROVINCE - GREENSTONE BELTS / SUOMUSSALMI GREENSTONE BELT	HIETAHARJU NEAR KIANNANNIEMI, SUOMUSSALMI COMMUNE, EASTERN FINLAND	65.1464	65.1464	29.076	29.076	SAE			s_28SMS 62-1/119.70 [13590]	KOMATIITE [13590]				ARCHEAN [13590]					VOL	119.7	119.7			WR [13590]	38.1	0.386		6.04				10.4	20.4	11.8	0.254	46.6379			143	1745	120	580	0	4.83333	19.3889		0.013
[13590]	ARCHEAN CRATON (INCLUDING GREENSTONE BELTS)	BALTIC SHIELD - ARCHEAN / KARELIAN PROVINCE - GREENSTONE BELTS / KUHMO GREENSTONE BELT	SIIVIKKOVAARA NEAR SIIVIKKO, KUHMO COMMUNE, EASTERN FINLAND	64.2409	64.2409	29.1038	29.1038	SAE			s_167TOH 94-1 [13590]	KOMATIITE [13590]				ARCHEAN [13590]					VOL					WR [13590]	44	0.41		9.15				7.49	20.4	11.4	0.227	50.4161			184	1765	110	640	0	5.81818	19.6111		0.02
[5198][5672]	ARCHEAN CRATON (INCLUDING GREENSTONE BELTS)	SUPERIOR PROVINCE_ARCHEAN / WAWA GREENSTONE BELT / WHITE RIVER-DAYOHESSARAH BELT / DAYOHESSARAH ASSEMBLAGE		48.8	48.8	-85	-85	SAE			s_DH96-9 [5198]	KOMATIITE [5198]				ARCHEAN [5198]					VOL					WR [5198]	47.07	0.43		8.75				8.75	20.4	12.15	0.19	64.1967	38		167	1142	97	461		4.75258	#DIV/0!		0.09
[5319][6810]	ARCHEAN CRATON (INCLUDING GREENSTONE BELTS)	WEST AUSTRALIAN CRATON / YILGARN CRATON / EASTERN GOLDFIELDS SUPERTERRANE / KALGOORLIE TERRANE - KAMBALDA DOMAIN	SILVER LAKE MEMBER, KAMBALDA, VICTOR SHOOT AREA, DRILL CORE KD6033	-31.2	-31.2	121.67	121.67	SAE			s_90704 [5319]	KOMATIITE [5319]				ARCHEAN [5319]				RANDOM PYROXENE SPINIFEX-TEXTURED [5319] / SPINIFEX-TEXTURED [6810]	VOL	478.3	478.3			WR [5319]	46.6	0.431		10.2	0.379			8.79	20.4	12.5	0.2	62.7437			205	2593		684		#DIV/0!	#DIV/0!	0.087	0.04
[13590]	ARCHEAN CRATON (INCLUDING GREENSTONE BELTS)	BALTIC SHIELD - ARCHEAN / KARELIAN PROVINCE - GREENSTONE BELTS / KUHMO GREENSTONE BELT	VIITALA NEAR SIIVIKKO, KUHMO COMMUNE, EASTERN FINLAND	64.2363	64.2363	29.1043	29.1043	SAE			s_123TOH 95-2 [13590]	KOMATIITE [13590]				ARCHEAN [13590]					VOL					WR [13590]	44.8	0.502		8.96				8.01	20.4	10.6	0.207	51.4074			177	2381	230	860	0	3.73913	26.4556		0.028
[6808][7105]	ARCHEAN CRATON (INCLUDING GREENSTONE BELTS)	SUPERIOR PROVINCE_ARCHEAN / ABITIBI GREENSTONE BELT / SOUTHERN ABITIBI VOLCANIC ZONE / TISDALE ASSEMBLAGE	BEAUMONT AREA, NORTHERN TISDALE TOWNSHIP, 12 KM NORTH OF TIMMINS, ONTARIO	48.47	48.47	-81.4	-81.4	SAE			s_T3 [6808]	KOMATIITE [6808]	2700000000 [6808]	2700000000 [6808]		ARCHEAN [6808]				CUMULATE [7105]	VOL					WR [6808]	49.2	0.543		7.25				10.1	20.4	10.44	0.243	43.1305	29.4		204	2220	61	1275		20.9016	#DIV/0!		0.116
[17349]	ARCHEAN CRATON (INCLUDING GREENSTONE BELTS)	WEST AUSTRALIAN CRATON / YILGARN CRATON / EASTERN GOLDFIELDS SUPERTERRANE / KALGOORLIE TERRANE - KAMBALDA DOMAIN	LONG-VICTOR DEPOSIT	-31.2	-31.2	121.67	121.67	SAE			s_KD5073-328.9 [17349]	KOMATIITE [17349]				ARCHEAN [17349]					VOL					WR [17349]	46.88	0.42		9.96				3.55	20.42	10.09	0.11	92.085	17.11	1869.26	161.89	1387.5	64.08	471.123	10.71	7.35211	4.17444		6.31
[5415]	ARCHEAN CRATON (INCLUDING GREENSTONE BELTS)	ZIMBABWE CRATON_ARCHEAN / BULAWAYAN SUPERGROUP / BELINGWE GREENSTONE BELT / RELIANCE FORMATION	TYPE SECTION OF THE RELIANCE FORMATION, ON THE LOU ESTATE, NGEZI GROUP	-20.33	-20.33	30.03	30.03	SAE			s_NG7621 [5415]	KOMATIITE, PERIDOTITIC [5415]	2800000000 [5415]	2800000000 [5415]		ARCHEAN [5415]					VOL					WR [5415]	48.76	0.417		8.44		1.34	10.88	8.58	20.45		0.19	0				2944	115	1025		8.91304	#DIV/0!		0.5
[8330]	ARCHEAN CRATON (INCLUDING GREENSTONE BELTS)	WEST AUSTRALIAN CRATON / YILGARN CRATON / EASTERN GOLDFIELDS SUPERTERRANE / KALGOORLIE TERRANE - KAMBALDA DOMAIN	KAMBALDA, DURKIN SHOOT, DRILL CORE KD7123	-31.2	-31.2	121.67	121.67	SAE			s_90287 [8330]	KOMATIITE [8330]				ARCHEAN [8330]				SPINIFEX-TEXTURED [8330]	VOL	141.43	141.43			WR [8330]									20.45			#DIV/0!					85	630	9	7.41176	0
[6886]	ARCHEAN CRATON (INCLUDING GREENSTONE BELTS)	KAAPVAAL CRATON_ARCHEAN / KALKKLOOF SCHIST BELT / ONVERWACHT GROUP / TJAKASTAD SUBGROUP	GUGWANE VALLEY	-25.95	-25.95	30.57	30.57	SAE			s_RM40 [6886]	KOMATIITE, BASALTIC [6886]				ARCHEAN [6886]					VOL			E		WR [6886]	43.36	0.36		9.42		2.67	9.17	6.76	20.47			#DIV/0!								#DIV/0!	#DIV/0!		0.02
[5995]	ARCHEAN CRATON (INCLUDING GREENSTONE BELTS)	ALDAN SHIELD - ARCHEAN / OLONDO GREENSTONE BELT / OLEKMA GNEISS-MIGMATITE COMPLEX		57	57	120	121	SAE			s_51 [5995]	KOMATIITE [5995]	2960000000 [5995]	2970000000 [5995]		ARCHEAN [5995]					VOL					WR [5995]	46.44	0.5		7.94		2.71	7.93	8.09	20.49		0.25	0								#DIV/0!	#DIV/0!		0.01
[13590]	ARCHEAN CRATON (INCLUDING GREENSTONE BELTS)	BALTIC SHIELD - ARCHEAN / KARELIAN PROVINCE - GREENSTONE BELTS / KUHMO GREENSTONE BELT	SIIVIKKOVAARA NEAR SIIVIKKO, KUHMO COMMUNE, EASTERN FINLAND	64.2414	64.2414	29.1116	29.1116	SAE			s_84JSK 93-1 [13590]	KOMATIITE [13590]				ARCHEAN [13590]					VOL					WR [13590]	41.4	0.179		1.98				12	20.5	8.23	0.237	34.8612			121	2135	90	910	10	10.1111	42.7		0.016
[13590]	ARCHEAN CRATON (INCLUDING GREENSTONE BELTS)	BALTIC SHIELD - ARCHEAN / KARELIAN PROVINCE - GREENSTONE BELTS / KUHMO GREENSTONE BELT	MÄKISENSUO NEAR SIIVIKKO, KUHMO COMMUNE, EASTERN FINLAND	64.2441	64.2441	29.069	29.069	SAE			s_47TOH 94-1 [13590]	KOMATIITE [13590]				ARCHEAN [13590]					VOL					WR [13590]	42.6	0.269		6.99				10.1	20.5	9.51	0.18	53.0394			143	2319	100	870	40	8.7	46.38		0.012
[13590]	ARCHEAN CRATON (INCLUDING GREENSTONE BELTS)	BALTIC SHIELD - ARCHEAN / KARELIAN PROVINCE - GREENSTONE BELTS / TIPASJÄRVI GREENSTONE BELT	KIISULA AT LAKE TIPASJÄRVI, SOTKAMO COMMUNE, EASTERN FINLAND	63.9553	63.9553	29.065	29.065	SAE			s_240JSN 95-2 [13590]	KOMATIITE [13590]				ARCHEAN [13590]					VOL					WR [13590]	45.4	0.353		8.18				7.96	20.5	11	0.178	62.0387			170	2210	190	750	0	3.94737	22.1		0.016
[17129]	ARCHEAN CRATON (INCLUDING GREENSTONE BELTS)	BALTIC SHIELD - ARCHEAN / KARELIAN PROVINCE - GREENSTONE BELTS / KUHMO GREENSTONE BELT	PAHAKANGAS	64.23	64.23	29.08	29.08	SAE			s_2G-PTP-03 [17129]	KOMATIITE [17129]				ARCHEAN [17129]					VOL					WR [17129]	44.5	0.396		8.24				8.032	20.5	10.45	0.183	57.3265	30.4	2269			124	949	15.9	7.65323	0		0.017
[7150]	ARCHEAN CRATON (INCLUDING GREENSTONE BELTS)	ALDAN SHIELD - ARCHEAN / OLONDO GREENSTONE BELT / ANCIENT MAFIC-ULTRAMAFIC OLONDO ASSOCIATION	OLEKMA RIVER NEAR THE TIREKH-MASTAKH RAPIDS, OLEKMA BLOCK	57.03	57.03	120.72	120.72	SAE			s_86195 [7150]	KOMATIITE [7150]	3230000000 [7150]	3230000000 [7150]		ARCHEAN [7150]					VOL					WR [7150]	49	0.42		8.21				11.4	20.5	9.89	0.23	43.1677			145	2180	75	1040		13.8667	#DIV/0!		0.01
[5589]	ARCHEAN CRATON (INCLUDING GREENSTONE BELTS)	SUPERIOR PROVINCE_ARCHEAN / ABITIBI GREENSTONE BELT / SOUTHERN ABITIBI VOLCANIC ZONE	DESTOR TOWNSHIP	48.5	48.5	-79.2	-79.2	SAE			s_6 [5589]	KOMATIITE [5589]				ARCHEAN [5589]				SPINIFEX-TEXTURED [5589]	VOL					WR [5589]	37.6	0.7		11.5				7.3	20.5	13.2		#DIV/0!	50	4400						#DIV/0!	#DIV/0!		0.02
[5196]	ARCHEAN CRATON (INCLUDING GREENSTONE BELTS)	SUPERIOR PROVINCE_ARCHEAN / ABITIBI GREENSTONE BELT / SOUTHERN ABITIBI VOLCANIC ZONE / EMPIRE KOMATIITE FLOW	DUNDEAL NI DEPOSIT, DUNDONALD TOWNSHIP	48.2	48.2	-80.1	-80.1	SAE			s_96TB0001 [5196]	KOMATIITE, PYROXENITIC [5196]	2710000000 [5196]	2720000000 [5196]		ARCHEAN [5196]					VOL					WR [5196]	39.3	0.37		7.1				10	20.53	10.8	0.27	40.156	25		170	2800	80	1100	47	13.75	23.3333		0.02
[7772]	CONTINENTAL FLOOD BASALT	EMEISHAN / SONG DA DISTRICT	NA MUOI RIVER REGION, NW VIETNAM	21	21	105	105	SAE			s_G1448 [7772]	KOMATIITE [7772]								OLIVINE-PHYRIC [7772]	VOL					WR [7772]	43.7	0.58		10		11.51		8.2	20.53		0.15	0				2300	71	1100	90	15.493	#DIV/0!		0.08
[6795]	INTRAPLATE VOLCANICS	BALTIC SHIELD - PROTEROZOIC / KARELIAN PROVINCE / KARASJOK GREENSTONE BELT		69	70	25	25	SAE			s_M6683 [6795]	KOMATIITE [6795]									VOL					WR [6795]	48.98	0.92		6.4				10.36	20.53	10.89	0.18	60.7359	28.5		243	1783	194	1039	45	5.35567	21.4819		0.05
[8330]	ARCHEAN CRATON (INCLUDING GREENSTONE BELTS)	WEST AUSTRALIAN CRATON / YILGARN CRATON / EASTERN GOLDFIELDS SUPERTERRANE / KALGOORLIE TERRANE - KAMBALDA DOMAIN	KAMBALDA, LUNNON SHOOT, DRILL CORE KD134	-31.2	-31.2	121.67	121.67	SAE			s_90240 [8330]	KOMATIITE [8330]				ARCHEAN [8330]				SPINIFEX-TEXTURED [8330]	VOL	151.8	151.8			WR [8330]									20.56			#DIV/0!					87	609	44	7	0
[17072]	ARCHEAN CRATON (INCLUDING GREENSTONE BELTS)	SUPERIOR PROVINCE_ARCHEAN / ABITIBI GREENSTONE BELT / SOUTHERN ABITIBI VOLCANIC ZONE / STOUGHTON-ROQUEMAURE GROUP	SECTION C	48.2	48.2	-80	-80	SAE			s_WP-20 [17072]	KOMATIITE, BASALTIC [17072]	2720000000 [17072]	2720000000 [17072]	PALEO [17072]	ARCHEAN [17072]					VOL					WR [17072]	44.31	0.53		10.01				7.18	20.57	10.87	0.18	60.6244			136	2295	89	937		10.5281	#DIV/0!		0.02
[7227]	INTRAPLATE VOLCANICS	BALTIC SHIELD - PROTEROZOIC / KARELIAN PROVINCE / CENTRAL LAPLAND GREENSTONE BELT - KITTILÄ GREENSTO / SAVUKOSKI GROUP (SATTASVAARA KOMATIITE COMPLEX)	NEXT TO SATTASVAARA, CENTRAL FINNISH LAPLAND	67.6107	67.6107	26.3651	26.3652	SAE			s_24 [7227]	KOMATIITE [7227]	2430000000 [7227]	2430000000 [7227]		ARCHEAN [7227]					VOL					WR [7227]	42.08	0.72		8.37				6.71	20.57	12.99	0.16	81.5041								#DIV/0!	#DIV/0!		0
[5984]	INTRAPLATE VOLCANICS	BALTIC SHIELD - PROTEROZOIC / KARELIAN PROVINCE / CENTRAL LAPLAND GREENSTONE BELT - KITTILÄ GREENSTO / SAVUKOSKI GROUP (SATTASVAARA KOMATIITE COMPLEX)	PAHTAVAARA, 25 KM NNW OF SODANKYLÄ AND 3 KM NE OF SATTASVAARA, CENTRAL FINNISH LAPLAND	67.6303	67.6303	26.4146	26.4146	SAE			s_511/94.7 [5984]	KOMATIITE [5984]			PALEO [5984]	PROTEROZOIC [5984]				SCHISTOSE, RELATIVELY HOMOGENEOUS AND FINE-GRAINED [5984]	VOL	94.7	94.7	S		WR [5984]	45.96	0.76		8.15				7.83	20.57	13.54	0.38	35.7705				2100				#DIV/0!	#DIV/0!		1.2
[9080]	ARCHEAN CRATON (INCLUDING GREENSTONE BELTS)	BALTIC SHIELD - ARCHEAN / KOLA-LAPLAND PROVINCE - GREENSTONE BELTS / KOLMOZERO-VORON^YA GREENSTONE BELT	KHREBET OLENIY	68.5	68.5	36	36	SAE			s_2 [9080]	KOMATIITE [9080]				ARCHEAN [9080]					VOL					WR [9080]	43.3	0.3		8.1	0.33	3.01	8.96	8.29	20.59		0.19	0								#DIV/0!	#DIV/0!	0.08	0.02
[5330][11607]	INTRAPLATE VOLCANICS	ARAVALLI CRATON_PROTEROZOIC / ARAVALLI FOLD BELT / RAJASTHAN	NATHDWARA	24.93	24.93	73.82	73.82	SAE			s_KM.5 [5330] / s_KM5 [11607]	KOMATIITE [5330]				PROTEROZOIC [5330]					VOL					WR [5330]	52	0.22		6.5				10.49	20.6	8.42	0.35	24.151			100	2810		829		#DIV/0!	18.366		0.1
[13590]	ARCHEAN CRATON (INCLUDING GREENSTONE BELTS)	BALTIC SHIELD - ARCHEAN / KARELIAN PROVINCE - GREENSTONE BELTS / KUHMO GREENSTONE BELT	KIDE NEAR KIRKKOSUO, KUHMO COMMUNE, EASTERN FINLAND	64.0308	64.0308	29.4253	29.4253	SAE			s_135JTL 95-2 [13590]	KOMATIITE [13590]				ARCHEAN [13590]					VOL					WR [13590]	47.7	0.323		6.32				9.2	20.6	9.08	0.176	51.7921			122	2053	90	540	0	6	20.53		0.017
[5416]	ARCHEAN CRATON (INCLUDING GREENSTONE BELTS)	SUPERIOR PROVINCE_ARCHEAN / ABITIBI GREENSTONE BELT / SOUTHERN ABITIBI VOLCANIC ZONE	MUNRO TOWNSHIP	48.2	48.2	-80.1	-80.1	SAE			s_130 [5416]	KOMATIITE, PERIDOTITIC [5416]				ARCHEAN [5416]					VOL					WR [5416]	45.6	0.46		8.4	0.29	2.47	8.2	8.1	20.6		0.19	0	29							#DIV/0!	#DIV/0!	0.01	0.03
[8628]	ARCHEAN CRATON (INCLUDING GREENSTONE BELTS)	SUPERIOR PROVINCE_ARCHEAN / ABITIBI GREENSTONE BELT / SOUTHERN ABITIBI VOLCANIC ZONE	PYKE HILL AREA, MUNRO TOWNSHIP	48.6	48.6	-80.5	-80.5	SAE			s_P9-130 [8628]	KOMATIITE, PERIDOTITIC [8628]	2700000000 [8628]	2700000000 [8628]	NEO [8628]	ARCHEAN [8628]				SPINIFEX-FREE [8628]	VOL					WR [8628]	45.6	0.46		8.4	0.29	2.46	8.2	8.1	20.6		0.19	0				2009	93	986		10.6022	25.1125	0.01	0.03
[5276][4118][5356]	OCEANIC PLATEAU	CARIBBEAN-COLOMBIAN PLATEAU / GORGONA ISLAND		3	3	-78.32	-78.32	SAE			s_GOR-145 [5276]	KOMATIITE [5276]				CRETACEOUS [4118]					VOL					WR [5276]	46	0.53		11.1	0.22			9.3	20.6	11.3		#DIV/0!								#DIV/0!	#DIV/0!		0.03
[7150]	ARCHEAN CRATON (INCLUDING GREENSTONE BELTS)	ALDAN SHIELD - ARCHEAN / OLONDO GREENSTONE BELT / ANCIENT MAFIC-ULTRAMAFIC OLONDO ASSOCIATION	OLEKMA RIVER NEAR THE TIREKH-MASTAKH RAPIDS, OLEKMA BLOCK	57.03	57.03	120.72	120.72	SAE			s_8692 [7150]	KOMATIITE [7150]	3230000000 [7150]	3230000000 [7150]		ARCHEAN [7150]				FINE-GRAINED [7150]	VOL					WR [7150]	49.2	0.57		6.51				9.1	20.6	13.5	0.23	58.9245			120	2240	140	1120		8	#DIV/0!		0.04
[7150]	ARCHEAN CRATON (INCLUDING GREENSTONE BELTS)	ALDAN SHIELD - ARCHEAN / OLONDO GREENSTONE BELT / ANCIENT MAFIC-ULTRAMAFIC OLONDO ASSOCIATION	OLEKMA RIVER NEAR THE TIREKH-MASTAKH RAPIDS, OLEKMA BLOCK	57.03	57.03	120.72	120.72	SAE			s_8694 [7150]	KOMATIITE [7150]	3230000000 [7150]	3230000000 [7150]		ARCHEAN [7150]				FINE-GRAINED [7150]	VOL					WR [7150]	49.2	0.57		6.8				9.05	20.6	13.3	0.22	60.6903			200	1880	115	1060		9.21739	#DIV/0!		0.03
[20585]	ARCHEAN CRATON (INCLUDING GREENSTONE BELTS)	SUPERIOR PROVINCE_ARCHEAN / ABITIBI GREENSTONE BELT / SOUTHERN ABITIBI VOLCANIC ZONE / TISDALE ASSEMBLAGE	HART DEPOSIT, SHAW DOME AREA	49	49	-79.4	-79.4	SAE			s_H07-10-65.3 [20585]	KOMATIITE [20585]				ARCHEAN [20585]					VOL					WR [20585]		0.438803		8.4459				8.10141	20.629	10.03	0.246366	40.8705						1442.9		#DIV/0!	#DIV/0!		0
[7108][7393]	ARCHEAN CRATON (INCLUDING GREENSTONE BELTS)	DHARWAR CRATON_ARCHEAN / EASTERN DHARWAR CRATON / KOLAR GREENSTONE BELT	CENTRAL KOLAR SCHIST BELT, DHARWAR SUPERGROUP	13.13	13.13	78.13	78.13	SAE			s_303 [7108]	KOMATIITE [7108]				ARCHEAN [7108]					VOL					WR [7108]	47.19	0.76		8.28				8.96	20.64	12.34	0.26	47.6466			230	3438	72	931		12.9306	#DIV/0!		0.02
[5996]	ARCHEAN CRATON (INCLUDING GREENSTONE BELTS)	ZIMBABWE CRATON_ARCHEAN / BULAWAYAN SUPERGROUP / BELINGWE GREENSTONE BELT / RELIANCE FORMATION	SASKMAR DRILL HOLE, EASTERN LIMB OF THE NGEZI KOMATIITE FLOW, 5.3 KM SOUTH OF ZVISHAVANE	-20.35	-20.35	30.03	30.03	SAE			s_Z4 [5996]	KOMATIITE [5996]				ARCHEAN [5996]				RANDOM SPINIFEX-TEXTURED [5996]	VOL					WR [5996]	49.34	0.41		8.24				8.35	20.65	11.54	0.2	57.925	30			2685		844		#DIV/0!	#DIV/0!		0.07
[21604]	ARCHEAN CRATON (INCLUDING GREENSTONE BELTS)	SUPERIOR PROVINCE_ARCHEAN / ABITIBI GREENSTONE BELT / SOUTHERN ABITIBI VOLCANIC ZONE / ALEXO KOMATIITE	ALEXO AREA, 45 KM NW OF TIMMINS, DUNDONALD TOWNSHIP, WEST OF MUNRO	48.47	48.47	-81.4	-81.4	SAE			s_ALX12 [21604]	KOMATIITE [21604]				ARCHEAN [21604]					VOL					WR [21604]	45.591	0.447481		9.12653				10.8228	20.657	11.19	0.249757	44.9783	32.2341		194.065	2816.02		801.39	174.053	#DIV/0!	#DIV/0!		0.0312196
[6946]	ARCHEAN CRATON (INCLUDING GREENSTONE BELTS)	SUPERIOR PROVINCE_ARCHEAN / ABITIBI GREENSTONE BELT / SOUTHERN ABITIBI VOLCANIC ZONE	PYKE HILL AREA, MUNRO TOWNSHIP	48.6	48.6	-80.5	-80.5	SAE			s_422/98 [6946]	KOMATIITE, PERIDOTITIC [6946]				ARCHEAN [6946]				SPINIFEX-TEXTURED [6946]	VOL					WR [6946]	45.6	0.44		9.52				10.87	20.67	11.45	0.23	49.9767			183	3350	86	735		8.54651	#DIV/0!		0.04
[5316]	ARCHEAN CRATON (INCLUDING GREENSTONE BELTS)	KAAPVAAL CRATON_ARCHEAN / BARBERTON GREENSTONE BELT / ONVERWACHT GROUP / KOMATI FORMATION	KOMATI TYPE SECTION, EAST OF SPINIFEX STREAM, BARBERTON MOUNTAIN LAND, EASTERN TRANSVAAL	-25.77	-25.77	31	31	SAE			s_SA 229-2 [5316]	KOMATIITE [5316]	3200000000 [5316]	3500000000 [5316]		ARCHEAN [5316]				SPINIFEX [5316]	VOL					WR [5316]	47.53	0.54		4.86				14.56	20.69	10.23	0.22	46.6813				1960				#DIV/0!	#DIV/0!		0.02
[5330][11607]	INTRAPLATE VOLCANICS	ARAVALLI CRATON_PROTEROZOIC / ARAVALLI FOLD BELT / RAJASTHAN	NATHDWARA	24.93	24.93	73.82	73.82	SAE			s_KM.4 [5330] / s_KM4 [11607]	KOMATIITE [5330]				PROTEROZOIC [5330]					VOL					WR [5330]	50.2	0.14		5.2				10.82	20.7	9.93	0.23	43.3423			79	3813		1327		#DIV/0!	32.8707		0.04
[5701]	ARCHEAN CRATON (INCLUDING GREENSTONE BELTS)	SUPERIOR PROVINCE_ARCHEAN / ABITIBI GREENSTONE BELT / SOUTHERN ABITIBI VOLCANIC ZONE / ALEXO KOMATIITE	ALEXO AREA, 45 KM NW OF TIMMINS, DUNDONALD TOWNSHIP, WEST OF MUNRO	48.47	48.47	-81.4	-81.4	SAE			s_AXS26 [5701]	KOMATIITE [5701]				ARCHEAN [5701]					VOL					WR [5701]	40.98	0.34		7.34			7.27	8.34	20.7		0.16	0	27.4			2686	234	3614		15.4444	#DIV/0!		0.04
[5420]	ARCHEAN CRATON (INCLUDING GREENSTONE BELTS)	SUPERIOR PROVINCE_ARCHEAN / ABITIBI GREENSTONE BELT / SOUTHERN ABITIBI VOLCANIC ZONE	MUNRO TOWNSHIP	48.2	48.2	-80.1	-80.1	SAE			s_2040 [5420]	KOMATIITE, PERIDOTITIC [5420]				ARCHEAN [5420]					VOL					WR [5420]	45.4	0.42		8.71	0.39			8.12	20.7	9.5	0.18	52.9836			150		240		130	0	0	0.12	0.1
[13590]	ARCHEAN CRATON (INCLUDING GREENSTONE BELTS)	BALTIC SHIELD - ARCHEAN / KARELIAN PROVINCE - GREENSTONE BELTS / KUHMO GREENSTONE BELT	SIIVIKKOVAARA NEAR SIIVIKKO, KUHMO COMMUNE, EASTERN FINLAND	64.2369	64.2369	29.1067	29.1067	SAE			s_159TOH 94-1 [13590]	KOMATIITE [13590]				ARCHEAN [13590]					VOL					WR [13590]	42.4	0.444		9.08				7.52	20.7	11.1	0.213	52.3159			184	2360	110	970	0	8.81818	23.6		0.019
[6819]	ARCHEAN CRATON (INCLUDING GREENSTONE BELTS)	SUPERIOR PROVINCE_ARCHEAN / ABITIBI GREENSTONE BELT / SOUTHERN ABITIBI VOLCANIC ZONE / UPPER SOUPERGROUP	DRILL CORE ALX-49-98, ~400 M ALONG STRIKE FROM THE ALEXO MINE	48.47	48.47	-81.4	-81.4	SAE			s_ALX12 [6819]	KOMATIITE [6819]				ARCHEAN [6819]					VOL					WR [6819]	45.6	0.447		9.13				10.8	20.7	11.16	0.25	44.8141				2816		801		#DIV/0!	#DIV/0!		0.03
[5631]	ARCHEAN CRATON (INCLUDING GREENSTONE BELTS)	BALTIC SHIELD - ARCHEAN / KARELIAN PROVINCE - GREENSTONE BELTS / KUHMO GREENSTONE BELT / KELLOJÄRVI GROUP - SIIVIKKOVAARA FORMATION - SIIVI	CA. 23KM NW OF KUHMO, S OF LAKE MÄKINEN AND E OF LAKE KELLOJÄRVI, SIIVIKKOVAARA AREA, EASTERN FINLAND	64.23	64.25	29.1	29.14	SAE			s_4 [5631]	KOMATIITE [5631]			NEO [5631]	ARCHEAN [5631]				SPINIFEX [5631]	VOL					WR [5631]	45.4	0.46		8.24				7.25	20.7	11.55	0.19	61.0265				2210	70	850	50	12.1429	#DIV/0!		0.01
[5319]	ARCHEAN CRATON (INCLUDING GREENSTONE BELTS)	WEST AUSTRALIAN CRATON / YILGARN CRATON / EASTERN GOLDFIELDS SUPERTERRANE / KALGOORLIE TERRANE - KAMBALDA DOMAIN	SILVER LAKE MEMBER, KAMBALDA, VICTOR SHOOT AREA, DRILL CORE KD6033	-31.2	-31.2	121.67	121.67	SAE			s_90695 [5319]	KOMATIITE, PERIDOTITIC [5319]				ARCHEAN [5319]				RANDOM PYROXENE SPINIFEX-TEXTURED [5319]	VOL	522.6	522.6			WR [5319]	43.4	0.51		10.5	0.323			10.9	20.7	12.6	0.19	66.5744				2210		503		#DIV/0!	#DIV/0!	0.064	0.1
[5322]	ARCHEAN CRATON (INCLUDING GREENSTONE BELTS)	ZIMBABWE CRATON_ARCHEAN / BULAWAYAN SUPERGROUP / BELINGWE GREENSTONE BELT / RELIANCE FORMATION	SASKMAR DRILL HOLE, EASTERN LIMB OF THE NGEZI KOMATIITE FLOW, 5.3 KM SOUTH OF ZVISHAVANE	-20.35	-20.35	30.03	30.03	SAE			s_A13 [5322]	KOMATIITE [5322]	2700000000 [5322]	2700000000 [5322]		ARCHEAN [5322]				MASSIVE [5322]	VOL					WR [5322]									20.7			#DIV/0!								#DIV/0!	#DIV/0!
[15917]	ARCHEAN CRATON (INCLUDING GREENSTONE BELTS)	WEST AUSTRALIAN CRATON / YILGARN CRATON / EASTERN GOLDFIELDS SUPERTERRANE / KALGOORLIE TERRANE - AGNEW-WILUNA GREENSTONE BELT	SULLIVANS PROJECT, TARMOOLA TREND, WESTERN AUSTRALIA	-28.75	-28.75	121.23	121.23	SAE			s_SSD669-256.0 [15917]	KOMATIITE [15917]				ARCHEAN [15917]					VOL					WR [15917]	48.76	0.48		8.87	0.35	1.27	10.31	7.32	20.71		0.2	0			183.12	2372		809.77	122.73	#DIV/0!	34.0023		0.56
[12842]	INTRAPLATE VOLCANICS	BALTIC SHIELD - PROTEROZOIC / KOLA-LAPLAND PROVINCE / LAPLAND GRANULITE BELT / SAL^NYYE TUNDRY	MALYYE SAL^NYYE TUNDRA	68.03	68.3	31.15	31.78	SAE			s_840 [12842]	KOMATIITE [12842]			PALEO [12842]	PROTEROZOIC [12842]					VOL					WR [12842]	46.51	0.58		8.44		3.62	8.44	9.26	20.71		0.13	0								#DIV/0!	#DIV/0!		0.23
[19688]	ARCHEAN CRATON (INCLUDING GREENSTONE BELTS)	WEST AUSTRALIAN CRATON / YILGARN CRATON / EASTERN GOLDFIELDS SUPERTERRANE / KALGOORLIE TERRANE - AGNEW-WILUNA GREENSTONE BELT	TURRET GOLD DEPOSIT, CORE EMSD785	-28	-28	120	120	SAE			s_BH005159 [19688]	KOMATIITE [19688]				ARCHEAN [19688]					VOL	167.1	167.3			WR [19688]	44.52	0.47		8.66				7.34	20.73	12.23	0.18	68.2094	29	2858	160	1658		754	29	#DIV/0!	22.4054		0.07
[9306]	ARCHEAN CRATON (INCLUDING GREENSTONE BELTS)	SUPERIOR PROVINCE_ARCHEAN / ABITIBI GREENSTONE BELT / SOUTHERN ABITIBI VOLCANIC ZONE	DEADMAN HILL AREA, MUNRO TOWNSHIP	48.48	48.48	-81.33	-81.33	SAE			s_DC114 [9306]	KOMATIITE [9306]				ARCHEAN [9306]					VOL					WR [9306]	45.29	0.55		10.49		2.11	10.89	8.65	20.73		0.21	0			140	2044	81	819	59	10.1111	#DIV/0!		0.03
[15917]	ARCHEAN CRATON (INCLUDING GREENSTONE BELTS)	WEST AUSTRALIAN CRATON / YILGARN CRATON / EASTERN GOLDFIELDS SUPERTERRANE / KALGOORLIE TERRANE - WILDARA-LEONORA BELT	MOUNT CLIFFORD-MARSHALL POOL, HOLE MPD29	-28.47	-28.47	121.07	121.07	SAE			s_MPD29-131 [15917]	KOMATIITE [15917]				ARCHEAN [15917]				SPINIFEX [15917]	VOL					WR [15917]	50.7	0.42		7.82	0.42	0.85	6.85	11.01	20.75		0.16	0			165.77	2880		555.04	65.48	#DIV/0!	28.0374		0.06
[5984]	INTRAPLATE VOLCANICS	BALTIC SHIELD - PROTEROZOIC / KARELIAN PROVINCE / CENTRAL LAPLAND GREENSTONE BELT - KITTILÄ GREENSTO / SAVUKOSKI GROUP (SATTASVAARA KOMATIITE COMPLEX)	PAHTAVAARA, 25 KM NNW OF SODANKYLÄ AND 3 KM NE OF SATTASVAARA, CENTRAL FINNISH LAPLAND	67.6303	67.6303	26.4146	26.4146	SAE			s_511/82.0 [5984]	KOMATIITE [5984]			PALEO [5984]	PROTEROZOIC [5984]				SCHISTOSE, RELATIVELY HOMOGENEOUS AND FINE-GRAINED [5984]	VOL	82	82	S		WR [5984]	43.97	0.75		7.85				11.02	20.77	12.19	0.28	43.7055				1900				#DIV/0!	#DIV/0!		1.78
[7772]	CONTINENTAL FLOOD BASALT	EMEISHAN / SONG DA DISTRICT	NA MUOI RIVER REGION, NW VIETNAM	21	21	105	105	SAE			s_G1456 [7772]	KOMATIITE [7772]								OLIVINE-PHYRIC [7772]	VOL					WR [7772]	43.41	0.52		10.41		11.78		8.17	20.78		0.17	0	36.1		193	2034	79.7	926	89	11.6186	25.425		0.03
[20180]	ARCHEAN CRATON (INCLUDING GREENSTONE BELTS)	ZIMBABWE CRATON_ARCHEAN / BULAWAYAN SUPERGROUP / BELINGWE GREENSTONE BELT / BROOKLANDS FORMATION	RIVER SECTIONS	-20.25	-20.25	30	30	SAE			s_B-BR 1 [20180]	KOMATIITE [20180]				ARCHEAN [20180]					VOL					WR [20180]	51.79	0.41		6.65				9.21	20.79	9.17	0.2	46.0288	27.53	2410.86	171.01	1568.39		786.87		#DIV/0!	#DIV/0!		0.04
[20057]	ARCHEAN CRATON (INCLUDING GREENSTONE BELTS)	AMAZONIA CRATON / CARAJAS MINERAL PROVINCE / RIO MARIA DOMAIN / SERINGA GREENSTONE BELT		-6.7	-6.7	-51	-51	SAE			s_SERINGA10 [20057]	KOMATIITE [20057]				ARCHEAN [20057]				SPINIFEX-TEXTURED [20057]	VOL					WR [20057]	45.44	0.26		5.88	0.24			9.7	20.8	11	0.2	55.2145			116	1030	100.5	1040	154	10.3483	13.5526		0.07
[5853]	INTRAPLATE VOLCANICS	ARAVALLI CRATON_PROTEROZOIC / ARAVALLI FOLD BELT / RAJASTHAN	BETWEEN DELWARA AND NATHDWARA	24.23	24.8	73.75	73.78	SAE			s_1 [5853]	KOMATIITE [5853]				PROTEROZOIC [5853]					VOL					WR [5853]	46.87	0.26		9.91				8.6	20.8	7.7		#DIV/0!				95	1224	74	1090	0.0604575	#DIV/0!		0.07
[13590]	ARCHEAN CRATON (INCLUDING GREENSTONE BELTS)	BALTIC SHIELD - ARCHEAN / KARELIAN PROVINCE - GREENSTONE BELTS / KUHMO GREENSTONE BELT	AROLA, KUHMO COMMUNE, EASTERN FINLAND	64.4417	64.4417	29.0521	29.0521	SAE			s_114TOH 95-1 [13590]	KOMATIITE [13590]				ARCHEAN [13590]					VOL					WR [13590]	43.8	0.27		7.47				9.58	20.8	9.77	0.208	47.1543			143	2326	210	1150	0	5.47619	25.8444		0.012
[13590]	ARCHEAN CRATON (INCLUDING GREENSTONE BELTS)	BALTIC SHIELD - ARCHEAN / KARELIAN PROVINCE - GREENSTONE BELTS / KUHMO GREENSTONE BELT	VIITAJANSUO NEAR PAHAKANGAS, KUHMO COMMUNE, EASTERN FINLAND	64.2361	64.2361	29.085	29.085	SAE			s_1TOH 94-1 [13590]	KOMATIITE [13590]				ARCHEAN [13590]					VOL					WR [13590]	47.1	0.32		7.07				8.63	20.8	8.86	0.175	50.826			143	2408	80	1070	0	13.375	34.4		0.023
[5626]	ARCHEAN CRATON (INCLUDING GREENSTONE BELTS)	KAAPVAAL CRATON_ARCHEAN / BARBERTON GREENSTONE BELT / ONVERWACHT GROUP / KOMATI FORMATION	KAAPMUIDEN-MALELANE AREA	-25.53	-25.53	31.32	31.32	SAE			s_K178 [5626]	KOMATIITE, BASALTIC [5626]				ARCHEAN [5626]					VOL					WR [5626]	50.02	0.32		3.77				9.92	20.8	8.12	0.15	54.3444								#DIV/0!	#DIV/0!		0.01
[13590]	ARCHEAN CRATON (INCLUDING GREENSTONE BELTS)	BALTIC SHIELD - ARCHEAN / KARELIAN PROVINCE - GREENSTONE BELTS / KUHMO GREENSTONE BELT	ORE DEPOSIT AT AROLA, KUHMO COMMUNE, EASTERN FINLAND	64.4484	64.4484	29.0545	29.0545	SAE			s_52VIE 67-2/25.15 [13590]	KOMATIITE [13590]				ARCHEAN [13590]					VOL	25.15	25.15			WR [13590]	44.7	0.604		3.72				9.72	20.8	11.8	0.176	67.3069			156	2265	110	770	40	7	32.3571		0.744
[5474]	ARCHEAN CRATON (INCLUDING GREENSTONE BELTS)	AMAZONIA CRATON / CRIXAS GREENSTONE BELT / PILAR DE GOIAS GREENSTONE BELT / ALAGADINHO FORMATION	SECOND OUTCROP AREA, ALAGADINHO CREEK, CENTRAL GOIAS STATE	-14.5	-15	-50	-50	SAE			s_NPA11 [5474]	KOMATIITE [5474]				ARCHEAN [5474]				SPINIFEX-TEXTURED [5474]	VOL					WR [5474]	47.5	0.62		2.53				12.7	20.8	15.1		#DIV/0!	33		287	770		137		#DIV/0!	#DIV/0!		0.02
[5996][5487]	ARCHEAN CRATON (INCLUDING GREENSTONE BELTS)	ZIMBABWE CRATON_ARCHEAN / BULAWAYAN SUPERGROUP / BELINGWE GREENSTONE BELT / RELIANCE FORMATION	SASKMAR DRILL HOLE, EASTERN LIMB OF THE NGEZI KOMATIITE FLOW, 5.3 KM SOUTH OF ZVISHAVANE	-20.35	-20.35	30.03	30.03	SAE			s_ZV4 [5996]	KOMATIITE [5996]				ARCHEAN [5996]				RANDOM SPINIFEX-TEXTURED [5996]	VOL					WR [5996]	49.23	0.4		8.14		2.1	9.01	8.43	20.81	11.37	0.19	60.0755			156	2610		925		#DIV/0!	#DIV/0!		0.07
[20735]	INTRAPLATE VOLCANICS	TRANS-HUDSON OROGEN / CIRCUM-SUPERIOR LARGE IGNEOUS PROVINCE / WINNIPEGOSIS KOMATIITE BELT	BOREHOLE RP12	53	53	-100	-100	SAE			s_RP12-404.3 [20735]	KOMATIITE [20735]				PROTEROZOIC [20735]					VOL					WR [20735]	47.3267	0.56026		9.45312				9.0151	20.8213	11.375	0.180302	63.3344	32.2585		189	2553.31	89.5429	878.969	88.7487	9.81617	#DIV/0!		0.056026
[20905]	ARCHEAN CRATON (INCLUDING GREENSTONE BELTS)	KAAPVAAL CRATON_ARCHEAN / BARBERTON GREENSTONE BELT / ONVERWACHT GROUP / MENDON FORMATION	BARB4 DRILL HOLE	-25.9067	-25.9067	31.0967	31.0967	SAE			s_533.3 [20905]	KOMATIITE [20905]				ARCHEAN [20905]					VOL	533.3	533.3	E		WR [20905]	35.35	0.34		6.82				7.65	20.85	10.65	0.18	59.3974			191	1689		446		#DIV/0!	#DIV/0!		0
[5242][5308][6893][12401]	OCEANIC PLATEAU	CARIBBEAN-COLOMBIAN PLATEAU / GORGONA ISLAND		3	3	-78.32	-78.32	SAE			s_GOR-94-19 [5242]	KOMATIITE [5242]	88000000 [6893]	88000000 [6893]		CRETACEOUS [5242]					VOL					WR [5242]	46.45	0.63		11.88				9.1	20.86	10.97	0.18	61.1821	24.4		204	1718		805	102	#DIV/0!	26.8438		0.04
[13590]	ARCHEAN CRATON (INCLUDING GREENSTONE BELTS)	BALTIC SHIELD - ARCHEAN / KARELIAN PROVINCE - GREENSTONE BELTS / KUHMO GREENSTONE BELT	AROLA, KUHMO COMMUNE, EASTERN FINLAND	64.4465	64.4465	29.0517	29.0517	SAE			s_37R 0-1/209.05 [13590]	KOMATIITE [13590]				ARCHEAN [13590]					VOL	209.05	209.05			WR [13590]	44.04	0.4		6.38				6.49	20.89	10.58	0.13	81.702				2110		1115	50	#DIV/0!	11.1053		0.02
[5320]	ARCHEAN CRATON (INCLUDING GREENSTONE BELTS)	WEST AUSTRALIAN CRATON / YILGARN CRATON / EASTERN GOLDFIELDS SUPERTERRANE / KALGOORLIE TERRANE - AGNEW-WILUNA GREENSTONE BELT	AGNEW NICKEL SULFIDE DEPOSIT	-28.5	-28.5	121	121	SAE			s_LPU500165.4 [5320]	KOMATIITE [5320]									VOL	165.4	165.4			WR [5320]	45.22	0.25		5.55	0.2			19.39	20.9	8.68	0.21	41.4945	11		89		61	1290	33	21.1475	0		0.03
[13590]	ARCHEAN CRATON (INCLUDING GREENSTONE BELTS)	BALTIC SHIELD - ARCHEAN / KARELIAN PROVINCE - GREENSTONE BELTS / KUHMO GREENSTONE BELT	SIIVIKKOVAARA NEAR SIIVIKKO, KUHMO COMMUNE, EASTERN FINLAND	64.2373	64.2373	29.1123	29.1123	SAE			s_31TOH 94-1 [13590]	KOMATIITE [13590]				ARCHEAN [13590]					VOL					WR [13590]	44.4	0.313		7.88				7.36	20.9	9.5	0.188	50.729			150	2319	90	960	0	10.6667	33.1286		0.019
[13590]	ARCHEAN CRATON (INCLUDING GREENSTONE BELTS)	BALTIC SHIELD - ARCHEAN / KARELIAN PROVINCE - GREENSTONE BELTS / KUHMO GREENSTONE BELT	VIITALA NEAR SIIVIKKO, KUHMO COMMUNE, EASTERN FINLAND	64.2364	64.2364	29.0927	29.0927	SAE			s_9TOH 94-1 [13590]	KOMATIITE [13590]				ARCHEAN [13590]					VOL					WR [13590]	43.9	0.347		8.59				7.67	20.9	9.41	0.19	49.7195			177	2443	100	1010	20	10.1	34.9		0.068
[5405]	ARCHEAN CRATON (INCLUDING GREENSTONE BELTS)	WEST AUSTRALIAN CRATON / YILGARN CRATON / EASTERN GOLDFIELDS SUPERTERRANE / KALGOORLIE TERRANE - WILDARA-LEONORA BELT	MARSHALL POOL	-28.47	-28.47	121.07	121.07	SAE			s_331/533 [5405]	KOMATIITE, PERIDOTITIC [5405]				ARCHEAN [5405]				SPINIFEX-TEXTURED [5405]	VOL					WR [5405]	47.71	0.45		8.44				9.63	20.9	10.92	0.19	57.6978	33		175	2790		885		#DIV/0!	#DIV/0!		0.05
[5243]	ARCHEAN CRATON (INCLUDING GREENSTONE BELTS)	DHARWAR CRATON_ARCHEAN / WESTERN DHARWAR CRATON / NUGGIHALLI SCHIST BELT	0.5 KM EAST OF BHAKTARAHALLI, SARGUR GROUP	13.0917	13.0917	76.4264	76.4264	SAE			s_NJ-144 [5243]	KOMATIITE, PERIDOTITIC [5243]				ARCHEAN [5243]				SPINIFEX-TEXTURED [5243]	VOL			E		WR [5243]	45.46	0.47		8.09				6.6	20.9	11.92	0.14	85.4749				1929	70	860	6	12.2857	6.51689		0.03
[5631]	ARCHEAN CRATON (INCLUDING GREENSTONE BELTS)	BALTIC SHIELD - ARCHEAN / KARELIAN PROVINCE - GREENSTONE BELTS / KUHMO GREENSTONE BELT / KELLOJÄRVI GROUP - SIIVIKKOVAARA FORMATION - SIIVI	CA. 23KM NW OF KUHMO, S OF LAKE MÄKINEN AND E OF LAKE KELLOJÄRVI, SIIVIKKOVAARA AREA, EASTERN FINLAND	64.23	64.25	29.1	29.14	SAE			s_2 [5631]	KOMATIITE [5631]			NEO [5631]	ARCHEAN [5631]				SPINIFEX [5631]	VOL					WR [5631]	43.7	0.48		8.51				7.24	20.9	11.4	0.19	60.234				2590	80	980	0	12.25	#DIV/0!		0.01
[5322]	ARCHEAN CRATON (INCLUDING GREENSTONE BELTS)	ZIMBABWE CRATON_ARCHEAN / BULAWAYAN SUPERGROUP / BELINGWE GREENSTONE BELT / RELIANCE FORMATION	SASKMAR DRILL HOLE, EASTERN LIMB OF THE NGEZI KOMATIITE FLOW, 5.3 KM SOUTH OF ZVISHAVANE	-20.35	-20.35	30.03	30.03	SAE			s_O24 [5322]	KOMATIITE [5322]	2700000000 [5322]	2700000000 [5322]		ARCHEAN [5322]				SPINIFEX [5322]	VOL					WR [5322]									20.9			#DIV/0!								#DIV/0!	#DIV/0!
[9165]	ARCHEAN CRATON (INCLUDING GREENSTONE BELTS)	SUPERIOR PROVINCE_ARCHEAN / ABITIBI GREENSTONE BELT / SOUTHERN ABITIBI VOLCANIC ZONE / TISDALE ASSEMBLAGE	SHAW DOME	48.3995	48.3995	-81.0489	-81.0489	SAE			s_6338 [9165]	KOMATIITE [9165]	2700000000 [9165]	2710000000 [9165]		ARCHEAN [9165]					VOL					WR [9165]									20.9	12.3		#DIV/0!				3700	101	787	24	7.79208	#DIV/0!
[20057]	ARCHEAN CRATON (INCLUDING GREENSTONE BELTS)	AMAZONIA CRATON / CARAJAS MINERAL PROVINCE / RIO MARIA DOMAIN / SERINGA GREENSTONE BELT		-6.7	-6.7	-51	-51	SAE			s_SERINGA09 [20057]	KOMATIITE [20057]				ARCHEAN [20057]				SPINIFEX-TEXTURED [20057]	VOL					WR [20057]	42.23	0.42		7.4	0.33			8.67	20.91	11.9	0.22	54.3018			169	1440	107	790	23	7.38318	17.3494		0.08
[10270]	ARCHEAN CRATON (INCLUDING GREENSTONE BELTS)	SUPERIOR PROVINCE_ARCHEAN / WABIGOON GREENSTONE BELT / WESTERN WABIGOON GREENSTONE BELT / UPPER KEEWATIN ASSEMBLAGE	LAKE OF THE WOODS BELT	49.2	49.8	-94.6	-95.3	SAE			s_K46 [10270]	KOMATIITE [10270]	2700000000 [10270]	2700000000 [10270]		ARCHEAN [10270]					VOL					WR [10270]	48.83	0.47		9.94				6.28	20.91	11.88	0.15	79.5089	34.5		206	2042	81	617		7.61728	#DIV/0!		0
[6875]	ARCHEAN CRATON (INCLUDING GREENSTONE BELTS)	KAAPVAAL CRATON_ARCHEAN / BARBERTON GREENSTONE BELT / ONVERWACHT GROUP / MENDON FORMATION	BARBERTON MOUNTAIN LAND, EASTERN TRANSVAAL	-25.77	-25.77	31	31	SAE			s_SA 224-13 [6875]	KOMATIITE [6875]				ARCHEAN [6875]				RANDOM PYROXENE SPINIFEX [6875]	VOL					WR [6875]	47.83	0.66		7.06				9.62	20.92	12.7	0.19	67.1028	25		152	1224	59	412	57	6.98305	15.3		0.15
[5996]	ARCHEAN CRATON (INCLUDING GREENSTONE BELTS)	ZIMBABWE CRATON_ARCHEAN / BULAWAYAN SUPERGROUP / BELINGWE GREENSTONE BELT / BROOKLANDS FORMATION	MTSHINGWE GROUP	-20	-20	30	30	SAE			s_NG731 [5996]	KOMATIITE [5996]				ARCHEAN [5996]					VOL					WR [5996]	51.23	0.47		6.91				8.91	20.93	9.21	0.18	51.3662								#DIV/0!	#DIV/0!		0.03
[5995]	ARCHEAN CRATON (INCLUDING GREENSTONE BELTS)	ALDAN SHIELD - ARCHEAN / OLONDO GREENSTONE BELT / OLEKMA GNEISS-MIGMATITE COMPLEX		57	57	120	121	SAE			s_063A [5995]	KOMATIITE [5995]	2960000000 [5995]	2970000000 [5995]		ARCHEAN [5995]					VOL					WR [5995]	42.57	0.64		12.39		1.35	9.81	5.06	20.93		0.13	0								#DIV/0!	#DIV/0!		0.11
[15917]	ARCHEAN CRATON (INCLUDING GREENSTONE BELTS)	WEST AUSTRALIAN CRATON / YILGARN CRATON / EASTERN GOLDFIELDS SUPERTERRANE / KALGOORLIE TERRANE - AGNEW-WILUNA GREENSTONE BELT	SULLIVANS PROJECT, TARMOOLA TREND, WESTERN AUSTRALIA	-28.75	-28.75	121.23	121.23	SAE			s_SSD551-170.8 [15917]	KOMATIITE [15917]				ARCHEAN [15917]					VOL					WR [15917]	42.21	0.59		10.67	0.36	1.49	12.08	9.14	20.94		0.27	0			233.52	2468		788.71	26.47	#DIV/0!	23.4489		1.77
[20585]	ARCHEAN CRATON (INCLUDING GREENSTONE BELTS)	SUPERIOR PROVINCE_ARCHEAN / ABITIBI GREENSTONE BELT / SOUTHERN ABITIBI VOLCANIC ZONE / TISDALE ASSEMBLAGE	HART DEPOSIT, SHAW DOME AREA	49	49	-79.4	-79.4	SAE			s_H11-05-62.35 [20585]	KOMATIITE [20585]				ARCHEAN [20585]					VOL					WR [20585]		0.231915		4.81813				6.89809	20.944	11.96	0.523592	22.9313						1512.9		#DIV/0!	#DIV/0!		0
[13590]	ARCHEAN CRATON (INCLUDING GREENSTONE BELTS)	BALTIC SHIELD - ARCHEAN / KARELIAN PROVINCE - GREENSTONE BELTS / KUHMO GREENSTONE BELT	PAHAKANGAS, KUHMO COMMUNE, EASTERN FINLAND	64.232	64.232	29.0899	29.0899	SAE			s_8SII 93-5/115.70 [13590]	KOMATIITE [13590]				ARCHEAN [13590]					VOL	115.7	115.7			WR [13590]	42.83	0.44		9.89				6.84	20.96	11.13	0.205	54.5044			171	2531	87	728	0	8.36782	23.4352		0.02
[13590]	ARCHEAN CRATON (INCLUDING GREENSTONE BELTS)	BALTIC SHIELD - ARCHEAN / KARELIAN PROVINCE - GREENSTONE BELTS / KUHMO GREENSTONE BELT	AROLA, KUHMO COMMUNE, EASTERN FINLAND	64.4464	64.4464	29.0455	29.0455	SAE			s_36R 0-1/173.28 [13590]	KOMATIITE [13590]				ARCHEAN [13590]					VOL	173.28	173.28			WR [13590]	47.16	0.3		1.83				12.87	20.97	9.5	0.3	31.7902				1040		965	10	#DIV/0!	8.66667		0.03
[13590]	ARCHEAN CRATON (INCLUDING GREENSTONE BELTS)	BALTIC SHIELD - ARCHEAN / KARELIAN PROVINCE - GREENSTONE BELTS / KUHMO GREENSTONE BELT	PAHAKANGAS, KUHMO COMMUNE, EASTERN FINLAND	64.2328	64.2328	29.0901	29.0901	SAE			s_18TOH 93-1 [13590]	KOMATIITE [13590]				ARCHEAN [13590]					VOL					WR [13590]	41.96	0.447		9.87				6.49	20.97	12.43	0.237	52.6518			184	2641	80	624	6	7.8	29.022		0.01
[5626]	ARCHEAN CRATON (INCLUDING GREENSTONE BELTS)	KAAPVAAL CRATON_ARCHEAN / BARBERTON GREENSTONE BELT / ONVERWACHT GROUP	STEYNSDORP VALLEY	-26.13	-26.13	30.98	30.98	SAE			s_SG80 [5626]	KOMATIITE, BASALTIC [5626]				ARCHEAN [5626]					VOL					WR [5626]	46.85	0.56		6.9	0.3	1.25	8.9	7.43	20.97		0.16	0								#DIV/0!	#DIV/0!	0.06	0.04
[5995]	ARCHEAN CRATON (INCLUDING GREENSTONE BELTS)	ALDAN SHIELD - ARCHEAN / OLONDO GREENSTONE BELT / OLEKMA GNEISS-MIGMATITE COMPLEX		57	57	120	121	SAE			s_049G [5995]	KOMATIITE [5995]	2960000000 [5995]	2970000000 [5995]		ARCHEAN [5995]					VOL					WR [5995]	50.6	0.35		7.36		1.04	7.53	8.96	20.98		0.17	0								#DIV/0!	#DIV/0!		0.07
[2784][5811]	OCEANIC PLATEAU	CARIBBEAN-COLOMBIAN PLATEAU / GORGONA ISLAND	LA MANCURA	3	3	-78.32	-78.32	SAE			s_GOR539 [2784]	KOMATIITE [2784]				CRETACEOUS [2784]				SPINIFEX [2784]	VOL					WR [2784]	44.5	0.62		10.55		12.17		10.05	20.98	10.94	0.19	57.8035			207	1297	81	1039	94	12.8272	20.5873		0.05
[6667]	ARCHEAN CRATON (INCLUDING GREENSTONE BELTS)	KAAPVAAL CRATON_ARCHEAN / WITWATERSRAND BASIN / VENTERSDORP SUPERGROUP	WESTONARIA BOREHOLE, EVANDER GOLDFIELD	-26.45	-26.45	29.12	29.12	SAE			s_R501 [6667]	KOMATIITE [6667]				ARCHEAN [6667]					VOL					WR [6667]									20.99			#DIV/0!						1573	72	#DIV/0!	#DIV/0!
[13590]	ARCHEAN CRATON (INCLUDING GREENSTONE BELTS)	BALTIC SHIELD - ARCHEAN / KARELIAN PROVINCE - GREENSTONE BELTS / TIPASJÄRVI GREENSTONE BELT	KALLIOLAMPI AT LAKE TIPASJÄRVI, SOTKAMO COMMUNE, EASTERN FINLAND	63.9467	63.9467	29.0812	29.0812	SAE			s_275JSN 95-1 [13590]	KOMATIITE [13590]				ARCHEAN [13590]					VOL					WR [13590]	41	0.331		9.43				7.52	21	10.1	0.177	57.2847			163	2579	210	1010	0	4.80952	36.8429		0.032
[13590]	ARCHEAN CRATON (INCLUDING GREENSTONE BELTS)	BALTIC SHIELD - ARCHEAN / KARELIAN PROVINCE - GREENSTONE BELTS / KUHMO GREENSTONE BELT	ORE DEPOSIT AT AROLA, KUHMO COMMUNE, EASTERN FINLAND	64.4484	64.4484	29.0545	29.0545	SAE			s_52VIE 67-2/22.15 [13590]	KOMATIITE [13590]				ARCHEAN [13590]					VOL	22.15	22.15			WR [13590]	46.6	0.663		4.16				10.1	21	11.9	0.184	64.9261			166	2340	110	750	40	6.81818	33.4286		0.115
[9165]	ARCHEAN CRATON (INCLUDING GREENSTONE BELTS)	SUPERIOR PROVINCE_ARCHEAN / ABITIBI GREENSTONE BELT / SOUTHERN ABITIBI VOLCANIC ZONE / TISDALE ASSEMBLAGE	SWAYZE	47.7944	47.7944	-82.6068	-82.6068	SAE			s_241 [9165]	KOMATIITE [9165]	2703000000 [9165]	2710000000 [9165]		ARCHEAN [9165]					VOL					WR [9165]									21	12.7		#DIV/0!								#DIV/0!	#DIV/0!
[5996]	ARCHEAN CRATON (INCLUDING GREENSTONE BELTS)	ZIMBABWE CRATON_ARCHEAN / BULAWAYAN SUPERGROUP / BELINGWE GREENSTONE BELT / BROOKLANDS FORMATION	MTSHINGWE GROUP	-20	-20	30	30	SAE			s_NG728 [5996]	KOMATIITE [5996]				ARCHEAN [5996]					VOL					WR [5996]	51.37	0.4		6.92				8.96	21.01	9.04	0.18	50.4181								#DIV/0!	#DIV/0!		0.02
[20735]	INTRAPLATE VOLCANICS	TRANS-HUDSON OROGEN / CIRCUM-SUPERIOR LARGE IGNEOUS PROVINCE / WINNIPEGOSIS KOMATIITE BELT	BOREHOLE RP1A	53	53	-100	-100	SAE			s_RP1A-147 [20735]	KOMATIITE [20735]				PROTEROZOIC [20735]					VOL					WR [20735]	47.0894	0.53997		9.37306				9.01648	21.0181	11.4317	0.177273	64.7379	33.1745		195	2610.23	94.1833	931.237	88.1588	9.88749	#DIV/0!		0.0601098
[9053]	ARCHEAN CRATON (INCLUDING GREENSTONE BELTS)	WEST AUSTRALIAN CRATON / YILGARN CRATON / EASTERN GOLDFIELDS SUPERTERRANE / KALGOORLIE TERRANE - AGNEW-WILUNA GREENSTONE BELT	SERP HILL	-27.5	-27.6	120.6	120.6	SAE			s_164 [9053]	KOMATIITE, PERIDOTITIC [9053]				ARCHEAN [9053]					VOL					WR [9053]	52.63	0.26		4.74	0.41			10.53	21.02	8.91	0.25	35.779					91	807	6	8.86813	0		0.03
[8808]	ARCHEAN CRATON (INCLUDING GREENSTONE BELTS)	WEST AUSTRALIAN CRATON / YILGARN CRATON / SOUTHERN CROSS SUPERTERRANE / SANDSTONE GREENSTONE BELT	NORTH-CENTRAL YILGARN CRATON	-27.5	-28.5	119	120	SAE			s_165385 [8808]	KOMATIITE [8808]	2717000000 [8808]								VOL					WR [8808]	45.66	0.39		7.35		5.84	4.3	5.52	21.04	9.56	0.14	68.552	28		139	3142		1222	14	#DIV/0!	50.1116		0.07
[20585]	ARCHEAN CRATON (INCLUDING GREENSTONE BELTS)	SUPERIOR PROVINCE_ARCHEAN / ABITIBI GREENSTONE BELT / SOUTHERN ABITIBI VOLCANIC ZONE / TISDALE ASSEMBLAGE	HART DEPOSIT, SHAW DOME AREA	49	49	-79.4	-79.4	SAE			s_H07-33-159.8 [20585]	KOMATIITE [20585]				ARCHEAN [20585]				SPINIFEX [20585]	VOL					WR [20585]		0.407102		6.95323				8.82899	21.0435	9.46	0.180255	52.6858						1332		#DIV/0!	#DIV/0!		0.040973
[20735]	INTRAPLATE VOLCANICS	TRANS-HUDSON OROGEN / CIRCUM-SUPERIOR LARGE IGNEOUS PROVINCE / WINNIPEGOSIS KOMATIITE BELT	BOREHOLE RP1A	53	53	-100	-100	SAE			s_RP1A-148 [20735]	KOMATIITE [20735]				PROTEROZOIC [20735]					VOL					WR [20735]	46.8748	0.540432		9.27912				9.20774	21.0463	11.3039	0.181504	62.5219	31.2545		187	2437.98	87.1334	883.163	83.2811	10.1358	#DIV/0!		0.0978896
[7772]	CONTINENTAL FLOOD BASALT	EMEISHAN / SONG DA DISTRICT	NA MUOI RIVER REGION, NW VIETNAM	21	21	105	105	SAE			s_B6891 [7772]	KOMATIITE [7772]								OLIVINE-PHYRIC [7772]	VOL					WR [7772]	40.6	0.53		10.19		11.12		7.9	21.05		0.16	0	33		185	1763	77.3	1030	88	13.3247	24.4861		0.04
[7976]	ARCHEAN CRATON (INCLUDING GREENSTONE BELTS)	KAAPVAAL CRATON_ARCHEAN / VREDEFORT DOME	STEYSKRAAL	-27	-27	27.2	27.2	SAE			s_VT97/14 [7976]	KOMATIITE [7976]				ARCHEAN [7976]					VOL					WR [7976]	48.01	0.42		9.22	0.4			7.23	21.06	10.48	0.23	45.7429								#DIV/0!	#DIV/0!		0.3
[15917]	ARCHEAN CRATON (INCLUDING GREENSTONE BELTS)	WEST AUSTRALIAN CRATON / YILGARN CRATON / EASTERN GOLDFIELDS SUPERTERRANE / KALGOORLIE TERRANE - AGNEW-WILUNA GREENSTONE BELT	SULLIVANS PROJECT, TARMOOLA TREND, WESTERN AUSTRALIA	-28.75	-28.75	121.23	121.23	SAE			s_SSD669-256.7 [15917]	KOMATIITE [15917]				ARCHEAN [15917]				COARSE PLATE SPINIFEX [15917]	VOL					WR [15917]	45.66	0.52		9.87	0.3	1.36	11	8.72	21.07		0.23	0			192.99	2026		630.26	89.08	#DIV/0!	25.3694		0.37
[5204]	ARCHEAN CRATON (INCLUDING GREENSTONE BELTS)	SUPERIOR PROVINCE_ARCHEAN / UCHI SUBPROVINCE / RED LAKE GREENSTONE BELT / BALL ASSEMBLAGE		51	51.2	-93.5	-94.5	SAE			s_NDC87-09D [5204]	KOMATIITE [5204]				ARCHEAN [5204]					VOL					WR [5204]	50.16	0.28		7.78				7.2	21.09	11.71	0.21	55.9794	43		196	3222	93	652		7.01075	#DIV/0!		0.02
[20057]	ARCHEAN CRATON (INCLUDING GREENSTONE BELTS)	AMAZONIA CRATON / CARAJAS MINERAL PROVINCE / RIO MARIA DOMAIN / SERINGA GREENSTONE BELT		-6.7	-6.7	-51	-51	SAE			s_SERINGA13 [20057]	KOMATIITE [20057]				ARCHEAN [20057]				SPINIFEX-TEXTURED [20057]	VOL					WR [20057]	39.86	0.44		7.9				9.1	21.09	11.18	0.22	51.0164			166	1360	95.8	815	53	8.50731	18.3784		0.07
[7227]	INTRAPLATE VOLCANICS	BALTIC SHIELD - PROTEROZOIC / KARELIAN PROVINCE / CENTRAL LAPLAND GREENSTONE BELT - KITTILÄ GREENSTO / SAVUKOSKI GROUP (SATTASVAARA KOMATIITE COMPLEX)	PASKAMAA, CENTRAL FINNISH LAPLAND	67.6418	67.6418	26.3825	26.3825	SAE			s_38 [7227]	KOMATIITE [7227]	2430000000 [7227]	2430000000 [7227]		ARCHEAN [7227]					VOL					WR [7227]	43.85	0.57		5.63				6.07	21.09	12.38	0.11	112.984								#DIV/0!	#DIV/0!		0.03
[5330][11607]	INTRAPLATE VOLCANICS	ARAVALLI CRATON_PROTEROZOIC / ARAVALLI FOLD BELT / RAJASTHAN	NATHDWARA	24.93	24.93	73.82	73.82	SAE			s_KM.3 [5330] / s_KM3 [11607]	KOMATIITE [5330]				PROTEROZOIC [5330]					VOL					WR [5330]	54.3	0.25		3.9				11.76	21.1	8.78	0.24	36.726			127	2132		1225		#DIV/0!	15.562		0.06
[13590]	ARCHEAN CRATON (INCLUDING GREENSTONE BELTS)	BALTIC SHIELD - ARCHEAN / KARELIAN PROVINCE - GREENSTONE BELTS / KUHMO GREENSTONE BELT	SIIVIKKOVAARA NEAR SIIVIKKO, KUHMO COMMUNE, EASTERN FINLAND	64.2369	64.2369	29.1067	29.1067	SAE			s_158TOH 94-1 [13590]	KOMATIITE [13590]				ARCHEAN [13590]					VOL					WR [13590]	41.3	0.35		7.79				8.73	21.1	10.2	0.22	46.5444			156	2436	110	950	160	8.63636	34.8		0.013
[13590]	ARCHEAN CRATON (INCLUDING GREENSTONE BELTS)	BALTIC SHIELD - ARCHEAN / KARELIAN PROVINCE - GREENSTONE BELTS / KUHMO GREENSTONE BELT	SIIVIKKOVAARA NEAR SIIVIKKO, KUHMO COMMUNE, EASTERN FINLAND	64.2369	64.2369	29.1068	29.1068	SAE			s_155TOH 94-1 [13590]	KOMATIITE [13590]				ARCHEAN [13590]					VOL					WR [13590]	46.8	0.359		7.12				8.55	21.1	9.91	0.183	54.3642			156	2299	110	1040	0	9.45455	28.7375		0.012
[5193]	ARCHEAN CRATON (INCLUDING GREENSTONE BELTS)	BALTIC SHIELD - ARCHEAN / KARELIAN PROVINCE - GREENSTONE BELTS / GIMOLA-KOSTOMUKSHA GREENSTONE BELT / KOSTOMUKSHA SYNFORM - GIMOLA GROUP	BOREHOLE 1568	64.65	64.65	30.75	30.75	SAE			s_1568/104 [5193]	KOMATIITE [5193]				ARCHEAN [5193]					VOL					WR [5193]	31.39	0.42		7.4		2.14	6.76	10.18	21.1		0.17	0								#DIV/0!	#DIV/0!		1.49
[5129]	CONTINENTAL FLOOD BASALT	EMEISHAN / SONG DA DISTRICT	NA MUOI REGION, BAN PHUC AREA	21.3	21.3	104.2	104.2	SAE			s_G1456 [5129]	KOMATIITE [5129]									VOL					WR [5129]	44.87	0.59		10.7				9.23	21.1	11.09	0.18	61.8514			190	1000	86	670	95	7.7907	#DIV/0!		0.06
[20585]	ARCHEAN CRATON (INCLUDING GREENSTONE BELTS)	SUPERIOR PROVINCE_ARCHEAN / ABITIBI GREENSTONE BELT / SOUTHERN ABITIBI VOLCANIC ZONE / TISDALE ASSEMBLAGE	HART DEPOSIT, SHAW DOME AREA	49	49	-79.4	-79.4	SAE			s_H08-106-75.9 [20585]	KOMATIITE [20585]				ARCHEAN [20585]					VOL					WR [20585]		0.412108		7.78459				7.94749	21.1099	9.3	0.1942	48.0754						1091.7		#DIV/0!	#DIV/0!		0.081946
[9053]	ARCHEAN CRATON (INCLUDING GREENSTONE BELTS)	WEST AUSTRALIAN CRATON / YILGARN CRATON / EASTERN GOLDFIELDS SUPERTERRANE / KALGOORLIE TERRANE - AGNEW-WILUNA GREENSTONE BELT	SERP HILL	-27.5	-27.6	120.6	120.6	SAE			s_153 [9053]	KOMATIITE, PERIDOTITIC [9053]				ARCHEAN [9053]					VOL					WR [9053]	49.56	0.63		6.28	0.36			8.79	21.11	12.29	0.25	49.3517					125	1073	31	8.584	0		0.02
[5674]	ARCHEAN CRATON (INCLUDING GREENSTONE BELTS)	SUPERIOR PROVINCE_ARCHEAN / ABITIBI GREENSTONE BELT / SOUTHERN ABITIBI VOLCANIC ZONE / STOUGHTON-ROQUEMAURE GROUP	BEATTY TOWNSHIP	48.2	48.2	-80	-80	SAE			s_ROQ95-15 [5674]	KOMATIITE [5674]				ARCHEAN [5674]					VOL					WR [5674]	43.35	0.48		9.47				7.59	21.13	10.54	0.17	62.2418			179	2394		1034		#DIV/0!	29.925		0.01
[17072]	ARCHEAN CRATON (INCLUDING GREENSTONE BELTS)	SUPERIOR PROVINCE_ARCHEAN / ABITIBI GREENSTONE BELT / SOUTHERN ABITIBI VOLCANIC ZONE / STOUGHTON-ROQUEMAURE GROUP	SECTION C	48.2	48.2	-80	-80	SAE			s_ROQ-15 [17072]	KOMATIITE, BASALTIC [17072]	2720000000 [17072]	2720000000 [17072]	PALEO [17072]	ARCHEAN [17072]					VOL					WR [17072]	43.35	0.48		9.47				7.59	21.13	10.54	0.17	62.2418			179	2394	86	1034		12.0233	#DIV/0!		0.01
[7227]	INTRAPLATE VOLCANICS	BALTIC SHIELD - PROTEROZOIC / KARELIAN PROVINCE / CENTRAL LAPLAND GREENSTONE BELT - KITTILÄ GREENSTO / SAVUKOSKI GROUP (SATTASVAARA KOMATIITE COMPLEX)	KITINEN RIVER, CENTRAL FINNISH LAPLAND	67.6219	67.6219	26.7865	26.7865	SAE			s_41 [7227]	KOMATIITE [7227]	2430000000 [7227]	2430000000 [7227]		ARCHEAN [7227]					VOL					WR [7227]	42.2	0.46		6.95				6.38	21.17	10.19	0.17	60.1749								#DIV/0!	#DIV/0!		0
[12767]	ARCHEAN CRATON (INCLUDING GREENSTONE BELTS)	WEST AUSTRALIAN CRATON / YILGARN CRATON / EASTERN GOLDFIELDS SUPERTERRANE / KALGOORLIE TERRANE - WILDARA-LEONORA BELT	MOUNT CLIFFORD-MARSHALL POOL	-28.47	-28.47	121.07	121.07	SAE			s_MC2103/1 [12767]	KOMATIITE [12767]				ARCHEAN [12767]				SPINIFEX-TEXTURED [12767]	VOL					WR [12767]		0.12							21.18			#DIV/0!						509.9	230.08	#DIV/0!	#DIV/0!
[13590]	ARCHEAN CRATON (INCLUDING GREENSTONE BELTS)	BALTIC SHIELD - ARCHEAN / KARELIAN PROVINCE - GREENSTONE BELTS / TIPASJÄRVI GREENSTONE BELT	KATAJALAMPI AT LAKE HIETAJÄRVI, SOTKAMO COMMUNE, EASTERN FINLAND	63.8508	63.8508	28.9042	28.9042	SAE			s_4JTL 96-2 [13590]	KOMATIITE [13590]				ARCHEAN [13590]					VOL					WR [13590]	46.3	0.272		8.54				8.58	21.2	8.99	0.18	50.1392			143	2388	140	1170	0	8.35714	34.1143		0.019
[13590]	ARCHEAN CRATON (INCLUDING GREENSTONE BELTS)	BALTIC SHIELD - ARCHEAN / KARELIAN PROVINCE - GREENSTONE BELTS / SUOMUSSALMI GREENSTONE BELT	PEURA-AHO NEAR KIANNANNIEMI, SUOMUSSALMI COMMUNE, EASTERN FINLAND	65.1657	65.1657	29.0866	29.0866	SAE			s_14SMS 70-2/118.75 [13590]	KOMATIITE [13590]				ARCHEAN [13590]					VOL	118.75	118.75			WR [13590]	48	0.289		5.22				9.43	21.2	10	0.169	59.4023			122	2367	130	970	210	7.46154	18.2077		0.009
[7221]	ARCHEAN CRATON (INCLUDING GREENSTONE BELTS)	ALDAN SHIELD - ARCHEAN / OLONDO GREENSTONE BELT / WESTERN KOMATIITES	FLANKS OF THE WESTERN BRANCH OF OLONDO GREENSTONE BELT	57.03	57.03	120.72	120.72	SAE			s_8552/1 [7221]	KOMATIITE [7221]				ARCHEAN [7221]					VOL					WR [7221]	49.2	0.34		8.07				7.37	21.2	12.9	0.18	71.9461			234	2509	95	971		10.2211	#DIV/0!		0.08
[5405]	ARCHEAN CRATON (INCLUDING GREENSTONE BELTS)	KAAPVAAL CRATON_ARCHEAN / BARBERTON GREENSTONE BELT / ONVERWACHT GROUP	STEYNSDORP VALLEY	-26.13	-26.13	30.98	30.98	SAE			s_SG3 [5405]	KOMATIITE, BASALTIC [5405]				ARCHEAN [5405]					VOL					WR [5405]	49.1	0.36		6.67				9.24	21.2	12	0.29	41.5407	22		162	4860		1150		#DIV/0!	#DIV/0!		0.04
[7150]	ARCHEAN CRATON (INCLUDING GREENSTONE BELTS)	ALDAN SHIELD - ARCHEAN / OLONDO GREENSTONE BELT / ANCIENT MAFIC-ULTRAMAFIC OLONDO ASSOCIATION	OLEKMA RIVER NEAR THE TIREKH-MASTAKH RAPIDS, OLEKMA BLOCK	57.03	57.03	120.72	120.72	SAE			s_86171 [7150]	KOMATIITE [7150]	3230000000 [7150]	3230000000 [7150]		ARCHEAN [7150]				OLIVINE CUMULATE [7150]	VOL					WR [7150]	48.5	0.4		8.28				10.3	21.2	10.9	0.18	60.7917			150	2380	80	1130		14.125	#DIV/0!		0.12
[8671]	ARCHEAN CRATON (INCLUDING GREENSTONE BELTS)	SUPERIOR PROVINCE_ARCHEAN / ABITIBI GREENSTONE BELT / SOUTHERN ABITIBI VOLCANIC ZONE / KIDD-MUNRO VOLCANIC COMPLEX	DUNDONALD BEACH OUTCROP, SW PART OF DUNDONALD TOWNSHIP, NORTHERN ONTARIO	48.2	48.2	-80.1	-80.1	SAE			s_DUNBCH-4 [8671]	KOMATIITE [8671]	2700000000 [8671]	2700000000 [8671]		ARCHEAN [8671]					VOL					WR [8671]	43.9	0.46		11.1	0.29			12.1	21.2	9.63	0.24	40.2815				1823		829		#DIV/0!	#DIV/0!
[18431]	ARCHEAN CRATON (INCLUDING GREENSTONE BELTS)	SUPERIOR PROVINCE_ARCHEAN / ABITIBI GREENSTONE BELT / SOUTHERN ABITIBI VOLCANIC ZONE / RENAULT VOLCANIC GROUP		48	48.5	-78	-80	SAE			s_93-303 [18431]	KOMATIITE [18431]	2700000000 [18431]	2700000000 [18431]	NEO [18431]	ARCHEAN [18431]					VOL					WR [18431]	47.17	0.64		10.72				5.96	21.2	12.13	0.18	67.6517	25		168					#DIV/0!	#DIV/0!		0
[5474]	ARCHEAN CRATON (INCLUDING GREENSTONE BELTS)	AMAZONIA CRATON / CRIXAS GREENSTONE BELT / PILAR DE GOIAS GREENSTONE BELT / ALAGADINHO FORMATION	SECOND OUTCROP AREA, ALAGADINHO CREEK, CENTRAL GOIAS STATE	-14.5	-15	-50	-50	SAE			s_NPA11B [5474]	KOMATIITE [5474]				ARCHEAN [5474]				SPINIFEX-TEXTURED [5474]	VOL					WR [5474]	46.7	0.79		2.27				12.3	21.2	14.1		#DIV/0!	34		290	660		107		#DIV/0!	#DIV/0!		0.1
[17629]	ARCHEAN CRATON (INCLUDING GREENSTONE BELTS)	DHARWAR CRATON_ARCHEAN / WESTERN DHARWAR CRATON / SIGEGUDDA GREENSTONE BELT		13.08	13.2	76	76.08	SAE			s_SIG-104 [17629]	KOMATIITE [17629]	2700000000 [17629]	2700000000 [17629]	NEO [17629]	ARCHEAN [17629]					VOL					WR [17629]	47.2	0.85		11.85				4.81	21.2	8.16	0.09	91.0202	12		81	1641	77	840	111	10.9091	23.7826		0.04
[5244]	INTRAPLATE VOLCANICS	CENTRAL ASIAN FOLDBELT - PROTEROZOIC / CHINA - PROTEROZOIC / SHANXI PROVINCE / KUANPING GROUP	SOUTH OF LUONAN COUNTY, QINLING MOUNTAINS, NORTH CHINA CRATON	34.09	34.09	110.14	110.14	SAE			s_8607 [5244]	KOMATIITE [5244]	1000000000 [5244]	1000000000 [5244]		PROTEROZOIC [5244]					VOL					WR [5244]	39.76	1.58		15.86		8.57	6.43	5.82	21.2		0.15	0				693		650		#DIV/0!	#DIV/0!		0.11
[13764]	ARCHEAN CRATON (INCLUDING GREENSTONE BELTS)	BALTIC SHIELD - ARCHEAN / KARELIAN PROVINCE - GREENSTONE BELTS / KUHMO GREENSTONE BELT / KELLOJÄRVI GROUP - SIIVIIKO FORMATION - VAARA MEMB	PAHAKANGAS, E OF LAKE KELLOJÄRVI AND CA. 24KM NW OF KUHMO, EASTERN FINLAND	64.2329	64.2341	29.0882	29.0915	SAE			s_20 [13764]	KOMATIITE [13764]	2750000000 [13764]	2760000000 [13764]	NEO [13764]	ARCHEAN [13764]				RANDOM SPINIFEX [13764]	VOL					WR [13764]	48.31	0.38		8.94	0.32			8.64	21.21	11.35	0.23	49.5403			169	2217	110	810	10	7.36364	24.6333		0.03
[6843]	ARCHEAN CRATON (INCLUDING GREENSTONE BELTS)	KAAPVAAL CRATON_ARCHEAN / BARBERTON GREENSTONE BELT / ONVERWACHT GROUP / KROMBERG FORMATION		-25.9	-25.9	31.22	31.22	SAE			s_VB17 [6843]	KOMATIITE [6843]				ARCHEAN [6843]					VOL					WR [6843]	43.58	0.47		7.21				7.53	21.25	11.35	0.21	54.2584								#DIV/0!	#DIV/0!		0.01
[8808]	ARCHEAN CRATON (INCLUDING GREENSTONE BELTS)	WEST AUSTRALIAN CRATON / YILGARN CRATON / SOUTHERN CROSS SUPERTERRANE / SANDSTONE GREENSTONE BELT	NORTH-CENTRAL YILGARN CRATON	-27.5	-28.5	119	120	SAE			s_165377 [8808]	KOMATIITE [8808]	2717000000 [8808]								VOL					WR [8808]	49.86	0.45		5.82		7.95	3.71	0.58	21.26	10.86	0.14	77.8739	26		135	2798		1445	49	#DIV/0!	44.6965		0.03
[15917]	ARCHEAN CRATON (INCLUDING GREENSTONE BELTS)	WEST AUSTRALIAN CRATON / YILGARN CRATON / EASTERN GOLDFIELDS SUPERTERRANE / KALGOORLIE TERRANE - AGNEW-WILUNA GREENSTONE BELT	SULLIVANS PROJECT, TARMOOLA TREND, WESTERN AUSTRALIA	-28.75	-28.75	121.23	121.23	SAE			s_SSD551-170.5 [15917]	KOMATIITE [15917]				ARCHEAN [15917]				FINE RANDOM PYROXENE SPINIFEX. [15917]	VOL					WR [15917]	47.82	0.44		8.18	0.42	1.23	9.99	7.62	21.27		0.19	0			183.25	2853		1066.74	25.45	#DIV/0!	37.6236		2.31
[5996][6002]	ARCHEAN CRATON (INCLUDING GREENSTONE BELTS)	ZIMBABWE CRATON_ARCHEAN / BULAWAYAN SUPERGROUP / BELINGWE GREENSTONE BELT / RELIANCE FORMATION	SASKMAR DRILL HOLE, EASTERN LIMB OF THE NGEZI KOMATIITE FLOW, 5.3 KM SOUTH OF ZVISHAVANE	-20.35	-20.35	30.03	30.03	SAE			s_Z9 [5996]	KOMATIITE [5996]				ARCHEAN [5996]				CUMULATE [5996]	VOL					WR [5996]	48.98	0.41		8.04				8.14	21.28	11.64	0.2	58.427	28			2730		930		#DIV/0!	#DIV/0!		0.07
[14980]	INTRAPLATE VOLCANICS	BALTIC SHIELD - PROTEROZOIC / KARELIAN PROVINCE / CENTRAL LAPLAND GREENSTONE BELT - KARASJOK GREENST	KARASJOK	69.1	69.1	25	25	SAE			s_WP-47 [14980]	KOMATIITE [14980]	2000000000 [14980]	2000000000 [14980]	PALEO [14980]	PROTEROZOIC [14980]					VOL					WR [14980]	51.57	0.61		5.92	0	0.91	8.34	10.8	21.28		0.21	0			246	1635		409	21	#DIV/0!	#DIV/0!		0.03
[13590]	ARCHEAN CRATON (INCLUDING GREENSTONE BELTS)	BALTIC SHIELD - ARCHEAN / KARELIAN PROVINCE - GREENSTONE BELTS / SUOMUSSALMI GREENSTONE BELT	PEURA-AHO NEAR KIANNANNIEMI, SUOMUSSALMI COMMUNE, EASTERN FINLAND	65.1657	65.1657	29.0866	29.0866	SAE			s_14SMS 70-2/122.85 [13590]	KOMATIITE [13590]				ARCHEAN [13590]					VOL	122.85	122.85			WR [13590]	42.6	0.259		4.38				11.4	21.3	11	0.153	72.1758			109	2922	150	1260	210	8.4	48.7		0.004
[20057]	ARCHEAN CRATON (INCLUDING GREENSTONE BELTS)	AMAZONIA CRATON / CARAJAS MINERAL PROVINCE / CARAJAS TRANSITION ZONE / SELVA GREENSTONE BELT		-6.5	-6.5	-50	-50	SAE			s_SELVA06 [20057]	KOMATIITE [20057]				ARCHEAN [20057]				SPINIFEX-TEXTURED [20057]	VOL					WR [20057]	44.85	0.36		6.03	0.28			8.75	21.3	10.33	0.22	47.1377			128	1320	83.8	831	12	9.91647	9.92481		0.02
[14980]	INTRAPLATE VOLCANICS	BALTIC SHIELD - PROTEROZOIC / KARELIAN PROVINCE / CENTRAL LAPLAND GREENSTONE BELT - KARASJOK GREENST	KARASJOK	69.1	69.1	25	25	SAE			s_WP-84 [14980]	KOMATIITE [14980]	2000000000 [14980]	2000000000 [14980]	PALEO [14980]	PROTEROZOIC [14980]					VOL					WR [14980]	50.64	0.47		7.31	0	0.88	8.08	10.28	21.3		0.21	0			152	2086		992	21	#DIV/0!	#DIV/0!		0.05
[9165]	ARCHEAN CRATON (INCLUDING GREENSTONE BELTS)	SUPERIOR PROVINCE_ARCHEAN / ABITIBI GREENSTONE BELT / SOUTHERN ABITIBI VOLCANIC ZONE / KIDD-MUNRO VOLCANIC COMPLEX	ROUND LAKE DOME	48.5277	48.5277	-80.1826	-80.1826	SAE			s_23369 [9165]	KOMATIITE [9165]	2710000000 [9165]	2720000000 [9165]		ARCHEAN [9165]					VOL					WR [9165]									21.3	12.8		#DIV/0!				3470	96	924	165	9.625	#DIV/0!
[13382]	ARCHEAN CRATON (INCLUDING GREENSTONE BELTS)	DHARWAR CRATON_ARCHEAN / WESTERN DHARWAR CRATON / HOLENAR(A)SIPUR SCHIST BELT	SECTION OF THE NORTHERN HOLENAR(A)SIPUR SCHIST BELT, ROAD CUT OF THE NATIONAL HIGHWAY NO. 48 NEAR THE DANDIGANAHALLI VILLAGE, HUSSAN DISTRICT, SARGUR GROUP	12.77	12.77	76.23	76.23	SAE			s_115 [13382]	KOMATIITE [13382]				ARCHEAN [13382]					VOL					WR [13382]	53.3	0.2		4.4				10.91	21.31	8.67	0.204	42.6657	15.8		115	2066.5	76	1147.6	30	15.1	17.0785		0
[5714][3129]	ARCHEAN CRATON (INCLUDING GREENSTONE BELTS)	WEST AUSTRALIAN CRATON / YILGARN CRATON / EASTERN GOLDFIELDS SUPERTERRANE / KALGOORLIE TERRANE - KAMBALDA DOMAIN	KAMBALDA HANGING WALL BASALT, DRILLHOLE KD330, SOUTHWEST OF KAMBALDA DOME	-31.2	-31.2	121.67	121.67	SAE	234.7	234.7	s_KD3301010.5 FT [5714]	KOMATIITE [5714]				ARCHEAN [5714]					VOL	308	308	E		WR [5714]	51.06	0.51		9.14				6.57	21.31	10.5	0.17	62.0056	38		275	2685		669		#DIV/0!	#DIV/0!		0.09
[5746]	ARCHEAN CRATON (INCLUDING GREENSTONE BELTS)	SUPERIOR PROVINCE_ARCHEAN / WABIGOON GREENSTONE BELT / CENTRAL WABIGOON GREENSTONE BELT	NORTHERN LUMBY LAKE BELT	49.2	49.2	-91	-92	SAE			s_96KYT41 [5746]	KOMATIITE, BASALTIC [5746]				ARCHEAN [5746]					VOL					WR [5746]	45.04	1.33		5.92		1.9	13.66	3.7	21.31		0.21	0	26		197	1542		567	154	#DIV/0!	14.2778		0.1
[20585]	ARCHEAN CRATON (INCLUDING GREENSTONE BELTS)	SUPERIOR PROVINCE_ARCHEAN / ABITIBI GREENSTONE BELT / SOUTHERN ABITIBI VOLCANIC ZONE / TISDALE ASSEMBLAGE	HART DEPOSIT, SHAW DOME AREA	49	49	-79.4	-79.4	SAE			s_H11-13C-339.1 [20585]	KOMATIITE [20585]				ARCHEAN [20585]					VOL					WR [20585]		0.447145		7.78459				8.21334	21.3254	9.83	0.198203	49.789						1162.8		#DIV/0!	#DIV/0!		0
[7108][7393][7384]	ARCHEAN CRATON (INCLUDING GREENSTONE BELTS)	DHARWAR CRATON_ARCHEAN / EASTERN DHARWAR CRATON / KOLAR GREENSTONE BELT	CENTRAL KOLAR SCHIST BELT, DHARWAR SUPERGROUP	13.13	13.13	78.13	78.13	SAE			s_18-15 [7108]	KOMATIITE [7108]	2700000000 [7384]	2700000000 [7384]		ARCHEAN [7108]					VOL					WR [7108]	45.75	0.73		8.85				8.62	21.34	12.97	0.19	68.5294			224	3028		1048		#DIV/0!	#DIV/0!		0
[7772]	CONTINENTAL FLOOD BASALT	EMEISHAN / SONG DA DISTRICT	NA MUOI RIVER REGION, NW VIETNAM	21	21	105	105	SAE			s_P46/89 [7772]	KOMATIITE [7772]								OLIVINE-PHYRIC [7772]	VOL					WR [7772]	44.9	0.47		9.9		11.23		8.04	21.36		0.16	0	34.9		181	2072	75	1072	105	14.2933	23.0222		0.09
[5674]	ARCHEAN CRATON (INCLUDING GREENSTONE BELTS)	SUPERIOR PROVINCE_ARCHEAN / ABITIBI GREENSTONE BELT / SOUTHERN ABITIBI VOLCANIC ZONE / STOUGHTON-ROQUEMAURE GROUP	BEATTY TOWNSHIP	48.2	48.2	-80	-80	SAE			s_ROQ95-20 [5674]	KOMATIITE [5674]				ARCHEAN [5674]					VOL					WR [5674]	41.51	0.5		10.05				7.98	21.37	10.99	0.18	61.2937			180	2742		1009		#DIV/0!	34.275
[17349]	ARCHEAN CRATON (INCLUDING GREENSTONE BELTS)	WEST AUSTRALIAN CRATON / YILGARN CRATON / EASTERN GOLDFIELDS SUPERTERRANE / KALGOORLIE TERRANE - KAMBALDA DOMAIN	LONG-VICTOR DEPOSIT	-31.2	-31.2	121.67	121.67	SAE			s_KD6026-78.2 [17349]	KOMATIITE [17349]				ARCHEAN [17349]					VOL					WR [17349]	43.38	0.37		8.94				7.11	21.38	11.51	0.24	48.1454	39.7	1954	189	1636	74.5	435	81	5.83893	6.10448		0.7
[6667]	ARCHEAN CRATON (INCLUDING GREENSTONE BELTS)	KAAPVAAL CRATON_ARCHEAN / BARBERTON GREENSTONE BELT / ONVERWACHT GROUP / KOMATI FORMATION	BANK OF SPINIFEX CREEK	-25.989	-25.989	30.8585	30.8585	SAE			s_SC21 [6667]	KOMATIITE [6667]				ARCHEAN [6667]				COARSE ORIENTED SPINIFEX-TEXTURED [6667]	VOL					WR [6667]	50.33	0.41		4.57				10.13	21.38	11.6	0.2	58.2262	16		140	2986	114	1293	61	11.3421	35.5476		0.02
[13764]	ARCHEAN CRATON (INCLUDING GREENSTONE BELTS)	BALTIC SHIELD - ARCHEAN / KARELIAN PROVINCE - GREENSTONE BELTS / KUHMO GREENSTONE BELT / KELLOJÄRVI GROUP - SIIVIIKO FORMATION - VAARA MEMB	PAHAKANGAS, E OF LAKE KELLOJÄRVI AND CA. 24KM NW OF KUHMO, EASTERN FINLAND	64.2329	64.2341	29.0882	29.0915	SAE			s_17 [13764]	KOMATIITE [13764]	2750000000 [13764]	2760000000 [13764]	NEO [13764]	ARCHEAN [13764]				THIN SPINIFEX SCHLIEREN [13764]	VOL					WR [13764]	47.21	0.39		9.83	0.43			8.36	21.39	11.69	0.22	53.3436			155	2952	74	863	2	11.6622	32.8		0.021
[13590]	ARCHEAN CRATON (INCLUDING GREENSTONE BELTS)	BALTIC SHIELD - ARCHEAN / KARELIAN PROVINCE - GREENSTONE BELTS / KUHMO GREENSTONE BELT	KOLJOSENKALLIOT AT LAKE KELLOJÄRVI, KUHMO COMMUNE, EASTERN FINLAND	64.2923	64.2923	29.0696	29.0696	SAE			s_211TTT 97-1 [13590]	KOMATIITE [13590]				ARCHEAN [13590]					VOL					WR [13590]	50.2	0.152		2.14				17.8	21.4	4.79	0.161	29.8676			156	3825	70	510	0	7.28571	127.5		0.005
[5891]	ARCHEAN CRATON (INCLUDING GREENSTONE BELTS)	SUPERIOR PROVINCE_ARCHEAN / ABITIBI GREENSTONE BELT / SOUTHERN ABITIBI VOLCANIC ZONE	SOUTHERN PART OF NEWTON TOWNSHIP	48.47	48.47	-81.4	-81.4	SAE			s_16 [5891]	KOMATIITE [5891]				ARCHEAN [5891]				PYROXENE SPINIFEX-TEXTURED [5891]	VOL					WR [5891]	49	0.26		4.66		1.18	7.7	11.1	21.4		0.12	0	30		100	1840	95	940	490	9.89474	36.8		0.01
[13590]	ARCHEAN CRATON (INCLUDING GREENSTONE BELTS)	BALTIC SHIELD - ARCHEAN / KARELIAN PROVINCE - GREENSTONE BELTS / KUHMO GREENSTONE BELT	MÄKISENSUO NEAR SIIVIKKO, KUHMO COMMUNE, EASTERN FINLAND	64.2486	64.2486	29.0732	29.0732	SAE			s_58TOH 94-1 [13590]	KOMATIITE [13590]				ARCHEAN [13590]					VOL					WR [13590]	44.3	0.309		7.41				8.08	21.4	9.48	0.162	58.7467			143	3038	110	810	160	7.36364	30.38		0.007
[13590]	ARCHEAN CRATON (INCLUDING GREENSTONE BELTS)	BALTIC SHIELD - ARCHEAN / KARELIAN PROVINCE - GREENSTONE BELTS / KUHMO GREENSTONE BELT	SIIVIKKOVAARA NEAR SIIVIKKO, KUHMO COMMUNE, EASTERN FINLAND	64.2429	64.2429	29.1081	29.1081	SAE			s_93JSK 93-1 [13590]	KOMATIITE [13590]				ARCHEAN [13590]					VOL					WR [13590]	45.7	0.312		7.71				7.78	21.4	9.25	0.143	64.9376			148	2381	110	1030	0	9.36364	34.0143		0.01
[13590]	ARCHEAN CRATON (INCLUDING GREENSTONE BELTS)	BALTIC SHIELD - ARCHEAN / KARELIAN PROVINCE - GREENSTONE BELTS / KUHMO GREENSTONE BELT	PAHAKANGAS, KUHMO COMMUNE, EASTERN FINLAND	64.2332	64.2332	29.0882	29.0882	SAE			s_1TOH 93-1 [13590]	KOMATIITE [13590]				ARCHEAN [13590]					VOL					WR [13590]	36.5	0.458		12.5				4.6	21.4	14.2	0.15	95.0358			242	2477	140	530	830	3.78571	30.9625		0.015
[13590]	ARCHEAN CRATON (INCLUDING GREENSTONE BELTS)	BALTIC SHIELD - ARCHEAN / KARELIAN PROVINCE - GREENSTONE BELTS / SUOMUSSALMI GREENSTONE BELT	HIETAHARJU NEAR KIANNANNIEMI, SUOMUSSALMI COMMUNE, EASTERN FINLAND	65.1464	65.1464	29.076	29.076	SAE			s_28SMS 62-1/114.00 [13590]	KOMATIITE [13590]				ARCHEAN [13590]					VOL	114	114			WR [13590]	41.8	0.484		8.16				6.17	21.4	12.9	0.221	58.5987			190	1950	120	670	0	5.58333	19.5		0.016
[5307]	ARCHEAN CRATON (INCLUDING GREENSTONE BELTS)	WEST AUSTRALIAN CRATON / YILGARN CRATON / EASTERN GOLDFIELDS SUPERTERRANE / FORRESTANIA GREENSTONE BELT		-32	-33	119	120	SAE			s_FFD65148.85M [5307]	KOMATIITE [5307]				ARCHEAN [5307]					VOL	148.85	148.85			WR [5307]	48.33	0.51		7.17				7.77	21.4	11.18	0.156	71.9461	24.99		155	2011		705	26	#DIV/0!	27.5479		0.06
[5474]	ARCHEAN CRATON (INCLUDING GREENSTONE BELTS)	AMAZONIA CRATON / CRIXAS GREENSTONE BELT / PILAR DE GOIAS GREENSTONE BELT / ALAGADINHO FORMATION	SECOND OUTCROP AREA, ALAGADINHO CREEK, CENTRAL GOIAS STATE	-14.5	-15	-50	-50	SAE			s_NPA12 [5474]	KOMATIITE [5474]				ARCHEAN [5474]				SPINIFEX-TEXTURED [5474]	VOL					WR [5474]	49.6	0.6		1.28				11.3	21.4	15.1		#DIV/0!	30		161	2160		982		#DIV/0!	#DIV/0!		0
[6795]	INTRAPLATE VOLCANICS	BALTIC SHIELD - PROTEROZOIC / KARELIAN PROVINCE / KARASJOK GREENSTONE BELT		69	70	25	25	SAE			s_G83/118 [6795]	KOMATIITE [6795]									VOL					WR [6795]	46.89	1.26		7.75				8.25	21.4	12.16	0.17	71.8084	41.9		294	2110	90	1266	33	14.0667	21.3131		0.05
[7227]	INTRAPLATE VOLCANICS	BALTIC SHIELD - PROTEROZOIC / KARELIAN PROVINCE / CENTRAL LAPLAND GREENSTONE BELT - KITTILÄ GREENSTO / SAVUKOSKI GROUP (SATTASVAARA KOMATIITE COMPLEX)	NEXT TO SATTASVAARA, CENTRAL FINNISH LAPLAND	67.6107	67.6107	26.3651	26.3652	SAE			s_25 [7227]	KOMATIITE [7227]	2430000000 [7227]	2430000000 [7227]		ARCHEAN [7227]					VOL					WR [7227]	38.32	0.53		6.55				5.64	21.41	17.74	0.1	178.092								#DIV/0!	#DIV/0!		0
[13590]	ARCHEAN CRATON (INCLUDING GREENSTONE BELTS)	BALTIC SHIELD - ARCHEAN / KARELIAN PROVINCE - GREENSTONE BELTS / KUHMO GREENSTONE BELT	HIETAPERÄ, KUHMO COMMUNE, EASTERN FINLAND	64.1786	64.1786	29.0964	29.0964	SAE			s_86TOH 94-1 [13590]	KOMATIITE [13590]				ARCHEAN [13590]					VOL					WR [13590]	42.25	0.44		9.07				6.97	21.42	12.05	0.173	69.9248			209	2557	81	872	22	10.7654	30.0824		0.03
[13590]	ARCHEAN CRATON (INCLUDING GREENSTONE BELTS)	BALTIC SHIELD - ARCHEAN / KARELIAN PROVINCE - GREENSTONE BELTS / KUHMO GREENSTONE BELT	SIIVIKKOVAARA NEAR SIIVIKKO, KUHMO COMMUNE, EASTERN FINLAND	64.2418	64.2418	29.1127	29.1127	SAE			s_134TOH 94-1 [13590]	KOMATIITE [13590]				ARCHEAN [13590]					VOL					WR [13590]	46.32	0.359		7.84				7.22	21.45	9.81	0.172	57.2573			155	2704	79	1051	6	13.3038	31.4419		0.01
[5491]	OCEANIC PLATEAU	CARIBBEAN-COLOMBIAN PLATEAU / GORGONA ISLAND		3	3	-78.32	-78.32	SAE			s_3P [5491]	KOMATIITE [5491]				PHANEROZOIC [5491]					VOL					WR [5491]	44.46	0.63		10.58	0.5			9.46	21.45	11.5	0.18	64.138							111	#DIV/0!	#DIV/0!	0.14	0.02
[14980]	INTRAPLATE VOLCANICS	BALTIC SHIELD - PROTEROZOIC / KARELIAN PROVINCE / CENTRAL LAPLAND GREENSTONE BELT - KARASJOK GREENST	KARASJOK	69.1	69.1	25	25	SAE			s_WP-91 [14980]	KOMATIITE [14980]	2000000000 [14980]	2000000000 [14980]	PALEO [14980]	PROTEROZOIC [14980]					VOL					WR [14980]	46.32	1.34		8.97	0.05	1.2	11.09	8.85	21.45		0.21	0			245	1811		897	320	#DIV/0!	#DIV/0!		0.04
[13590]	ARCHEAN CRATON (INCLUDING GREENSTONE BELTS)	BALTIC SHIELD - ARCHEAN / KARELIAN PROVINCE - GREENSTONE BELTS / KUHMO GREENSTONE BELT	PAHAKANGAS, KUHMO COMMUNE, EASTERN FINLAND	64.2338	64.2338	29.0914	29.0914	SAE			s_84TOH 93-1 [13590]	KOMATIITE [13590]				ARCHEAN [13590]					VOL					WR [13590]	45.49	0.344		8.07				7.06	21.48	10.05	0.205	49.2156			155	2489	79	967	1	12.2405	26.2		0.78
[6424]	ARCHEAN CRATON (INCLUDING GREENSTONE BELTS)	ZIMBABWE CRATON_ARCHEAN / BULAWAYAN SUPERGROUP / BELINGWE GREENSTONE BELT / RELIANCE FORMATION	TYPE SECTION OF THE RELIANCE FORMATION, ON THE LOU ESTATE, NGEZI GROUP	-20.33	-20.33	30.03	30.03	SAE			s_NG199 [6424]	KOMATIITE, PERIDOTITIC [6424]				ARCHEAN [6424]				SPINIFEX-TEXTURED [6424]	VOL					WR [6424]	48.23	0.39		7.64				8.7	21.49	11.87	0.26	45.8319		2340						#DIV/0!	#DIV/0!		0.07
[13590]	ARCHEAN CRATON (INCLUDING GREENSTONE BELTS)	BALTIC SHIELD - ARCHEAN / KARELIAN PROVINCE - GREENSTONE BELTS / TIPASJÄRVI GREENSTONE BELT	ISLE OF VUORISAARI, LAKE TIPASJÄRVI, SOTKAMO COMMUNE, EASTERN FINLAND	63.9576	63.9576	29.0698	29.0698	SAE			s_229JSN 95-1 [13590]	KOMATIITE [13590]				ARCHEAN [13590]					VOL					WR [13590]	45.7	0.308		7.5				7.65	21.5	10.3	0.299	34.5825			143	2100	180	910	20	5.05556	16.1538		0.009
[13590]	ARCHEAN CRATON (INCLUDING GREENSTONE BELTS)	BALTIC SHIELD - ARCHEAN / KARELIAN PROVINCE - GREENSTONE BELTS / KUHMO GREENSTONE BELT	AROLA, KUHMO COMMUNE, EASTERN FINLAND	64.4431	64.4431	29.0449	29.0449	SAE			s_118TOH 95-1 [13590]	KOMATIITE [13590]				ARCHEAN [13590]					VOL					WR [13590]	44	0.31		7.52				7.31	21.5	10.2	0.191	53.6114			150	2456	100	1060	0	10.6	30.7		0.006
[17129]	ARCHEAN CRATON (INCLUDING GREENSTONE BELTS)	BALTIC SHIELD - ARCHEAN / KARELIAN PROVINCE - GREENSTONE BELTS / KUHMO GREENSTONE BELT	PAHAKANGAS	64.23	64.23	29.08	29.08	SAE			s_2A-PTP-03 [17129]	KOMATIITE [17129]				ARCHEAN [17129]					VOL					WR [17129]	45.7	0.359		7.18				8.24	21.5	9.14	0.174	52.7336	23	1829			26.2	809	0	30.8779	0		0.011
[13590]	ARCHEAN CRATON (INCLUDING GREENSTONE BELTS)	BALTIC SHIELD - ARCHEAN / KARELIAN PROVINCE - GREENSTONE BELTS / KUHMO GREENSTONE BELT	SIIVIKKOVAARA NEAR SIIVIKKO, KUHMO COMMUNE, EASTERN FINLAND	64.237	64.237	29.1065	29.1065	SAE			s_161TOH 94-1 [13590]	KOMATIITE [13590]				ARCHEAN [13590]					VOL					WR [13590]	42.6	0.377		8.51				7.71	21.5	10.6	0.195	54.571			170	2696	110	1000	70	9.09091	38.5143		0.017
[13590]	ARCHEAN CRATON (INCLUDING GREENSTONE BELTS)	BALTIC SHIELD - ARCHEAN / KARELIAN PROVINCE - GREENSTONE BELTS / KUHMO GREENSTONE BELT	VIITALA NEAR SIIVIKKO, KUHMO COMMUNE, EASTERN FINLAND	64.2363	64.2363	29.1043	29.1043	SAE			s_123TOH 95-5 [13590]	KOMATIITE [13590]				ARCHEAN [13590]					VOL					WR [13590]	43.6	0.388		9.03				7.26	21.5	10.7	0.178	60.3468			177	1936	120	790	20	6.58333	27.6571		0.014
[5631]	ARCHEAN CRATON (INCLUDING GREENSTONE BELTS)	BALTIC SHIELD - ARCHEAN / KARELIAN PROVINCE - GREENSTONE BELTS / KUHMO GREENSTONE BELT / KELLOJÄRVI GROUP - SIIVIKKOVAARA FORMATION - SIIVI	CA. 23KM NW OF KUHMO, S OF LAKE MÄKINEN AND E OF LAKE KELLOJÄRVI, SIIVIKKOVAARA AREA, EASTERN FINLAND	64.23	64.25	29.1	29.14	SAE			s_3 [5631]	KOMATIITE [5631]			NEO [5631]	ARCHEAN [5631]				SPINIFEX [5631]	VOL					WR [5631]	46.9	0.41		7.27				7.28	21.5	10.65	0.15	71.2769				2670	80	940	100	11.75	#DIV/0!		0.01
[17129]	ARCHEAN CRATON (INCLUDING GREENSTONE BELTS)	BALTIC SHIELD - ARCHEAN / KARELIAN PROVINCE - GREENSTONE BELTS / KUHMO GREENSTONE BELT	SIIVIKKOVAARA	64.24	64.24	29.1	29.1	SAE			s_7D-PTP-03 [17129]	KOMATIITE [17129]				ARCHEAN [17129]					VOL					WR [17129]	43	0.472		8.33				6.98	21.5	10.85	0.165	66.014	30.2	2875			86.8	815	0	9.3894	0		0.011
[13590]	ARCHEAN CRATON (INCLUDING GREENSTONE BELTS)	BALTIC SHIELD - ARCHEAN / KARELIAN PROVINCE - GREENSTONE BELTS / KUHMO GREENSTONE BELT	ORE DEPOSIT AT AROLA, KUHMO COMMUNE, EASTERN FINLAND	64.4484	64.4484	29.0545	29.0545	SAE			s_52VIE 67-1/29.20 [13590]	KOMATIITE [13590]				ARCHEAN [13590]					VOL	29.2	29.2			WR [13590]	41.7	0.593		4				8.63	21.5	11.4	0.177	64.6579			141	2121	120	830	20	6.91667	30.3		0.526
[17629]	ARCHEAN CRATON (INCLUDING GREENSTONE BELTS)	DHARWAR CRATON_ARCHEAN / WESTERN DHARWAR CRATON / SIGEGUDDA GREENSTONE BELT		13.08	13.2	76	76.08	SAE			s_SIG-101 [17629]	KOMATIITE [17629]	2700000000 [17629]	2700000000 [17629]	NEO [17629]	ARCHEAN [17629]					VOL					WR [17629]	45.1	0.77		12.68				5.24	21.5	8.41	0.12	70.3566	21		206	2261	92	917	87	9.96739	27.5732		0.03
[6795]	INTRAPLATE VOLCANICS	BALTIC SHIELD - PROTEROZOIC / KARELIAN PROVINCE / KARASJOK GREENSTONE BELT		69	70	25	25	SAE			s_G83/106 [6795]	KOMATIITE [6795]								MEDIUM-GRAINED [6795]	VOL					WR [6795]	45.92	1.2		8.66				7.78	21.52	12.67	0.17	74.82	33.8		261	2572	116	1286	98	11.0862	27.0737		0.04
[5349]	ARCHEAN CRATON (INCLUDING GREENSTONE BELTS)	BALTIC SHIELD - ARCHEAN / KARELIAN PROVINCE - GREENSTONE BELTS / KUHMO GREENSTONE BELT / KELLOJÄRVI GROUP - SIIVIKKOVAARA FORMATION - SIIVI	CA. 22.5KM NW OF KUHMO ON NÄÄTÄNIEMI ROAD, S OF LAKE MÄKINEN AND E OF LAKE KELLOJÄRVI, SIIVIKKOVAARA AREA, EASTERN FINLAND	64.24	64.24	29.11	29.11	SAE			s_U4 [5349]	KOMATIITE [5349]	2750000000 [5349]	2800000000 [5349]	NEO [5349]	ARCHEAN [5349]				SPINIFEX [5349]	VOL					WR [5349]	49.8	0.5		7.05				9.5	21.56	9.57	0.2	48.0366				1401		827		#DIV/0!	#DIV/0!		0.01
[13590]	ARCHEAN CRATON (INCLUDING GREENSTONE BELTS)	BALTIC SHIELD - ARCHEAN / KARELIAN PROVINCE - GREENSTONE BELTS / TIPASJÄRVI GREENSTONE BELT	LAKE TAIVALJÄRVI NEAR LAKE TIPASJÄRVI, SOTKAMO COMMUNE, EASTERN FINLAND	63.94	63.94	29.0717	29.0717	SAE			s_196JSN 95-1 [13590]	KOMATIITE [13590]				ARCHEAN [13590]					VOL					WR [13590]	38.7	0.236		6.43				10.4	21.6	8.25	0.241	34.3659			109	2333	210	1050	0	5	46.66		0.013
[17629]	ARCHEAN CRATON (INCLUDING GREENSTONE BELTS)	DHARWAR CRATON_ARCHEAN / WESTERN DHARWAR CRATON / SIGEGUDDA GREENSTONE BELT		13.08	13.2	76	76.08	SAE			s_SIG-11 [17629]	KOMATIITE [17629]	2700000000 [17629]	2700000000 [17629]	NEO [17629]	ARCHEAN [17629]					VOL					WR [17629]	46	0.35		9.07				10.72	21.6	6.83	0.13	52.7433	24		176	2441	86	794	54	9.23256	30.8987		0.07
[13648]	ARCHEAN CRATON (INCLUDING GREENSTONE BELTS)	ZIMBABWE CRATON_ARCHEAN / BULAWAYAN SUPERGROUP / BELINGWE GREENSTONE BELT / RELIANCE FORMATION	SASKMAR DRILL HOLE, EASTERN LIMB OF THE NGEZI KOMATIITE FLOW, 5.3 KM SOUTH OF ZVISHAVANE	-20.35	-20.35	30.03	30.03	SAE			s_TN4 [13648]	KOMATIITE [13648]	2700000000 [13648]	2700000000 [13648]		ARCHEAN [13648]					VOL					WR [13648]	47.6	0.384		7.77		12.9		7.85	21.6		0.208	0			174	2383	77	1254		16.2857	#DIV/0!		0.052
[5415]	ARCHEAN CRATON (INCLUDING GREENSTONE BELTS)	ZIMBABWE CRATON_ARCHEAN / BULAWAYAN SUPERGROUP / BELINGWE GREENSTONE BELT / RELIANCE FORMATION	NGEZI/MTSHINGE RIVER CONFLUENCE, NGEZI GROUP	-20.57	-20.57	30.4	30.4	SAE			s_AT7 [5415]	KOMATIITE, PERIDOTITIC [5415]	2800000000 [5415]	2800000000 [5415]		ARCHEAN [5415]					VOL					WR [5415]	48.41	0.4		8.12		1.21	9.79	9.71	21.6		0.19	0				2478	112	851		7.59821	#DIV/0!		0.01
[4881][9038]	INTRAPLATE VOLCANICS	BALTIC SHIELD - PROTEROZOIC / KARELIAN PROVINCE / CENTRAL LAPLAND GREENSTONE BELT - KITTILÄ GREENSTO / SAVUKOSKI GROUP	JEESIÖROVA, E OF KITTILÄ, CENTRAL FINNISH LAPLAND	67.67	67.68	25.48	25.5	SAE			s_8-PPR-97 [4881] / s_8-PPR [9038]	KOMATIITE [4881]	2000000000 [4881]	2000000000 [4881]	PALEO [4881]	PROTEROZOIC [4881]					VOL					WR [4881]	44.43	0.61		7.13				8.19	21.6	10.49	0.16	65.8182	23.9		201	2611		1319		#DIV/0!	#DIV/0!		0.03
[5243]	ARCHEAN CRATON (INCLUDING GREENSTONE BELTS)	DHARWAR CRATON_ARCHEAN / WESTERN DHARWAR CRATON / NUGGIHALLI SCHIST BELT	0.5 KM EAST OF BHAKTARAHALLI, SARGUR GROUP	13.0917	13.0917	76.4264	76.4264	SAE			s_NJ-145 [5243]	KOMATIITE, PERIDOTITIC [5243]				ARCHEAN [5243]				SPINIFEX-TEXTURED [5243]	VOL			E		WR [5243]	46.36	0.39		6.97				7.15	21.62	10.41	0.16	65.3162				1790	77	853	11	11.0779	7.16		0.07
[7336]	ARCHEAN CRATON (INCLUDING GREENSTONE BELTS)	DHARWAR CRATON_ARCHEAN / WESTERN DHARWAR CRATON / NUGGIHALLI SCHIST BELT	ABOUT 1 KM EAST OF BHAKTARHALLI, SARGUR GROUP	12.92	13.25	76.33	76.5	SAE			s_14 [7336]	KOMATIITE, PERIDOTITIC [7336]				ARCHEAN [7336]					VOL					WR [7336]	46.36	0.39		6.97		7.5	3.7	7.15	21.62		0.16	0				1790		853	11	#DIV/0!	#DIV/0!		0.07
[5321]	ARCHEAN CRATON (INCLUDING GREENSTONE BELTS)	KAAPVAAL CRATON_ARCHEAN / NONDWENI GREENSTONE BELT / WITKOP FORMATION		-28	-28.5	30.75	31	SAE			s_RIG24 [5321]	KOMATIITE [5321]	3400000000 [5321]	3400000000 [5321]		ARCHEAN [5321]				AMPHIBOLE SPINIFEX-TEXTURED [5321]	VOL					WR [5321]	50.06	0.58		6.63	0.36	1.39	11.28	7.48	21.62		0.22	0	30		187	2638		897	35	#DIV/0!	32.5679	0.12	0.01
[5129]	CONTINENTAL FLOOD BASALT	EMEISHAN / SONG DA DISTRICT	NA MUOI REGION, BAN PHUC AREA	21.3	21.3	104.2	104.2	SAE			s_G1448 [5129]	KOMATIITE [5129]									VOL					WR [5129]	46.03	0.61		10.53				8.64	21.63	10.27	0.16	64.4378			250	2300	71	1100	90	15.493	#DIV/0!		0.08
[12642]	ARCHEAN CRATON (INCLUDING GREENSTONE BELTS)	DHARWAR CRATON_ARCHEAN / EASTERN DHARWAR CRATON / SANDUR GREENSTONE BELT	SOUTHERNMOST PART OF THE SULTANPURA VOLCANIC TERRANE, DHARWAR SUPERGROUP	15.08	15.08	76.76	76.76	SAE			s_S61 [12642]	KOMATIITE [12642]	2700000000 [12642]	2700000000 [12642]	NEO [12642]	ARCHEAN [12642]				SPINIFEX-TEXTURED [12642]	VOL					WR [12642]	47.71	0.33		6.37				9.42	21.64	8.91	0.17	52.6162	41		149	2714	106	909	70	8.57547	47.614		0.82
[8330]	ARCHEAN CRATON (INCLUDING GREENSTONE BELTS)	WEST AUSTRALIAN CRATON / YILGARN CRATON / EASTERN GOLDFIELDS SUPERTERRANE / KALGOORLIE TERRANE - KAMBALDA DOMAIN	KAMBALDA, VICTOR SHOOT, DRILL CORE KD6042A	-31.2	-31.2	121.67	121.67	SAE			s_90274 [8330]	KOMATIITE [8330]				ARCHEAN [8330]				SPINIFEX-TEXTURED [8330]	VOL	521.8	521.8			WR [8330]									21.64			#DIV/0!					93	713	2	7.66667	0
[18431]	ARCHEAN CRATON (INCLUDING GREENSTONE BELTS)	SUPERIOR PROVINCE_ARCHEAN / ABITIBI GREENSTONE BELT / SOUTHERN ABITIBI VOLCANIC ZONE	MUNRO TOWNSHIP	48.2	48.2	-80.1	-80.1	SAE			s_92-176 [18431]	KOMATIITE [18431]	2700000000 [18431]	2700000000 [18431]	NEO [18431]	ARCHEAN [18431]					VOL					WR [18431]	48.47	0.51		7.25				8.74	21.65	11.78	0.22	53.7543	19.1		184					#DIV/0!	#DIV/0!		0.01
[14980]	INTRAPLATE VOLCANICS	BALTIC SHIELD - PROTEROZOIC / KARELIAN PROVINCE / CENTRAL LAPLAND GREENSTONE BELT - KARASJOK GREENST	KARASJOK	69.1	69.1	25	25	SAE			s_WP-94 [14980]	KOMATIITE [14980]	2000000000 [14980]	2000000000 [14980]	PALEO [14980]	PROTEROZOIC [14980]					VOL					WR [14980]	47.07	1.47		7.55	0.01	1.14	10.68	9.64	21.65		0.22	0			241	1924		969	54	#DIV/0!	#DIV/0!		0.04
[20585]	ARCHEAN CRATON (INCLUDING GREENSTONE BELTS)	SUPERIOR PROVINCE_ARCHEAN / ABITIBI GREENSTONE BELT / SOUTHERN ABITIBI VOLCANIC ZONE / TISDALE ASSEMBLAGE	HART DEPOSIT, SHAW DOME AREA	49	49	-79.4	-79.4	SAE			s_H07-10-32.1 [20585]	KOMATIITE [20585]				ARCHEAN [20585]					VOL					WR [20585]		0.422118		7.69012				7.80757	21.6571	9.22	0.17948	51.5708						1109.5		#DIV/0!	#DIV/0!		0.081946
[21131]	ARCHEAN CRATON (INCLUDING GREENSTONE BELTS)	SINGHBHUM CRATON_ARCHEAN / SINGHBUM GRANITE COMPLEX	NEAR KAPILI VILLAGE	22.3529	22.3529	86.2435	86.2435	SAE			s_S1C2 [21131]	KOMATIITE [21131]			PALEO [21131]	ARCHEAN [21131]				CUMULOUS PYROXENE [21131]	VOL					WR [21131]	49.98	0.48		4.84	0.27			9.75	21.68	11.59	0.22	52.8873	25.02	2891.05	125.509	2012.9	75.05	1045		13.9241	26.7445	0.14	0.11
[6951]	ARCHEAN CRATON (INCLUDING GREENSTONE BELTS)	SUPERIOR PROVINCE_ARCHEAN / ABITIBI GREENSTONE BELT / SOUTHERN ABITIBI VOLCANIC ZONE / FRED^S FLOW	MUNRO TOWNSHIP	48.2	48.2	-80.1	-80.1	SAE			s_F17 [6951]	KOMATIITE [6951]				ARCHEAN [6951]				CUMULATE [6951]	VOL					WR [6951]									21.68			#DIV/0!				2686	107	916	58	8.56075	20.1955
[13590]	ARCHEAN CRATON (INCLUDING GREENSTONE BELTS)	BALTIC SHIELD - ARCHEAN / KARELIAN PROVINCE - GREENSTONE BELTS / KUHMO GREENSTONE BELT	SIIVIKKO, KUHMO COMMUNE, EASTERN FINLAND	64.2341	64.2341	29.095	29.095	SAE			s_1SII 93-3/102.00 [13590]	KOMATIITE [13590]				ARCHEAN [13590]					VOL	102	102			WR [13590]	40.4	0.277		7.07				8.42	21.7	9.58	0.228	42.1814			139	2340	120	1100	10	9.16667	18		0.011
[9112]	ARCHEAN CRATON (INCLUDING GREENSTONE BELTS)	SUPERIOR PROVINCE_ARCHEAN / PONTIAC SUBPROVINCE / NORTHWESTERN PONTIAC SUBPROVINCE	LAKE OPASATICA AREA, QUEBEC	48.08	48.08	-79.32	-79.32	SAE			s_1031A [9112]	KOMATIITE [9112]				ARCHEAN [9112]					VOL					WR [9112]	52.4	0.28		5.23				10.9	21.7	9.47	0.19	50.0365	20			2417		1253		#DIV/0!	#DIV/0!		0.05
[7221][6004][9427]	ARCHEAN CRATON (INCLUDING GREENSTONE BELTS)	ALDAN SHIELD - ARCHEAN / OLONDO GREENSTONE BELT / WESTERN KOMATIITES	FLANKS OF THE WESTERN BRANCH OF OLONDO GREENSTONE BELT	57.03	57.03	120.72	120.72	SAE			s_8551 [7221]	KOMATIITE [7221]	3000000000 [9427]	3000000000 [9427]		ARCHEAN [7221]					VOL					WR [7221]	50.2	0.32		7.29		2.71	7.93	9.37	21.7	10.4	0.18	58.0031			134	2528	85	1095		12.8824	#DIV/0!		0.04
[7221]	ARCHEAN CRATON (INCLUDING GREENSTONE BELTS)	ALDAN SHIELD - ARCHEAN / OLONDO GREENSTONE BELT / WESTERN KOMATIITES	FLANKS OF THE WESTERN BRANCH OF OLONDO GREENSTONE BELT	57.03	57.03	120.72	120.72	SAE			s_8548 [7221]	KOMATIITE [7221]				ARCHEAN [7221]					VOL					WR [7221]	51.3	0.32		7.8				8.4	21.7	9.73	0.18	54.2664			124	2765	76	938		12.3421	#DIV/0!		0.03
[17129]	ARCHEAN CRATON (INCLUDING GREENSTONE BELTS)	BALTIC SHIELD - ARCHEAN / KARELIAN PROVINCE - GREENSTONE BELTS / KUHMO GREENSTONE BELT	PAHAKANGAS	64.23	64.23	29.08	29.08	SAE			s_2F-PTP-03 [17129]	KOMATIITE [17129]				ARCHEAN [17129]					VOL					WR [17129]	46.3	0.331		6.9				8.345	21.7	8.87	0.172	51.7709	26	1853			68.6	1010	12.8	14.723	0		0.012
[5982]	ARCHEAN CRATON (INCLUDING GREENSTONE BELTS)	BALTIC SHIELD - ARCHEAN / KARELIAN PROVINCE - GREENSTONE BELTS / TIPASJÄRVI GREENSTONE BELT / KOIVUMÄKI FORMATION	BETWEEN LAKES PIENI AND ISO TIPASJÄRVI, SW OF KUHMO, EASTERN FINLAND	63.91	63.95	29.04	29.14	SAE			s_77-11 [5982]	KOMATIITE [5982]				ARCHEAN [5982]				MICROSPINIFEX [5982]	VOL					WR [5982]	43.01	0.41		8.24		5.46	5.37	8.2	21.7		0.15	0			177	3257	93	990		10.6452	#DIV/0!		0.01
[13764]	ARCHEAN CRATON (INCLUDING GREENSTONE BELTS)	BALTIC SHIELD - ARCHEAN / KARELIAN PROVINCE - GREENSTONE BELTS / KUHMO GREENSTONE BELT / KELLOJÄRVI GROUP	E OF LAKE KELLOJÄRVI AND CA. 23KM NW OF KUHMO, EASTERN FINLAND	64.2362	64.2363	29.1042	29.1043	SAE			s_7 [13764]	KOMATIITE [13764]	2750000000 [13764]	2800000000 [13764]	NEO [13764]	ARCHEAN [13764]					VOL					WR [13764]	47.4	0.47		9.61				8.78	21.7	11.1	0.22	50.6513			184	1888		780		#DIV/0!	#DIV/0!		0.04
[5492][5611][6774][5364]	ARCHEAN CRATON (INCLUDING GREENSTONE BELTS)	SUPERIOR PROVINCE_ARCHEAN / ABITIBI GREENSTONE BELT / SOUTHERN ABITIBI VOLCANIC ZONE / LOWER KOMATIITES	TEXMONT MINE, 80 KM SOUTH OF TIMMINS, NEWTON TOWNSHIP	48.47	48.47	-81.4	-81.4	SAE			s_21 [5492] / s_NEW21 [6774]	KOMATIITE [5492]	2700000000 [5492]	2680000000 [5492] / 2700000000 [5611]		ARCHEAN [5492]				OLIVINE-SPINIFEX TEXTURED [5492] / RANDOM OLIVINE SPINIFEX-TEXTURED [6774] / OLIVINE SPINIFEX-TEXTURED [5364]	VOL					WR [5492]	47.17	0.5		7.58	0.38			9.22	21.7	11.5	0.25	46.1794	38	2998	205	2669		861	72	#DIV/0!	29.3297	0.11	0.14
[7227]	INTRAPLATE VOLCANICS	BALTIC SHIELD - PROTEROZOIC / KARELIAN PROVINCE / CENTRAL LAPLAND GREENSTONE BELT - KITTILÄ GREENSTO / SAVUKOSKI GROUP (SATTASVAARA KOMATIITE COMPLEX)	NEXT TO SATTASVAARA, CENTRAL FINNISH LAPLAND	67.6107	67.6107	26.3651	26.3652	SAE			s_26 [7227]	KOMATIITE [7227]	2430000000 [7227]	2430000000 [7227]		ARCHEAN [7227]					VOL					WR [7227]	40.06	0.52		5.98				6.45	21.7	16.66	0.11	152.045								#DIV/0!	#DIV/0!		0
[13764]	ARCHEAN CRATON (INCLUDING GREENSTONE BELTS)	BALTIC SHIELD - ARCHEAN / KARELIAN PROVINCE - GREENSTONE BELTS / KUHMO GREENSTONE BELT / KELLOJÄRVI GROUP	E OF LAKE KELLOJÄRVI AND CA. 23KM NW OF KUHMO, EASTERN FINLAND	64.2362	64.2363	29.1042	29.1043	SAE			s_6 [13764]	KOMATIITE [13764]	2750000000 [13764]	2800000000 [13764]	NEO [13764]	ARCHEAN [13764]					VOL					WR [13764]	47.6	0.53		9.52				8.51	21.7	11.3	0.22	51.5639			174	2381		860		#DIV/0!	#DIV/0!		0.03
[5891]	ARCHEAN CRATON (INCLUDING GREENSTONE BELTS)	SUPERIOR PROVINCE_ARCHEAN / ABITIBI GREENSTONE BELT / SOUTHERN ABITIBI VOLCANIC ZONE	SOUTHERN PART OF NEWTON TOWNSHIP	48.47	48.47	-81.4	-81.4	SAE			s_15 [5891]	KOMATIITE [5891]				ARCHEAN [5891]				PYROXENE SPINIFEX-TEXTURED [5891]	VOL					WR [5891]	44.5	0.59		8.26		1.91	8.9	8.12	21.7		0.14	0	35		250	2300	75	660	7	8.8	46		0.02
[5415]	ARCHEAN CRATON (INCLUDING GREENSTONE BELTS)	ZIMBABWE CRATON_ARCHEAN / BULAWAYAN SUPERGROUP / BELINGWE GREENSTONE BELT / RELIANCE FORMATION	TYPE SECTION OF THE RELIANCE FORMATION, ON THE LOU ESTATE, NGEZI GROUP	-20.33	-20.33	30.03	30.03	SAE			s_NG199 [5415]	KOMATIITE, PERIDOTITIC [5415]	2800000000 [5415]	2800000000 [5415]		ARCHEAN [5415]				MASSIVE [5415]	VOL					WR [5415]	48.95	0.397		7.77		0.6	11.56	8.74	21.71		0.17	0				2504	117	946		8.08547	#DIV/0!		0.02
[17349]	ARCHEAN CRATON (INCLUDING GREENSTONE BELTS)	WEST AUSTRALIAN CRATON / YILGARN CRATON / EASTERN GOLDFIELDS SUPERTERRANE / KALGOORLIE TERRANE - KAMBALDA DOMAIN	LONG-VICTOR DEPOSIT	-31.2	-31.2	121.67	121.67	SAE			s_KD6067-754.9 [17349]	KOMATIITE [17349]				ARCHEAN [17349]					VOL					WR [17349]	44.63	0.4		8.34				7.47	21.71	11	0.2	55.2145	26.76	1767.57	212.26	2553.1	77.4	737.018	26.4	9.5222	35.128		0.93
[20735]	INTRAPLATE VOLCANICS	TRANS-HUDSON OROGEN / CIRCUM-SUPERIOR LARGE IGNEOUS PROVINCE / WINNIPEGOSIS KOMATIITE BELT	BOREHOLE RP1A	53	53	-100	-100	SAE			s_RP1A-112 [20735]	KOMATIITE [20735]				PROTEROZOIC [20735]					VOL					WR [20735]	46.998	0.520161		8.72034				9.1691	21.7142	11.3157	0.178486	63.6453	31.0023		184	2638.97	95.3902	1044.62	86.4651	10.951	#DIV/0!		0.113211
[5626]	ARCHEAN CRATON (INCLUDING GREENSTONE BELTS)	KAAPVAAL CRATON_ARCHEAN / BARBERTON GREENSTONE BELT / ONVERWACHT GROUP / KOMATI FORMATION	KAAPMUIDEN-MALELANE AREA	-25.53	-25.53	31.32	31.32	SAE			s_KJ39 [5626]	KOMATIITE, BASALTIC [5626]				ARCHEAN [5626]					VOL					WR [5626]	48.45	0.36		6.15		1.09	7.26	8.69	21.72		0.17	0								#DIV/0!	#DIV/0!		0.1
[5611][6774][5364]	ARCHEAN CRATON (INCLUDING GREENSTONE BELTS)	SUPERIOR PROVINCE_ARCHEAN / ABITIBI GREENSTONE BELT / SOUTHERN ABITIBI VOLCANIC ZONE / UPPER KOMATIITES	TEXMONT MINE, 80 KM SOUTH OF TIMMINS, NEWTON TOWNSHIP	48.47	48.47	-81.4	-81.4	SAE			s_49 [5611] / s_NEW49 [6774]	KOMATIITE [5611]	2700000000 [5611]	2700000000 [5611]		ARCHEAN [5611]				OLIVINE-SPINIFEX TEXTURED [5611] / COARSE OLIVINE-SPINIFEX TEXTURED [6774]	VOL					WR [5611]	45.42	0.45		9.9	0.39			8.21	21.72	11.57	0.17	68.3242	34		211	2594		888	34	#DIV/0!	30.881	0.11	0.05
[8330]	ARCHEAN CRATON (INCLUDING GREENSTONE BELTS)	WEST AUSTRALIAN CRATON / YILGARN CRATON / EASTERN GOLDFIELDS SUPERTERRANE / KALGOORLIE TERRANE - KAMBALDA DOMAIN	KAMBALDA, DURKIN SHOOT, DRILL CORE KD7123	-31.2	-31.2	121.67	121.67	SAE			s_90285 [8330]	KOMATIITE [8330]				ARCHEAN [8330]				SPINIFEX-TEXTURED [8330]	VOL	99.36	99.36			WR [8330]									21.73			#DIV/0!					88	778	8	8.84091	0
[12767]	ARCHEAN CRATON (INCLUDING GREENSTONE BELTS)	WEST AUSTRALIAN CRATON / YILGARN CRATON / EASTERN GOLDFIELDS SUPERTERRANE / KALGOORLIE TERRANE - AGNEW-WILUNA GREENSTONE BELT	MARYMIA-TRIDENT, WESTERN AUSTRALIA	-25.12	-25.12	119.77	119.77	SAE			s_MHDD0006-259.0 [12767]	KOMATIITE [12767]				ARCHEAN [12767]					VOL					WR [12767]		0.24							21.74			#DIV/0!						861.11	52.51	#DIV/0!	#DIV/0!
[5984]	INTRAPLATE VOLCANICS	BALTIC SHIELD - PROTEROZOIC / KARELIAN PROVINCE / CENTRAL LAPLAND GREENSTONE BELT - KITTILÄ GREENSTO / SAVUKOSKI GROUP (SATTASVAARA KOMATIITE COMPLEX)	PAHTAVAARA, 25 KM NNW OF SODANKYLÄ AND 3 KM NE OF SATTASVAARA, CENTRAL FINNISH LAPLAND	67.6303	67.6303	26.4146	26.4146	SAE			s_511/81.2 [5984]	KOMATIITE [5984]			PALEO [5984]	PROTEROZOIC [5984]				SCHISTOSE, RELATIVELY HOMOGENEOUS AND FINE-GRAINED [5984]	VOL	81.2	81.2	S		WR [5984]	46.03	0.76		7.79				7.95	21.76	12.99	0.23	56.6985				2100				#DIV/0!	#DIV/0!		0.82
[5984]	INTRAPLATE VOLCANICS	BALTIC SHIELD - PROTEROZOIC / KARELIAN PROVINCE / CENTRAL LAPLAND GREENSTONE BELT - KITTILÄ GREENSTO / SAVUKOSKI GROUP (SATTASVAARA KOMATIITE COMPLEX)	PAHTAVAARA, 25 KM NNW OF SODANKYLÄ AND 3 KM NE OF SATTASVAARA, CENTRAL FINNISH LAPLAND	67.6303	67.6303	26.4146	26.4146	SAE			s_511/79.0 [5984]	KOMATIITE [5984]			PALEO [5984]	PROTEROZOIC [5984]				SCHISTOSE, RELATIVELY HOMOGENEOUS AND FINE-GRAINED [5984]	VOL	79	79	S		WR [5984]	45.83	0.73		7.35				7.38	21.77	14.03	0.35	40.242				2100				#DIV/0!	#DIV/0!		0.94
[16244]	ARCHEAN CRATON (INCLUDING GREENSTONE BELTS)	WEST AUSTRALIAN CRATON / YILGARN CRATON / EASTERN GOLDFIELDS SUPERTERRANE / KALGOORLIE TERRANE - AGNEW-WILUNA GREENSTONE BELT	MOUNT KEITH CLIFFS DEPOSIT, HOLE AD8	-27.17	-27.17	120.55	120.55	SAE			s_A3 [16244]	KOMATIITE [16244]	2700000000 [16244]	2700000000 [16244]		ARCHEAN [16244]				PLATE SPINIFEX [16244]	VOL					WR [16244]	45.2502	0.518536		10.339				7.38649	21.7785	12.74	0.238103	53.7149	33.7006		219.076	3344.4	99.6195	908.537	5.97774	9.12007	27.0979		0.0211647
[7227]	INTRAPLATE VOLCANICS	BALTIC SHIELD - PROTEROZOIC / KARELIAN PROVINCE / CENTRAL LAPLAND GREENSTONE BELT - KITTILÄ GREENSTO / SAVUKOSKI GROUP (SATTASVAARA KOMATIITE COMPLEX)	PASKAMAA, CENTRAL FINNISH LAPLAND	67.6422	67.6422	26.378	26.378	SAE			s_21 [7227]	KOMATIITE [7227]	2430000000 [7227]	2430000000 [7227]		ARCHEAN [7227]				PORPHYRITIC [7227]	VOL					WR [7227]	43.56	0.66		6.02				6.81	21.78	11.09	0.13	85.6404								#DIV/0!	#DIV/0!		0
[9205]	ARCHEAN CRATON (INCLUDING GREENSTONE BELTS)	AMAZONIA CRATON / CRIXAS GREENSTONE BELT	GOIAS MASSIF, CRIXAS	-14.45	-14.45	-49.9667	-49.9667	SAE			s_RMAM-F [9205]	KOMATIITE [9205]				ARCHEAN [9205]					VOL					WR [9205]	48.95	0.68		2.9			15.88	9.56	21.79			#DIV/0!	29		140	1740				#DIV/0!	#DIV/0!		0.05
[13590]	ARCHEAN CRATON (INCLUDING GREENSTONE BELTS)	BALTIC SHIELD - ARCHEAN / KARELIAN PROVINCE - GREENSTONE BELTS / SUOMUSSALMI GREENSTONE BELT	PEURA-AHO NEAR KIANNANNIEMI, SUOMUSSALMI COMMUNE, EASTERN FINLAND	65.1965	65.1965	29.1156	29.1156	SAE			s_63SMS 63-2/64.75 [13590]	KOMATIITE [13590]				ARCHEAN [13590]					VOL	64.75	64.75			WR [13590]	49.5	0.265		4.49				9.2	21.8	9.37	0.206	45.6628			102	2559	80	940	0	11.75	36.5571		0.005
[13590]	ARCHEAN CRATON (INCLUDING GREENSTONE BELTS)	BALTIC SHIELD - ARCHEAN / KARELIAN PROVINCE - GREENSTONE BELTS / TIPASJÄRVI GREENSTONE BELT	S PART OF LAPASUO NEAR AT LAKE HIETAJÄRVI, SOTKAMO COMMUNE, EASTERN FINLAND	63.8663	63.8663	28.9194	28.9194	SAE			s_48JTL 96-1/7.60 [13590]	KOMATIITE [13590]				ARCHEAN [13590]					VOL	7.6	7.6			WR [13590]	44.6	0.352		9.24				5.65	21.8	10.7	0.185	58.0634			150	2846	150	1230	0	8.2	21.8923		0.014
[13590]	ARCHEAN CRATON (INCLUDING GREENSTONE BELTS)	BALTIC SHIELD - ARCHEAN / KARELIAN PROVINCE - GREENSTONE BELTS / KUHMO GREENSTONE BELT	SIIVIKKOVAARA NEAR SIIVIKKO, KUHMO COMMUNE, EASTERN FINLAND	64.237	64.237	29.1066	29.1066	SAE			s_160TOH 94-1 [13590]	KOMATIITE [13590]				ARCHEAN [13590]					VOL					WR [13590]	42.9	0.364		9.29				6.73	21.8	10.6	0.16	66.5084			177	2655	100	950	10	9.5	37.9286		0.019
[5631]	ARCHEAN CRATON (INCLUDING GREENSTONE BELTS)	BALTIC SHIELD - ARCHEAN / KARELIAN PROVINCE - GREENSTONE BELTS / KUHMO GREENSTONE BELT / KELLOJÄRVI GROUP - SIIVIKKOVAARA FORMATION - SIIVI	CA. 23KM NW OF KUHMO, S OF LAKE MÄKINEN AND E OF LAKE KELLOJÄRVI, SIIVIKKOVAARA AREA, EASTERN FINLAND	64.23	64.25	29.1	29.14	SAE			s_2 [5631]	KOMATIITE, PERIDOTITIC [5631]			NEO [5631]	ARCHEAN [5631]				MASSIVE [5631]	VOL					WR [5631]	45.2	0.4		8.35				5.59	21.8	10.96	0.18	61.1263				2620	80	1040	10	13	#DIV/0!		0.01
[17129]	ARCHEAN CRATON (INCLUDING GREENSTONE BELTS)	BALTIC SHIELD - ARCHEAN / KARELIAN PROVINCE - GREENSTONE BELTS / ILOMANTSI GREENSTONE BELT (HATTU SCHIST BELT)	KIVIJÄRVI	63.17	63.17	25.1	25.1	SAE			s_KJP-87-14.2 [17129]	KOMATIITE [17129]				ARCHEAN [17129]					VOL					WR [17129]	40.5	0.6329		10.4				7.443	21.8	9.64	0.177	54.6757	25.9	3530			86.7	1445	0.98	16.6667	0		0.02671
[5193]	ARCHEAN CRATON (INCLUDING GREENSTONE BELTS)	BALTIC SHIELD - ARCHEAN / KARELIAN PROVINCE - GREENSTONE BELTS / GIMOLA-KOSTOMUKSHA GREENSTONE BELT / KOSTOMUKSHA SYNFORM - GIMOLA GROUP	BOREHOLE 1568	64.65	64.65	30.75	30.75	SAE			s_1568/78 [5193]	KOMATIITE [5193]				ARCHEAN [5193]					VOL					WR [5193]	28.55	0.26		5.36		2.3	5.34	12.5	21.84		0.27	0			138	2019	54	817		15.1296	#DIV/0!		0.74
[17349]	ARCHEAN CRATON (INCLUDING GREENSTONE BELTS)	WEST AUSTRALIAN CRATON / YILGARN CRATON / EASTERN GOLDFIELDS SUPERTERRANE / KALGOORLIE TERRANE - KAMBALDA DOMAIN	LONG-VICTOR DEPOSIT	-31.2	-31.2	121.67	121.67	SAE			s_KD5115-704.8 [17349]	KOMATIITE [17349]				ARCHEAN [17349]					VOL					WR [17349]	46.34	0.39		8.05				7.46	21.86	10.51	0.2	52.7549	25.82	1688.19	159.33	2111.9	85.33	853.037	97.33	9.99692	28.2907		1.17
[13590][13764]	ARCHEAN CRATON (INCLUDING GREENSTONE BELTS)	BALTIC SHIELD - ARCHEAN / KARELIAN PROVINCE - GREENSTONE BELTS / KUHMO GREENSTONE BELT / KELLOJÄRVI GROUP	SAMMAKKOSUO NEAR PAHAKANGAS, KUHMO COMMUNE, EASTERN FINLAND	64.2328	64.2328	29.0902	29.0902	SAE			s_24-TOH-93-1 [13590] / s_24-TOH-93 [13764]	KOMATIITE [13590]	2750000000 [13764]	2800000000 [13764]	NEO [13764]	ARCHEAN [13590]					VOL					WR [13590]	46.34	0.46		7.48				8.3	21.86	8.81	0.19	46.5492	24		147	1682	49	836	2	17.0612	23.3611		0.01
[14511]	ARCHEAN CRATON (INCLUDING GREENSTONE BELTS)	ALDAN SHIELD - ARCHEAN / OLEKMA GNEISS-MIGMATITE COMPLEX / KHOLODNIKAN GREENSTONE BELT		55.42	55.58	123.93	124.47	SAE			s_Z-15-E [14511]	KOMATIITE [14511]				ARCHEAN [14511]					VOL					WR [14511]	44.69	0.3		8.56		3.2	6.56	7.48	21.87		0.14	0			99	960	60	740		12.3333	#DIV/0!		0.1
[8330]	ARCHEAN CRATON (INCLUDING GREENSTONE BELTS)	WEST AUSTRALIAN CRATON / YILGARN CRATON / EASTERN GOLDFIELDS SUPERTERRANE / KALGOORLIE TERRANE - KAMBALDA DOMAIN	KAMBALDA, DURKIN SHOOT, DRILL CORE KD7134	-31.2	-31.2	121.67	121.67	SAE			s_90291 [8330]	KOMATIITE [8330]				ARCHEAN [8330]				SPINIFEX-TEXTURED [8330]	VOL	201.78	201.78			WR [8330]									21.88			#DIV/0!					97	1069	28	11.0206	0
[13764]	ARCHEAN CRATON (INCLUDING GREENSTONE BELTS)	BALTIC SHIELD - ARCHEAN / KARELIAN PROVINCE - GREENSTONE BELTS / KUHMO GREENSTONE BELT / KELLOJÄRVI GROUP - SIIVIIKO FORMATION - VAARA MEMB	PAHAKANGAS, E OF LAKE KELLOJÄRVI AND CA. 24KM NW OF KUHMO, EASTERN FINLAND	64.2329	64.2341	29.0882	29.0915	SAE			s_68 [13764]	KOMATIITE [13764]	2750000000 [13764]	2760000000 [13764]	NEO [13764]	ARCHEAN [13764]					VOL					WR [13764]	47.95	0.39		9.08	0.35			8.32	21.89	11.32	0.23	49.4093			178	2374	80	790	0	9.875	26.3778		0.045
[13590]	ARCHEAN CRATON (INCLUDING GREENSTONE BELTS)	BALTIC SHIELD - ARCHEAN / KARELIAN PROVINCE - GREENSTONE BELTS / KUHMO GREENSTONE BELT	SIIVIKKOVAARA NEAR SIIVIKKO, KUHMO COMMUNE, EASTERN FINLAND	64.237	64.237	29.11	29.11	SAE			s_142TOH 94-1 [13590]	KOMATIITE [13590]				ARCHEAN [13590]					VOL					WR [13590]	44.8	0.243		5.88				8.46	21.9	9.18	0.23	40.0687			129	3380	100	1220	70	12.2	37.5556		0.009
[5198]	ARCHEAN CRATON (INCLUDING GREENSTONE BELTS)	SUPERIOR PROVINCE_ARCHEAN / WAWA GREENSTONE BELT / SCHREIBER-HEMLO BELT / SCHREIBER ASSEMBLAGE		48.8	48.8	-87.27	-87.27	SAE			s_SC96-6 [5198]	KOMATIITE [5198]				ARCHEAN [5198]					VOL					WR [5198]	46.1	0.38		7.43				7.26	21.9	10.89	0.18	60.7359	28		171	1631	105	804		7.65714	#DIV/0!		0.02
[20130][6946]	ARCHEAN CRATON (INCLUDING GREENSTONE BELTS)	SUPERIOR PROVINCE_ARCHEAN / ABITIBI GREENSTONE BELT / SOUTHERN ABITIBI VOLCANIC ZONE	PYKE HILL AREA, MUNRO TOWNSHIP	48.6	48.6	-80.5	-80.5	SAE			s_422/91 [20130]	KOMATIITE [20130] / KOMATIITE, PERIDOTITIC [6946]				ARCHEAN [20130]				RANDOM, FINE-GRAINED SPINIFEX-TEXTURED [20130] / SPINIFEX-TEXTURED [6946]	VOL					WR [20130]	45.11	0.44		8.96				8.87	21.9	11.62	0.22	53.0242	27.5	2739	191.8	3333	97.3	950	63.8	9.76362	45.0405		0.06
[5198]	ARCHEAN CRATON (INCLUDING GREENSTONE BELTS)	SUPERIOR PROVINCE_ARCHEAN / WAWA GREENSTONE BELT / SCHREIBER-HEMLO BELT / HEMLO-BLACK RIVER ASSEMBLAGE		48.6	48.6	-87.85	-87.85	SAE			s_HEG-2 [5198]	KOMATIITE [5198]				ARCHEAN [5198]					VOL					WR [5198]	41.5	0.48		9.6				6.3	21.9	12.15	0.25	48.7895	36		203	2474	107	598		5.58879	#DIV/0!		0.04
[5316]	ARCHEAN CRATON (INCLUDING GREENSTONE BELTS)	KAAPVAAL CRATON_ARCHEAN / BARBERTON GREENSTONE BELT / ONVERWACHT GROUP / KOMATI FORMATION	KOMATI TYPE SECTION, EAST OF SPINIFEX STREAM, BARBERTON MOUNTAIN LAND, EASTERN TRANSVAAL	-25.77	-25.77	31	31	SAE			s_SA 229-3 [5316]	KOMATIITE [5316]	3200000000 [5316]	3500000000 [5316]		ARCHEAN [5316]				SPINIFEX [5316]	VOL					WR [5316]	47.24	0.52		4.69				11.93	21.9	11.93	0.19	63.0343				2237				#DIV/0!	#DIV/0!		0.01
[7150]	ARCHEAN CRATON (INCLUDING GREENSTONE BELTS)	ALDAN SHIELD - ARCHEAN / OLONDO GREENSTONE BELT / ANCIENT MAFIC-ULTRAMAFIC OLONDO ASSOCIATION	OLEKMA RIVER NEAR THE TIREKH-MASTAKH RAPIDS, OLEKMA BLOCK	57.03	57.03	120.72	120.72	SAE			s_86215 [7150]	KOMATIITE [7150]	3230000000 [7150]	3230000000 [7150]		ARCHEAN [7150]				FINE-GRAINED [7150]	VOL					WR [7150]	48.1	0.55		6.17				8.42	21.9	13.8	0.2	69.2691			155	2390	110	1220		11.0909	#DIV/0!		0.06
[7150]	ARCHEAN CRATON (INCLUDING GREENSTONE BELTS)	ALDAN SHIELD - ARCHEAN / OLONDO GREENSTONE BELT / ANCIENT MAFIC-ULTRAMAFIC OLONDO ASSOCIATION	OLEKMA RIVER NEAR THE TIREKH-MASTAKH RAPIDS, OLEKMA BLOCK	57.03	57.03	120.72	120.72	SAE			s_8697 [7150]	KOMATIITE [7150]	3230000000 [7150]	3230000000 [7150]		ARCHEAN [7150]				FINE-GRAINED [7150]	VOL					WR [7150]	47.4	0.56		7.37				8.16	21.9	13.4	0.32	42.0383			160	2150	100	1130		11.3	#DIV/0!		0.07
[5322]	ARCHEAN CRATON (INCLUDING GREENSTONE BELTS)	ZIMBABWE CRATON_ARCHEAN / BULAWAYAN SUPERGROUP / BELINGWE GREENSTONE BELT / RELIANCE FORMATION	SASKMAR DRILL HOLE, EASTERN LIMB OF THE NGEZI KOMATIITE FLOW, 5.3 KM SOUTH OF ZVISHAVANE	-20.35	-20.35	30.03	30.03	SAE			s_O23 [5322]	KOMATIITE [5322]	2700000000 [5322]	2700000000 [5322]		ARCHEAN [5322]				SPINIFEX [5322]	VOL					WR [5322]									21.9			#DIV/0!								#DIV/0!	#DIV/0!
[9165]	ARCHEAN CRATON (INCLUDING GREENSTONE BELTS)	SUPERIOR PROVINCE_ARCHEAN / ABITIBI GREENSTONE BELT / SOUTHERN ABITIBI VOLCANIC ZONE / TISDALE ASSEMBLAGE	ROUND LAKE DOME	48.0854	48.0854	-79.7955	-79.7955	SAE			s_23217 [9165]	KOMATIITE [9165]	2700000000 [9165]	2710000000 [9165]		ARCHEAN [9165]					VOL					WR [9165]									21.9	12.4		#DIV/0!				3220	74	1020		13.7838	#DIV/0!
[20585]	ARCHEAN CRATON (INCLUDING GREENSTONE BELTS)	SUPERIOR PROVINCE_ARCHEAN / ABITIBI GREENSTONE BELT / SOUTHERN ABITIBI VOLCANIC ZONE / TISDALE ASSEMBLAGE	HART DEPOSIT, SHAW DOME AREA	49	49	-79.4	-79.4	SAE			s_H11-13C-329.3 [20585]	KOMATIITE [20585]				ARCHEAN [20585]					VOL					WR [20585]		0.2803		5.23381				7.69564	21.9058	7.58	0.145779	52.1991						1201.2		#DIV/0!	#DIV/0!		0
[5996][6002]	ARCHEAN CRATON (INCLUDING GREENSTONE BELTS)	ZIMBABWE CRATON_ARCHEAN / BULAWAYAN SUPERGROUP / BELINGWE GREENSTONE BELT / RELIANCE FORMATION	SASKMAR DRILL HOLE, EASTERN LIMB OF THE NGEZI KOMATIITE FLOW, 5.3 KM SOUTH OF ZVISHAVANE	-20.35	-20.35	30.03	30.03	SAE			s_Z8 [5996]	KOMATIITE [5996]				ARCHEAN [5996]				CUMULATE [5996]	VOL					WR [5996]	48.75	0.41		8.07				7.82	21.91	11.66	0.19	61.6077	27			2680		945		#DIV/0!	#DIV/0!		0.06
[4881][9038]	INTRAPLATE VOLCANICS	BALTIC SHIELD - PROTEROZOIC / KARELIAN PROVINCE / CENTRAL LAPLAND GREENSTONE BELT - KITTILÄ GREENSTO / SAVUKOSKI GROUP	JEESIÖROVA, E OF KITTILÄ, CENTRAL FINNISH LAPLAND	67.67	67.68	25.48	25.5	SAE			s_12C-PPR-97 [4881] / s_12C-PPR [9038]	KOMATIITE [4881]	2000000000 [4881]	2000000000 [4881]	PALEO [4881]	PROTEROZOIC [4881]					VOL					WR [4881]	40.68	0.76		7.71				8.66	21.92	11.43	0.2	57.3729	25.9		242	3742		1509		#DIV/0!	#DIV/0!		0.01
[20585]	ARCHEAN CRATON (INCLUDING GREENSTONE BELTS)	SUPERIOR PROVINCE_ARCHEAN / ABITIBI GREENSTONE BELT / SOUTHERN ABITIBI VOLCANIC ZONE / TISDALE ASSEMBLAGE	HART DEPOSIT, SHAW DOME AREA	49	49	-79.4	-79.4	SAE			s_H08-96-281 [20585]	KOMATIITE [20585]				ARCHEAN [20585]					VOL					WR [20585]	45.89	0.33		7.28				7.828	21.94	10.56	0.272	38.9749		1758				1050.6		#DIV/0!	#DIV/0!		0.03
[19688]	ARCHEAN CRATON (INCLUDING GREENSTONE BELTS)	WEST AUSTRALIAN CRATON / YILGARN CRATON / EASTERN GOLDFIELDS SUPERTERRANE / KALGOORLIE TERRANE - AGNEW-WILUNA GREENSTONE BELT	TURRET GOLD DEPOSIT, CORE EMSD785	-28	-28	120	120	SAE			s_BH005166 [19688]	KOMATIITE [19688]				ARCHEAN [19688]					VOL	230	230.2			WR [19688]	48.78	0.32		6.37				8.15	21.97	9.31	0.15	62.3087	22	1955	117	1551		993	28	#DIV/0!	25.85		0.01
[20057]	ARCHEAN CRATON (INCLUDING GREENSTONE BELTS)	AMAZONIA CRATON / CARAJAS MINERAL PROVINCE / CARAJAS TRANSITION ZONE / SELVA GREENSTONE BELT		-6.5	-6.5	-50	-50	SAE			s_SELVA10 [20057]	KOMATIITE [20057]				ARCHEAN [20057]				SPINIFEX-TEXTURED [20057]	VOL					WR [20057]	42.55	0.35		7.89	0.29			7.91	21.98	11.49	0.27	42.7215			157	1290	101.5	1110	69	10.936	8.01242		0.03
[8808]	ARCHEAN CRATON (INCLUDING GREENSTONE BELTS)	WEST AUSTRALIAN CRATON / YILGARN CRATON / SOUTHERN CROSS SUPERTERRANE / SANDSTONE GREENSTONE BELT	NORTH-CENTRAL YILGARN CRATON	-27.5	-28.5	119	120	SAE			s_178333 [8808]	KOMATIITE [8808]	2717000000 [8808]								VOL					WR [8808]	45.21	0.58		6.33		2.83	7.34	3.27	21.99	9.88	0.11	90.1684	26		173	2412		1360	53	#DIV/0!	40.2		0.1
[13590]	ARCHEAN CRATON (INCLUDING GREENSTONE BELTS)	BALTIC SHIELD - ARCHEAN / KARELIAN PROVINCE - GREENSTONE BELTS / TIPASJÄRVI GREENSTONE BELT	KIVISUO, SOTKAMO COMMUNE, EASTERN FINLAND	63.8935	63.8935	28.9531	28.9531	SAE			s_28JTL 97-1 [13590]	KOMATIITE [13590]				ARCHEAN [13590]					VOL					WR [13590]	44.9	0.24		6.82				7.57	22	9.71	0.188	51.8503			126	2196	130	980	70	7.53846	31.3714		0.015
[7221]	ARCHEAN CRATON (INCLUDING GREENSTONE BELTS)	ALDAN SHIELD - ARCHEAN / OLONDO GREENSTONE BELT / WESTERN KOMATIITES	FLANKS OF THE WESTERN BRANCH OF OLONDO GREENSTONE BELT	57.03	57.03	120.72	120.72	SAE			s_228/1 [7221]	KOMATIITE [7221]				ARCHEAN [7221]					VOL					WR [7221]	50.4	0.3		7.59				8.14	22	10.1	0.21	48.2828			136	2405	58	1051		18.1207	#DIV/0!		0.25
[13590]	ARCHEAN CRATON (INCLUDING GREENSTONE BELTS)	BALTIC SHIELD - ARCHEAN / KARELIAN PROVINCE - GREENSTONE BELTS / SUOMUSSALMI GREENSTONE BELT	PEURA-AHO NEAR KIANNANNIEMI, SUOMUSSALMI COMMUNE, EASTERN FINLAND	65.1965	65.1965	29.1156	29.1156	SAE			s_63SMS 63-2/142.50 [13590]	KOMATIITE [13590]				ARCHEAN [13590]					VOL	142.5	142.5			WR [13590]	47.7	0.317		5.71				8.6	22	9.84	0.202	48.9028			109	1923	50	770	0	15.4	24.0375		0.006
[17629]	ARCHEAN CRATON (INCLUDING GREENSTONE BELTS)	DHARWAR CRATON_ARCHEAN / WESTERN DHARWAR CRATON / SIGEGUDDA GREENSTONE BELT		13.08	13.2	76	76.08	SAE			s_SIG-26 [17629]	KOMATIITE [17629]	2700000000 [17629]	2700000000 [17629]	NEO [17629]	ARCHEAN [17629]					VOL					WR [17629]	47.1	0.33		7.89				11.04	22	7.06	0.13	54.5195	18		148	2344	85	815	37	9.58824	29.6709		0.08
[13590]	ARCHEAN CRATON (INCLUDING GREENSTONE BELTS)	BALTIC SHIELD - ARCHEAN / KARELIAN PROVINCE - GREENSTONE BELTS / TIPASJÄRVI GREENSTONE BELT	HUKKALAMPI AT LAKE TIPASJÄRVI, SOTKAMO COMMUNE, EASTERN FINLAND	63.9365	63.9365	29.0791	29.0791	SAE			s_47JSN 95-1 [13590]	KOMATIITE [13590]				ARCHEAN [13590]					VOL					WR [13590]	42.8	0.338		9.07				7.55	22	10.2	0.18	56.8876			170	2798	140	1030	20	7.35714	34.975		0.022
[5319]	ARCHEAN CRATON (INCLUDING GREENSTONE BELTS)	WEST AUSTRALIAN CRATON / YILGARN CRATON / EASTERN GOLDFIELDS SUPERTERRANE / KALGOORLIE TERRANE - KAMBALDA DOMAIN	TRIPOD MEMBER, KAMBALDA, VICTOR SHOOT AREA, DRILL CORE KD6033	-31.2	-31.2	121.67	121.67	SAE			s_90745 [5319]	KOMATIITE [5319]				ARCHEAN [5319]				RANDOM OLIVINE SPINIFEX-TEXTURED [5319]	VOL	185.7	262.4			WR [5319]	47.4	0.42		8.2	0.504			8.26	22	10.64	0.19	56.2184				3448		919		#DIV/0!	#DIV/0!	0.117	1.61
[13764]	ARCHEAN CRATON (INCLUDING GREENSTONE BELTS)	BALTIC SHIELD - ARCHEAN / KARELIAN PROVINCE - GREENSTONE BELTS / KUHMO GREENSTONE BELT / KELLOJÄRVI GROUP	E OF LAKE KELLOJÄRVI AND CA. 23KM NW OF KUHMO, EASTERN FINLAND	64.2362	64.2363	29.1042	29.1043	SAE			s_3 [13764]	KOMATIITE [13764]	2750000000 [13764]	2800000000 [13764]	NEO [13764]	ARCHEAN [13764]				PLATY OLIVINE SPINIFEX [13764]	VOL					WR [13764]	43.6	0.54		12.2				6.99	22	14	0.23	61.1069			224	1574		600		#DIV/0!	#DIV/0!		0.02
[5420]	ARCHEAN CRATON (INCLUDING GREENSTONE BELTS)	SUPERIOR PROVINCE_ARCHEAN / ABITIBI GREENSTONE BELT / SOUTHERN ABITIBI VOLCANIC ZONE	MUNRO TOWNSHIP	48.2	48.2	-80.1	-80.1	SAE			s_2053 [5420]	KOMATIITE, PERIDOTITIC [5420]				ARCHEAN [5420]					VOL					WR [5420]	43.4	0.82		8.11	0.38			7.32	22	10.18	0.19	53.7879			120		140		72	0	0	0.14	0.18
[12842]	INTRAPLATE VOLCANICS	BALTIC SHIELD - PROTEROZOIC / KOLA-LAPLAND PROVINCE / LAPLAND GRANULITE BELT / SAL^NYYE TUNDRY	SAL^NYYE TUNDRA	68.03	68.3	31.15	31.78	SAE			s_5 [12842]	KOMATIITE [12842]			PALEO [12842]	PROTEROZOIC [12842]					VOL					WR [12842]	44.05	1.4		5.1		3.5	12.5	6.7	22		0.1	0								#DIV/0!	#DIV/0!		0.27
[20057]	ARCHEAN CRATON (INCLUDING GREENSTONE BELTS)	AMAZONIA CRATON / CARAJAS MINERAL PROVINCE / CARAJAS TRANSITION ZONE / SELVA GREENSTONE BELT		-6.5	-6.5	-50	-50	SAE			s_SELVA03 [20057]	KOMATIITE [20057]				ARCHEAN [20057]				SPINIFEX-TEXTURED [20057]	VOL					WR [20057]	43.14	0.36		7.21	0.3			7.57	22.02	10.77	0.24	45.05			141	1350	162.5	1020	17	6.27692	12.2727		0.05
[12767]	ARCHEAN CRATON (INCLUDING GREENSTONE BELTS)	WEST AUSTRALIAN CRATON / YILGARN CRATON / EASTERN GOLDFIELDS SUPERTERRANE / KALGOORLIE TERRANE - AGNEW-WILUNA GREENSTONE BELT	MOUNT KEITH CLIFFS DEPOSIT, HOLE AD8	-27.17	-27.17	120.55	120.55	SAE			s_AD8-496.0 [12767]	KOMATIITE [12767]				ARCHEAN [12767]				SPINIFEX-TEXTURED [12767]	VOL					WR [12767]		0.52							22.02			#DIV/0!						922.95	6.07	#DIV/0!	#DIV/0!
[14980]	INTRAPLATE VOLCANICS	BALTIC SHIELD - PROTEROZOIC / KARELIAN PROVINCE / CENTRAL LAPLAND GREENSTONE BELT - KARASJOK GREENST	KARASJOK	69.1	69.1	25	25	SAE			s_WP-92 [14980]	KOMATIITE [14980]	2000000000 [14980]	2000000000 [14980]	PALEO [14980]	PROTEROZOIC [14980]					VOL					WR [14980]	47	1.13		7.86	0.01	1.18	11.19	8.84	22.02		0.21	0			213	1550		1111	74	#DIV/0!	#DIV/0!		0.05
[13590]	ARCHEAN CRATON (INCLUDING GREENSTONE BELTS)	BALTIC SHIELD - ARCHEAN / KARELIAN PROVINCE - GREENSTONE BELTS / KUHMO GREENSTONE BELT	SIIVIKKOVAARA NEAR SIIVIKKO, KUHMO COMMUNE, EASTERN FINLAND	64.2371	64.2371	29.1092	29.1092	SAE			s_143TOH 94-1 [13590]	KOMATIITE [13590]				ARCHEAN [13590]					VOL					WR [13590]	42.91	0.438		8.95				6.58	22.03	11.14	0.189	59.1717			172	2843	76	796	1	10.4737	36.9221		0.02
[13764]	ARCHEAN CRATON (INCLUDING GREENSTONE BELTS)	BALTIC SHIELD - ARCHEAN / KARELIAN PROVINCE - GREENSTONE BELTS / KUHMO GREENSTONE BELT / KELLOJÄRVI GROUP - SIIVIIKO FORMATION - VAARA MEMB	PAHAKANGAS, E OF LAKE KELLOJÄRVI AND CA. 24KM NW OF KUHMO, EASTERN FINLAND	64.2329	64.2341	29.0882	29.0915	SAE			s_21 [13764]	KOMATIITE [13764]	2750000000 [13764]	2760000000 [13764]	NEO [13764]	ARCHEAN [13764]					VOL					WR [13764]	48.02	0.44		8.92	0.35			8.43	22.03	11.15	0.23	48.6673			141	2373	85	860	8	10.1176	25.5161		0.021
[20735]	INTRAPLATE VOLCANICS	TRANS-HUDSON OROGEN / CIRCUM-SUPERIOR LARGE IGNEOUS PROVINCE / WINNIPEGOSIS KOMATIITE BELT	BOREHOLE RP12	53	53	-100	-100	SAE			s_RP12-394 [20735]	KOMATIITE [20735]				PROTEROZOIC [20735]					VOL					WR [20735]	47.3797	0.519313		8.91997				8.45157	22.0352	11.2881	0.179214	63.2323	29.8203		188	2526.66	89.9629	958.763	81.5351	10.6573	#DIV/0!		0.0580409
[5631]	ARCHEAN CRATON (INCLUDING GREENSTONE BELTS)	BALTIC SHIELD - ARCHEAN / KARELIAN PROVINCE - GREENSTONE BELTS / KUHMO GREENSTONE BELT / KELLOJÄRVI GROUP - SIIVIKKOVAARA FORMATION - SIIVI	CA. 23KM NW OF KUHMO, S OF LAKE MÄKINEN AND E OF LAKE KELLOJÄRVI, SIIVIKKOVAARA AREA, EASTERN FINLAND	64.23	64.25	29.1	29.14	SAE			s_1 [5631]	KOMATIITE, PERIDOTITIC [5631]			NEO [5631]	ARCHEAN [5631]				MASSIVE [5631]	VOL					WR [5631]	45.47	0.33		7.81				7.46	22.04	9.61	0.19	50.7762				2450	90	1110	40	12.3333	#DIV/0!		0.01
[7336]	ARCHEAN CRATON (INCLUDING GREENSTONE BELTS)	DHARWAR CRATON_ARCHEAN / WESTERN DHARWAR CRATON / NUGGIHALLI SCHIST BELT	ABOUT 1 KM EAST OF BHAKTARHALLI, SARGUR GROUP	12.92	13.25	76.33	76.5	SAE			s_15 [7336]	KOMATIITE, PERIDOTITIC [7336]				ARCHEAN [7336]				SPINIFEX [7336]	VOL					WR [7336]	46.2	0.17		6.02		8.11	4.42	8.7	22.05		0.17	0				1680		822	22	#DIV/0!	#DIV/0!		0.03
[5243]	ARCHEAN CRATON (INCLUDING GREENSTONE BELTS)	DHARWAR CRATON_ARCHEAN / WESTERN DHARWAR CRATON / NUGGIHALLI SCHIST BELT	0.5 KM EAST OF BHAKTARAHALLI, SARGUR GROUP	13.0917	13.0917	76.4264	76.4264	SAE			s_NJ-150 [5243]	KOMATIITE, PERIDOTITIC [5243]				ARCHEAN [5243]				SPINIFEX-TEXTURED [5243]	VOL			E		WR [5243]	46.2	0.37		6.02				8.7	22.05	11.67	0.17	68.9148				1680	76	822	22	10.8158	7.40088		0.03
[5202]	ARCHEAN CRATON (INCLUDING GREENSTONE BELTS)	SUPERIOR PROVINCE_ARCHEAN / WABIGOON GREENSTONE BELT / CENTRAL WABIGOON GREENSTONE BELT / LUMBY LAKE BELT		48	48	-90	-90	SAE			s_L2 [5202]	KOMATIITE [5202]				ARCHEAN [5202]					VOL					WR [5202]	47.78	0.49		8.92				7.42	22.05	11.63	0.19	61.4492	43		270	3033	113	883		7.81416	#DIV/0!		0
[5307]	ARCHEAN CRATON (INCLUDING GREENSTONE BELTS)	WEST AUSTRALIAN CRATON / YILGARN CRATON / EASTERN GOLDFIELDS SUPERTERRANE / FORRESTANIA GREENSTONE BELT		-32	-33	119	120	SAE			s_SED47239.6M [5307]	KOMATIITE, PYROXENITIC [5307]				ARCHEAN [5307]					VOL	239.6	239.6			WR [5307]	53.89	0.29		3.58				4.61	22.06	13.32	0.208	64.2882	16.55		88	1994		380	11	#DIV/0!	19.7426		0.89
[17349]	ARCHEAN CRATON (INCLUDING GREENSTONE BELTS)	WEST AUSTRALIAN CRATON / YILGARN CRATON / EASTERN GOLDFIELDS SUPERTERRANE / KALGOORLIE TERRANE - KAMBALDA DOMAIN	LONG-VICTOR DEPOSIT	-31.2	-31.2	121.67	121.67	SAE			s_KD6083A-404 [17349]	KOMATIITE [17349]				ARCHEAN [17349]					VOL					WR [17349]	40.27	0.48		10.77				5.85	22.06	13.29	0.27	49.4142	33.99	2156.66	276.3	2647	80.77	309.13	1.93	3.82729	#DIV/0!		0.03
[14980]	INTRAPLATE VOLCANICS	BALTIC SHIELD - PROTEROZOIC / KARELIAN PROVINCE / CENTRAL LAPLAND GREENSTONE BELT - KARASJOK GREENST	KARASJOK	69.1	69.1	25	25	SAE			s_WP-78 [14980]	KOMATIITE [14980]	2000000000 [14980]	2000000000 [14980]	PALEO [14980]	PROTEROZOIC [14980]					VOL					WR [14980]	45.42	0.67		8.77	0.01	1.05	10	10.76	22.07		0.22	0			211	2143		1173	43	#DIV/0!	#DIV/0!		0.11
[8330]	ARCHEAN CRATON (INCLUDING GREENSTONE BELTS)	WEST AUSTRALIAN CRATON / YILGARN CRATON / EASTERN GOLDFIELDS SUPERTERRANE / KALGOORLIE TERRANE - KAMBALDA DOMAIN	KAMBALDA, LUNNON SHOOT, DRILL CORE KD139	-31.2	-31.2	121.67	121.67	SAE			s_90241 [8330]	KOMATIITE [8330]				ARCHEAN [8330]				SPINIFEX-TEXTURED [8330]	VOL	165.81	165.81			WR [8330]									22.07			#DIV/0!					77	555	6	7.20779	0
[5320]	ARCHEAN CRATON (INCLUDING GREENSTONE BELTS)	WEST AUSTRALIAN CRATON / YILGARN CRATON / EASTERN GOLDFIELDS SUPERTERRANE / KALGOORLIE TERRANE - AGNEW-WILUNA GREENSTONE BELT	ROCKY^S REWARD DEPOSIT	-24.53	-24.53	116.53	116.53	SAE			s_LSD089311 [5320]	KOMATIITE [5320]									VOL	311	311			WR [5320]	46.59	0.32		7.5	0.22			10.01	22.08	9.94	0.42	23.759	21		125		72	1400	144	19.4444	0		0.57
[7772]	CONTINENTAL FLOOD BASALT	EMEISHAN / SONG DA DISTRICT	NA MUOI RIVER REGION, NW VIETNAM	21	21	105	105	SAE			s_B6889 [7772]	KOMATIITE [7772]								OLIVINE CUMULATE [7772]	VOL					WR [7772]	44.68	0.56		9.84		11.54		8.57	22.08		0.17	0	32.9		222	1930	80	908	101	11.35	27.971		0.02
[14511]	ARCHEAN CRATON (INCLUDING GREENSTONE BELTS)	ALDAN SHIELD - ARCHEAN / OLEKMA GNEISS-MIGMATITE COMPLEX / KHOLODNIKAN GREENSTONE BELT		55.42	55.58	123.93	124.47	SAE			s_Z-1-D [14511]	KOMATIITE [14511]				ARCHEAN [14511]					VOL					WR [14511]	46.11	0.58		7.46		2.39	7.66	8.14	22.08		0.17	0			160	1500	110	1100		10	#DIV/0!		0.11
[2784][5811]	OCEANIC PLATEAU	CARIBBEAN-COLOMBIAN PLATEAU / GORGONA ISLAND	PLAYA PIZARRO	3	3	-78.32	-78.32	SAE			s_GOR501 [2784]	KOMATIITE [2784]				CRETACEOUS [2784]					VOL					WR [2784]	44.65	0.61		10.11		12.57		8.91	22.08	11.3	0.19	59.7056			204	1717	86	1091	97	12.686	25.6269		0.02
[6875]	ARCHEAN CRATON (INCLUDING GREENSTONE BELTS)	KAAPVAAL CRATON_ARCHEAN / BARBERTON GREENSTONE BELT / ONVERWACHT GROUP / MENDON FORMATION	BARBERTON MOUNTAIN LAND, EASTERN TRANSVAAL	-25.77	-25.77	31	31	SAE			s_SA 72-4 [6875]	KOMATIITE [6875]				ARCHEAN [6875]				RANDOM PYROXENE SPINIFEX [6875]	VOL					WR [6875]	50.08	0.62		5.78				9.27	22.09	11.81	0.21	56.4574	34		201	2244	80	376	31	4.7	24.3913		0.08
[5686][8939]	ARCHEAN CRATON (INCLUDING GREENSTONE BELTS)	SUPERIOR PROVINCE_ARCHEAN / WABIGOON GREENSTONE BELT / WESTERN WABIGOON GREENSTONE BELT / UPPER KEEWATIN ASSEMBLAGE	LONG BAY GROUP, LAKE OF THE WOODS BELT	49.2	49.8	-94.6	-95.3	SAE			s_93-30 [5686]	NOT GIVEN [5686] / KOMATIITE [8939]	2720000000 [8939]	2740000000 [8939]		ARCHEAN [5686]					VOL					WR [5686]	43.4	0.35		7.95				7	22.1	9.81	0.19	51.8329	26			2099	35	506	87	14.4571	55.2368		0.04
[8628]	ARCHEAN CRATON (INCLUDING GREENSTONE BELTS)	SUPERIOR PROVINCE_ARCHEAN / ABITIBI GREENSTONE BELT / SOUTHERN ABITIBI VOLCANIC ZONE	PYKE HILL AREA, MUNRO TOWNSHIP	48.6	48.6	-80.5	-80.5	SAE			s_P9-120 [8628]	KOMATIITE, PERIDOTITIC [8628]	2700000000 [8628]	2700000000 [8628]	NEO [8628]	ARCHEAN [8628]				SPINIFEX-TEXTURED [8628]	VOL					WR [8628]	41.1	0.42		8.74	0.48			8.76	22.1	12.8	0.2	64.2496				3272	109	980		8.99083	40.9	0.01	0.01
[13590]	ARCHEAN CRATON (INCLUDING GREENSTONE BELTS)	BALTIC SHIELD - ARCHEAN / KARELIAN PROVINCE - GREENSTONE BELTS / SUOMUSSALMI GREENSTONE BELT	HIETAHARJU NEAR KIANNANNIEMI, SUOMUSSALMI COMMUNE, EASTERN FINLAND	65.1459	65.1459	29.0758	29.0758	SAE			s_23SMS 62-1/65.45 [13590]	KOMATIITE [13590]				ARCHEAN [13590]					VOL	65.45	65.45			WR [13590]	42.4	0.428		6.92				5.58	22.1	13.1	0.236	55.7249			151	2634	90	730	20	8.11111	21.95		0.007
[5330][11607]	INTRAPLATE VOLCANICS	ARAVALLI CRATON_PROTEROZOIC / ARAVALLI FOLD BELT / RAJASTHAN	NATHDWARA	24.93	24.93	73.82	73.82	SAE			s_KM.2 [5330] / s_KM2 [11607]	KOMATIITE [5330]				PROTEROZOIC [5330]					VOL					WR [5330]	51	0.52		6.5				9.24	22.1	9.43	0.2	47.3339			118	3078		1003		#DIV/0!	29.0377		0.11
[5231]	ARCHEAN CRATON (INCLUDING GREENSTONE BELTS)	BALTIC SHIELD - ARCHEAN / KARELIAN PROVINCE - GREENSTONE BELTS / GIMOLA-KOSTOMUKSHA GREENSTONE BELT / KOSTOMUKSHA SYNFORM - KONTOK GROUP	DRILL HOLE NO. 15	64.65	64.65	30.75	30.75	SAE			s_91156 [5231]	KOMATIITE [5231]				ARCHEAN [5231]				OLIVINE SPINIFEX [5231]	VOL					WR [5231]	45.6	0.57		9.47				7.6	22.1	12.6	0.18	70.273	33.8		234	3711	110	1007		9.15455	#DIV/0!		0.06
[5322]	ARCHEAN CRATON (INCLUDING GREENSTONE BELTS)	ZIMBABWE CRATON_ARCHEAN / BULAWAYAN SUPERGROUP / BELINGWE GREENSTONE BELT / RELIANCE FORMATION	SASKMAR DRILL HOLE, EASTERN LIMB OF THE NGEZI KOMATIITE FLOW, 5.3 KM SOUTH OF ZVISHAVANE	-20.35	-20.35	30.03	30.03	SAE			s_O13 [5322]	KOMATIITE [5322]	2700000000 [5322]	2700000000 [5322]		ARCHEAN [5322]				MASSIVE [5322]	VOL					WR [5322]									22.1			#DIV/0!								#DIV/0!	#DIV/0!
[9165]	ARCHEAN CRATON (INCLUDING GREENSTONE BELTS)	SUPERIOR PROVINCE_ARCHEAN / ABITIBI GREENSTONE BELT / SOUTHERN ABITIBI VOLCANIC ZONE / TISDALE ASSEMBLAGE	SWAYZE	47.7929	47.7929	-82.6157	-82.6157	SAE			s_13151 [9165]	KOMATIITE [9165]	2700000000 [9165]	2710000000 [9165]		ARCHEAN [9165]					VOL					WR [9165]									22.1	12		#DIV/0!								#DIV/0!	#DIV/0!
[9165]	ARCHEAN CRATON (INCLUDING GREENSTONE BELTS)	SUPERIOR PROVINCE_ARCHEAN / ABITIBI GREENSTONE BELT / SOUTHERN ABITIBI VOLCANIC ZONE / TISDALE ASSEMBLAGE	ROUND LAKE DOME	48.0702	48.0702	-80.0862	-80.0862	SAE			s_23211 [9165]	KOMATIITE [9165]	2700000000 [9165]	2710000000 [9165]		ARCHEAN [9165]					VOL					WR [9165]									22.1	11.5		#DIV/0!				3110	82	878		10.7073	#DIV/0!
[17349]	ARCHEAN CRATON (INCLUDING GREENSTONE BELTS)	WEST AUSTRALIAN CRATON / YILGARN CRATON / EASTERN GOLDFIELDS SUPERTERRANE / KALGOORLIE TERRANE - KAMBALDA DOMAIN	LONG-VICTOR DEPOSIT	-31.2	-31.2	121.67	121.67	SAE			s_LSU-12-221 [17349]	KOMATIITE [17349]				ARCHEAN [17349]					VOL					WR [17349]	53.3	0.15		3.35				9.04	22.11	6.6	0.17	38.9749	8.7	698	66	1474	84.9	1503	96	17.7032	9.2125		2.26
[5201]	ARCHEAN CRATON (INCLUDING GREENSTONE BELTS)	SUPERIOR PROVINCE_ARCHEAN / WABIGOON GREENSTONE BELT / CENTRAL WABIGOON GREENSTONE BELT / MCGRUER ASSEMBLAGE	OPAPIMISKAN-MARKOP UNIT, CARIBOU BELT	59.42	59.42	-97.75	-97.75	SAE			s_MU96-18 [5201]	KOMATIITE [5201]	3000000000 [5201]	3000000000 [5201]		ARCHEAN [5201]					VOL					WR [5201]	47.6	0.37		5.63				9.43	22.12	12.49	0.21	59.7081	37	2186	212	2666	124	1147		9.25	#DIV/0!		0.04
[7227]	INTRAPLATE VOLCANICS	BALTIC SHIELD - PROTEROZOIC / KARELIAN PROVINCE / CENTRAL LAPLAND GREENSTONE BELT - KITTILÄ GREENSTO / SAVUKOSKI GROUP (SATTASVAARA KOMATIITE COMPLEX)	PALOSELJÄNROLLI, CENTRAL FINNISH LAPLAND	67.5939	67.5939	26.6608	26.6608	SAE			s_10 [7227]	KOMATIITE [7227]	2430000000 [7227]	2430000000 [7227]		ARCHEAN [7227]				CUMULATE [7227]	VOL					WR [7227]	46.3	0.37		5.81				7.71	22.13	8.4	0.13	64.8674								#DIV/0!	#DIV/0!		0
[7772]	CONTINENTAL FLOOD BASALT	EMEISHAN / SONG DA DISTRICT	NA MUOI RIVER REGION, NW VIETNAM	21	21	105	105	SAE			s_P8/86 [7772]	KOMATIITE [7772]								OLIVINE-PHYRIC [7772]	VOL					WR [7772]	43.54	0.58		9.4		11.52		7.39	22.13		0.17	0	28.7		178	1804	80.7	1099	95	13.6183	23.1282		0.02
[12751]	ARCHEAN CRATON (INCLUDING GREENSTONE BELTS)	SUPERIOR PROVINCE_ARCHEAN / WAWA GREENSTONE BELT / WHITE RIVER-DAYOHESSARAH BELT / DAYOHESSARAH ASSEMBLAGE	DAYOHESSARAH LAKE	48.78	48.78	-85.03	-85.03	SAE			s_DY-15 [12751]	KOMATIITE [12751]				ARCHEAN [12751]					VOL					WR [12751]	48.52	0.3386		7.11				7.22	22.15	9.39	0.1478	63.7796	19.22		134.4	4159.5	78	1131		14.5	#DIV/0!		0.03
[5320]	ARCHEAN CRATON (INCLUDING GREENSTONE BELTS)	WEST AUSTRALIAN CRATON / YILGARN CRATON / EASTERN GOLDFIELDS SUPERTERRANE / KALGOORLIE TERRANE - AGNEW-WILUNA GREENSTONE BELT	ROCKY^S REWARD DEPOSIT	-24.53	-24.53	116.53	116.53	SAE			s_LSD032202 [5320]	KOMATIITE [5320]									VOL	202	202			WR [5320]	51.3	0.05		3.65	0.08			12.29	22.17	8.19	0.35	23.4913	4		45		110	3200	106	29.0909	0		0.03
[8023]	ARCHEAN CRATON (INCLUDING GREENSTONE BELTS)	DHARWAR CRATON_ARCHEAN / WESTERN DHARWAR CRATON / CHITRADURGA SCHIST BELT / KARIGHATTA SCHIST BELT	ABOUT 1 KM WEST OF TM HOSUR VILLAGE NEAR SRIRANGAPATNA, KARIGHATTA AREA, DHARWAR SUPERGROUP	14.67	14.67	75.1	75.1	SAE			s_144/6 [8023]	KOMATIITE, PERIDOTITIC [8023]	3000000000 [8023]			ARCHEAN [8023]				SPINIFEX-TEXTURED [8023]	VOL					WR [8023]	49.89	0.71		8.05				8.62	22.17	9.25	0.2	46.4304			123	1293		532		#DIV/0!	#DIV/0!		0.06
[8808]	ARCHEAN CRATON (INCLUDING GREENSTONE BELTS)	WEST AUSTRALIAN CRATON / YILGARN CRATON / SOUTHERN CROSS SUPERTERRANE / SANDSTONE GREENSTONE BELT	NORTH-CENTRAL YILGARN CRATON	-27.5	-28.5	119	120	SAE			s_165378 [8808]	KOMATIITE [8808]	2717000000 [8808]								VOL					WR [8808]	44.33	0.29		7.33		4	5.34	5.55	22.18	8.94	0.15	59.8324	28		137	3355		1007	12	#DIV/0!	53.1696		0.05
[7227]	INTRAPLATE VOLCANICS	BALTIC SHIELD - PROTEROZOIC / KARELIAN PROVINCE / CENTRAL LAPLAND GREENSTONE BELT - KITTILÄ GREENSTO / SAVUKOSKI GROUP (SATTASVAARA KOMATIITE COMPLEX)	SATTASVAARA, CENTRAL FINNISH LAPLAND	67.6128	67.6128	26.3789	26.3789	SAE			s_37 [7227]	KOMATIITE [7227]	2430000000 [7227]	2430000000 [7227]		ARCHEAN [7227]					VOL					WR [7227]	46.7	0.58		6.21				8.2	22.18	7.86	0.27	29.2246								#DIV/0!	#DIV/0!		0
[5984]	INTRAPLATE VOLCANICS	BALTIC SHIELD - PROTEROZOIC / KARELIAN PROVINCE / CENTRAL LAPLAND GREENSTONE BELT - KITTILÄ GREENSTO / SAVUKOSKI GROUP (SATTASVAARA KOMATIITE COMPLEX)	PAHTAVAARA, 25 KM NNW OF SODANKYLÄ AND 3 KM NE OF SATTASVAARA, CENTRAL FINNISH LAPLAND	67.6303	67.6303	26.4146	26.4146	SAE			s_061/0.0 [5984]	KOMATIITE [5984]			PALEO [5984]	PROTEROZOIC [5984]				SCHISTOSE, RELATIVELY HOMOGENEOUS AND FINE-GRAINED [5984]	VOL			S		WR [5984]	44.61	0.75		7.22				10.09	22.19	12.89	0.34	38.0596	22.8		230	2260	63	930		14.7619	90.4		0.06
[13590]	ARCHEAN CRATON (INCLUDING GREENSTONE BELTS)	BALTIC SHIELD - ARCHEAN / KARELIAN PROVINCE - GREENSTONE BELTS / KUHMO GREENSTONE BELT	SIIVIKKOVAARA NEAR SIIVIKKO, KUHMO COMMUNE, EASTERN FINLAND	64.2371	64.2371	29.1064	29.1064	SAE			s_162TOH 94-1 [13590]	KOMATIITE [13590]				ARCHEAN [13590]					VOL					WR [13590]	42.6	0.32		8.54				7.4	22.2	9.67	0.184	52.7593			156	2655	100	1070	0	10.7	37.9286		0.014
[13590]	ARCHEAN CRATON (INCLUDING GREENSTONE BELTS)	BALTIC SHIELD - ARCHEAN / KARELIAN PROVINCE - GREENSTONE BELTS / KUHMO GREENSTONE BELT	HUUHILONKYLÄ, KUHMO COMMUNE, EASTERN FINLAND	64.3031	64.3031	29.0501	29.0501	SAE			s_98TOH 94-1 [13590]	KOMATIITE [13590]				ARCHEAN [13590]					VOL					WR [13590]	44.7	0.327		7.49				7.12	22.2	9.87	0.174	56.9453			156	2600	90	920	0	10.2222	37.1429		0.013
[13590]	ARCHEAN CRATON (INCLUDING GREENSTONE BELTS)	BALTIC SHIELD - ARCHEAN / KARELIAN PROVINCE - GREENSTONE BELTS / KUHMO GREENSTONE BELT	SIIVIKKOVAARA NEAR SIIVIKKO, KUHMO COMMUNE, EASTERN FINLAND	64.2414	64.2414	29.1125	29.1125	SAE			s_85JSK 93-1 [13590]	KOMATIITE [13590]				ARCHEAN [13590]					VOL					WR [13590]	41.7	0.34		9.75				6.54	22.2	10.5	0.156	67.5702			181	2620	110	910	150	8.27273	43.6667		0.071
[13590]	ARCHEAN CRATON (INCLUDING GREENSTONE BELTS)	BALTIC SHIELD - ARCHEAN / KARELIAN PROVINCE - GREENSTONE BELTS / KUHMO GREENSTONE BELT	VIITALA NEAR SIIVIKKO, KUHMO COMMUNE, EASTERN FINLAND	64.2379	64.2379	29.0931	29.0931	SAE			s_179TOH 93-1 [13590]	KOMATIITE [13590]				ARCHEAN [13590]					VOL					WR [13590]	45.2	0.345		7.83				7.76	22.2	9.79	0.177	55.5264			175	2586	80	940	20	11.75	36.9429		0.026
[6875]	ARCHEAN CRATON (INCLUDING GREENSTONE BELTS)	KAAPVAAL CRATON_ARCHEAN / BARBERTON GREENSTONE BELT / ONVERWACHT GROUP / MENDON FORMATION	BARBERTON MOUNTAIN LAND, EASTERN TRANSVAAL	-25.77	-25.77	31	31	SAE			s_SA 72-5 [6875]	KOMATIITE [6875]				ARCHEAN [6875]				ORIENTED PYROXENE SPINIFEX [6875]	VOL					WR [6875]	49.66	0.62		6.29				9.05	22.21	11.87	0.2	59.5814	31		199	1951	84	396	89	4.71429	23.2262		0.05
[4881][9038]	INTRAPLATE VOLCANICS	BALTIC SHIELD - PROTEROZOIC / KARELIAN PROVINCE / CENTRAL LAPLAND GREENSTONE BELT - KITTILÄ GREENSTO / SAVUKOSKI GROUP	JEESIÖROVA, E OF KITTILÄ, CENTRAL FINNISH LAPLAND	67.67	67.68	25.48	25.5	SAE			s_6.2-EJH-97 [4881] / s_6.2-EJH [9038]	KOMATIITE [4881]	2000000000 [4881]	2000000000 [4881]	PALEO [4881]	PROTEROZOIC [4881]					VOL					WR [4881]	41.18	0.76		8.85				8.45	22.22	10.5	0.15	70.273	26.4		221	2549		1295		#DIV/0!	#DIV/0!		0.08
[19688]	ARCHEAN CRATON (INCLUDING GREENSTONE BELTS)	WEST AUSTRALIAN CRATON / YILGARN CRATON / EASTERN GOLDFIELDS SUPERTERRANE / KALGOORLIE TERRANE - AGNEW-WILUNA GREENSTONE BELT	TURRET GOLD DEPOSIT, CORE EMSD785	-28	-28	120	120	SAE			s_BH005162 [19688]	KOMATIITE [19688]				ARCHEAN [19688]					VOL	195.1	195.4			WR [19688]	45.64	0.42		7.89				6.7	22.24	11.57	0.15	77.4341	26	2541	144	1260		1006	253	#DIV/0!	20.6557		0.01
[17349]	ARCHEAN CRATON (INCLUDING GREENSTONE BELTS)	WEST AUSTRALIAN CRATON / YILGARN CRATON / EASTERN GOLDFIELDS SUPERTERRANE / KALGOORLIE TERRANE - KAMBALDA DOMAIN	LONG-VICTOR DEPOSIT	-31.2	-31.2	121.67	121.67	SAE			s_KD5082-339.1 [17349]	KOMATIITE [17349]				ARCHEAN [17349]					VOL					WR [17349]	43.64	0.43		8.7				7.48	22.24	11.72	0.2	58.8285	29.17	1925.85	202.03	2496.1	91.07	807.972	20.69	8.87199	14.6907		0.58
[9080]	ARCHEAN CRATON (INCLUDING GREENSTONE BELTS)	BALTIC SHIELD - ARCHEAN / KOLA-LAPLAND PROVINCE - GREENSTONE BELTS / URA GUBA-TITOVKA GREENSTONE BELT	URA GUBA, BARENTS SEA	69.29	69.29	32.8	32.8	SAE			s_8 [9080]	KOMATIITE [9080]				ARCHEAN [9080]					VOL					WR [9080]	41.75	0.52		5.58		7.46	5.75	8.59	22.25		0.14	0			170	3010	140	1100	10	7.85714	33.4444		0.01
[14411]	ARCHEAN CRATON (INCLUDING GREENSTONE BELTS)	KAAPVAAL CRATON_ARCHEAN / BARBERTON GREENSTONE BELT / ONVERWACHT GROUP / WELTEVREDEN FORMATION	BARBERTON MOUNTAIN LAND, EASTERN TRANSVAAL	-25.8319	-25.8319	30.9541	30.9541	SAE			s_MC7-2 [14411]	NOT GIVEN [14411]									VOL					WR [14411]	49.1799	0.2448		3.73739				11.1224	22.2726	7.19124	0.10627	67.9334	18.4579			2222.8		1131.1		#DIV/0!	#DIV/0!		0.01481
[14980]	INTRAPLATE VOLCANICS	BALTIC SHIELD - PROTEROZOIC / KARELIAN PROVINCE / CENTRAL LAPLAND GREENSTONE BELT - KARASJOK GREENST	KARASJOK	69.1	69.1	25	25	SAE			s_WP-81 [14980]	KOMATIITE [14980]	2000000000 [14980]	2000000000 [14980]	PALEO [14980]	PROTEROZOIC [14980]					VOL					WR [14980]	46.78	0.56		10.02	0	1.04	9.95	8.37	22.28		0.21	0			196	1851		1050	21	#DIV/0!	#DIV/0!		0.04
[20190]	ARCHEAN CRATON (INCLUDING GREENSTONE BELTS)	NORTH ATLANTIC CRATON_ARCHEAN / ITSAQ GNEISS COMPLEX	AKILIA ISLAND	64	64	-52	-52	SAE			s_GR9703 [20190]	KOMATIITE [20190]			EO [20190]	ARCHEAN [20190]					VOL					WR [20190]	48.67	0.3		8.19				4.18	22.29	9.78	0.18	54.5452				2367	79	729		9.22785	#DIV/0!		1.97
[14980]	INTRAPLATE VOLCANICS	BALTIC SHIELD - PROTEROZOIC / KARELIAN PROVINCE / CENTRAL LAPLAND GREENSTONE BELT - KARASJOK GREENST	KARASJOK	69.1	69.1	25	25	SAE			s_WP-79 [14980]	KOMATIITE [14980]	2000000000 [14980]	2000000000 [14980]	PALEO [14980]	PROTEROZOIC [14980]					VOL					WR [14980]	47.33	0.53		8.36	0	0.99	9.56	9.65	22.29		0.21	0			195	2046		1152	21	#DIV/0!	#DIV/0!		0.13
[13590]	ARCHEAN CRATON (INCLUDING GREENSTONE BELTS)	BALTIC SHIELD - ARCHEAN / KARELIAN PROVINCE - GREENSTONE BELTS / TIPASJÄRVI GREENSTONE BELT	SALMELA AT LAKE TIPASJÄRVI, SOTKAMO COMMUNE, EASTERN FINLAND	63.9499	63.9499	29.0876	29.0876	SAE			s_285JSN 95-1 [13590]	KOMATIITE [13590]				ARCHEAN [13590]					VOL					WR [13590]	45.5	0.323		7.81				7.53	22.3	9.65	0.164	59.0709			136	2347	210	880	100	4.19048	39.1167		0.012
[5337][7105]	ARCHEAN CRATON (INCLUDING GREENSTONE BELTS)	SUPERIOR PROVINCE_ARCHEAN / ABITIBI GREENSTONE BELT / SOUTHERN ABITIBI VOLCANIC ZONE	MUNRO TOWNSHIP	48.2	48.2	-80.1	-80.1	SAE			s_MP-7 [5337]	KOMATIITE [5337]				ARCHEAN [5337]					VOL					WR [5337]	44.5	0.39		7.62				8.1	22.3	10.71	0.19	56.5882	27.65		170	2760		831		#DIV/0!	#DIV/0!		0.17
[8808]	ARCHEAN CRATON (INCLUDING GREENSTONE BELTS)	WEST AUSTRALIAN CRATON / YILGARN CRATON / SOUTHERN CROSS SUPERTERRANE / SANDSTONE GREENSTONE BELT	NORTH-CENTRAL YILGARN CRATON	-27.5	-28.5	119	120	SAE			s_178342 [8808]	KOMATIITE [8808]	2717000000 [8808]								VOL					WR [8808]	43.26	0.67		6.58		3.68	7.2	5.85	22.3	10.51	0.16	65.9437	34		199	2755		1253	63	#DIV/0!	38.8028		0.04
[20735]	INTRAPLATE VOLCANICS	TRANS-HUDSON OROGEN / CIRCUM-SUPERIOR LARGE IGNEOUS PROVINCE / WINNIPEGOSIS KOMATIITE BELT	BOREHOLE RP1A	53	53	-100	-100	SAE			s_RP1A-79 [20735]	KOMATIITE [20735]				PROTEROZOIC [20735]					VOL					WR [20735]	46.6225	0.529917		9.05954				8.49905	22.3075	11.453	0.169166	67.9666	31.7221		173	2601.36	96.3455	1038.39	81.096	10.7777	#DIV/0!		0.0774494
[8808]	ARCHEAN CRATON (INCLUDING GREENSTONE BELTS)	WEST AUSTRALIAN CRATON / YILGARN CRATON / SOUTHERN CROSS SUPERTERRANE / SANDSTONE GREENSTONE BELT	NORTH-CENTRAL YILGARN CRATON	-27.5	-28.5	119	120	SAE			s_165382 [8808]	KOMATIITE [8808]	2717000000 [8808]								VOL					WR [8808]	48.37	0.34		7.3		3.62	6.76	0.38	22.31	10.02	0.06	167.651	32		156	2984		1119	17	#DIV/0!	42.1469		0.03
[5316]	ARCHEAN CRATON (INCLUDING GREENSTONE BELTS)	KAAPVAAL CRATON_ARCHEAN / BARBERTON GREENSTONE BELT / ONVERWACHT GROUP / KOMATI FORMATION	KOMATI TYPE SECTION, EAST OF SPINIFEX STREAM, BARBERTON MOUNTAIN LAND, EASTERN TRANSVAAL	-25.77	-25.77	31	31	SAE			s_SA166-1 [5316]	KOMATIITE [5316]	3200000000 [5316]	3500000000 [5316]		ARCHEAN [5316]				SPINIFEX [5316]	VOL					WR [5316]	47.25	0.51		4.94				11.88	22.35	11.2	0.2	56.2184				2146				#DIV/0!	#DIV/0!		0.01
[7772]	CONTINENTAL FLOOD BASALT	EMEISHAN / SONG DA DISTRICT	NA MUOI RIVER REGION, NW VIETNAM	21	21	105	105	SAE			s_B6892 [7772]	KOMATIITE [7772]								OLIVINE-PHYRIC [7772]	VOL					WR [7772]	42.28	0.54		9.77		12.04		8.8	22.37		0.17	0	34.6		193	1844	74.4	908	82	12.2043	24.2632		0.04
[14980]	INTRAPLATE VOLCANICS	BALTIC SHIELD - PROTEROZOIC / KARELIAN PROVINCE / CENTRAL LAPLAND GREENSTONE BELT - KARASJOK GREENST	KARASJOK	69.1	69.1	25	25	SAE			s_WP-88 [14980]	KOMATIITE [14980]	2000000000 [14980]	2000000000 [14980]	PALEO [14980]	PROTEROZOIC [14980]					VOL					WR [14980]	43.57	0.77		12.8	0	1.16	11.16	7.26	22.38		0.22	0			223	2120		1140	22	#DIV/0!	#DIV/0!		0.04
[5484][5314]	ARCHEAN CRATON (INCLUDING GREENSTONE BELTS)	SUPERIOR PROVINCE_ARCHEAN / ABITIBI GREENSTONE BELT / SOUTHERN ABITIBI VOLCANIC ZONE / PYKE HILL FLOW	PYKE HILL AREA, MUNRO TOWNSHIP	48.6	48.6	-80.5	-80.5	SAE			s_218324 [5484]	KOMATIITE [5484]				ARCHEAN [5484]				SPINIFEX-TEXTURED [5484]	VOL					WR [5484]									22.38	14.22		#DIV/0!				3155		841.4		#DIV/0!	#DIV/0!
[6667]	ARCHEAN CRATON (INCLUDING GREENSTONE BELTS)	KAAPVAAL CRATON_ARCHEAN / WITWATERSRAND BASIN / VENTERSDORP SUPERGROUP	WESTONARIA BOREHOLE, EVANDER GOLDFIELD	-26.45	-26.45	29.12	29.12	SAE			s_R507 [6667]	KOMATIITE [6667]				ARCHEAN [6667]					VOL					WR [6667]									22.39			#DIV/0!						1281	105	#DIV/0!	#DIV/0!
[17629]	ARCHEAN CRATON (INCLUDING GREENSTONE BELTS)	DHARWAR CRATON_ARCHEAN / WESTERN DHARWAR CRATON / SIGEGUDDA GREENSTONE BELT		13.08	13.2	76	76.08	SAE			s_SIG-27 [17629]	KOMATIITE [17629]	2700000000 [17629]	2700000000 [17629]	NEO [17629]	ARCHEAN [17629]					VOL					WR [17629]	47.3	0.32		8.18				10.57	22.4	6.24	0.13	48.1872	19		140	2599	77	848	61	11.013	19.5414		0.05
[6808]	ARCHEAN CRATON (INCLUDING GREENSTONE BELTS)	SUPERIOR PROVINCE_ARCHEAN / ABITIBI GREENSTONE BELT / SOUTHERN ABITIBI VOLCANIC ZONE / TISDALE ASSEMBLAGE	BEAUMONT AREA, NORTHERN TISDALE TOWNSHIP, 12 KM NORTH OF TIMMINS, ONTARIO	48.47	48.47	-81.4	-81.4	SAE			s_B2 [6808]	KOMATIITE [6808]	2700000000 [6808]	2700000000 [6808]		ARCHEAN [6808]					VOL					WR [6808]	49.3	0.345		7.01				9.09	22.4	11.34	0.224	50.8224	19.4		169	1383	60	645		10.75	#DIV/0!		0.005
[17129]	ARCHEAN CRATON (INCLUDING GREENSTONE BELTS)	BALTIC SHIELD - ARCHEAN / KARELIAN PROVINCE - GREENSTONE BELTS / KUHMO GREENSTONE BELT	PAHAKANGAS	64.23	64.23	29.08	29.08	SAE			s_2B2-PTP-03 [17129]	KOMATIITE [17129]				ARCHEAN [17129]					VOL					WR [17129]	44.1	0.366		7.95				6.803	22.4	9.62	0.208	46.4304	29.3	2051			82.5	1107	7.38	13.4182	0		0.035
[17629]	ARCHEAN CRATON (INCLUDING GREENSTONE BELTS)	DHARWAR CRATON_ARCHEAN / WESTERN DHARWAR CRATON / SIGEGUDDA GREENSTONE BELT		13.08	13.2	76	76.08	SAE			s_SIG-25 [17629]	KOMATIITE [17629]	2700000000 [17629]	2700000000 [17629]	NEO [17629]	ARCHEAN [17629]					VOL					WR [17629]	46.4	0.38		9.32				9.15	22.4	7.39	0.12	61.8235	20		162	2342	91	799	39	8.78022	28.561		0.06
[13590]	ARCHEAN CRATON (INCLUDING GREENSTONE BELTS)	BALTIC SHIELD - ARCHEAN / KARELIAN PROVINCE - GREENSTONE BELTS / TIPASJÄRVI GREENSTONE BELT	MIILUKANGAS AT LAKE TIPASJÄRVI, SOTKAMO COMMUNE, EASTERN FINLAND	63.9493	63.9493	29.075	29.075	SAE			s_194JSN 95-1 [13590]	KOMATIITE [13590]				ARCHEAN [13590]					VOL					WR [13590]	46.2	0.43		9.4				1.75	22.4	10.2	0.105	97.5217			184	2217	170	940	0	5.52941	27.7125		0.01
[5579]	ARCHEAN CRATON (INCLUDING GREENSTONE BELTS)	SUPERIOR PROVINCE_ARCHEAN / ABITIBI GREENSTONE BELT / SOUTHERN ABITIBI VOLCANIC ZONE	MUNRO TOWNSHIP	48.2	48.2	-80.1	-80.1	SAE			s_M625 [5579]	KOMATIITE [5579]				ARCHEAN [5579]				FINE RANDOM SPINIFEX-TEXTURED [5579]	VOL					WR [5579]	45.4	0.45		9.3				9.03	22.4	11.43	0.19	60.3925				2806		808		#DIV/0!	#DIV/0!		0.05
[5330][11607]	INTRAPLATE VOLCANICS	ARAVALLI CRATON_PROTEROZOIC / ARAVALLI FOLD BELT / RAJASTHAN	NATHDWARA	24.93	24.93	73.82	73.82	SAE			s_KM.1 [5330] / s_KM1 [11607]	KOMATIITE [5330]				PROTEROZOIC [5330]					VOL					WR [5330]	54.8	0.54		3.5				9.4	22.4	9.1	0.18	50.7527			69	2199		1715		#DIV/0!	23.3936		0.03
[20130]	ARCHEAN CRATON (INCLUDING GREENSTONE BELTS)	SUPERIOR PROVINCE_ARCHEAN / ABITIBI GREENSTONE BELT / SOUTHERN ABITIBI VOLCANIC ZONE	PYKE HILL AREA, MUNRO TOWNSHIP	48.6	48.6	-80.5	-80.5	SAE			s_422/94 [20130]	KOMATIITE [20130]				ARCHEAN [20130]				RANDOM, FINE-GRAINED SPINIFEX-TEXTURED [20130]	VOL			T		WR [20130]	45.07	0.45		8.98				9.19	22.41	10.77	0.22	49.1455	32.7	2639	185.5	3181	87.7	855	51.2	9.74914	30.5865		0.03
[5701]	ARCHEAN CRATON (INCLUDING GREENSTONE BELTS)	SUPERIOR PROVINCE_ARCHEAN / ABITIBI GREENSTONE BELT / SOUTHERN ABITIBI VOLCANIC ZONE / UPPER SOUPERGROUP	TEXMONT MINE, 80 KM SOUTH OF TIMMINS	48.47	48.47	-81.4	-81.4	SAE			s_TXA22 [5701]	KOMATIITE [5701]				ARCHEAN [5701]					VOL					WR [5701]	47.08	0.41		8.47			12.24	8.9	22.42		0.25	0	32.4			4084	72	1370		19.0278	#DIV/0!		0.06
[12751]	ARCHEAN CRATON (INCLUDING GREENSTONE BELTS)	SUPERIOR PROVINCE_ARCHEAN / WAWA GREENSTONE BELT / WHITE RIVER-DAYOHESSARAH BELT / DAYOHESSARAH ASSEMBLAGE	DAYOHESSARAH LAKE	48.78	48.78	-85.03	-85.03	SAE			s_DY-20 [12751]	KOMATIITE [12751]				ARCHEAN [12751]					VOL					WR [12751]	43.92	0.4325		8.75				6.89	22.42	10.75	0.1625	66.4118	24.09		160.7	3561.4	82	965		11.7683	#DIV/0!		0.03
[5242][5308][6893][12401]	OCEANIC PLATEAU	CARIBBEAN-COLOMBIAN PLATEAU / GORGONA ISLAND		3	3	-78.32	-78.32	SAE			s_GOR-94-32 [5242]	PICRITE [5242] / KOMATIITE [5308]	88000000 [6893]	88000000 [6893]		CRETACEOUS [5242]					VOL					WR [5242]	46.72	0.35		10.59				8.65	22.43	10.13	0.17	59.8206	33.4		279	1937		1005	125	#DIV/0!	28.4853		0.07
[5491][5356][4118]	OCEANIC PLATEAU	CARIBBEAN-COLOMBIAN PLATEAU / GORGONA ISLAND		3	3	-78.32	-78.32	SAE			s_G-142 [5491] / s_GOR-142 [5356]	KOMATIITE [5491]				PHANEROZOIC [5491] / CRETACEOUS [5356]					VOL					WR [5491]	44.84	0.58		10.46	0.38			8.96	22.43	11.01	0.18	61.4052							110	#DIV/0!	#DIV/0!	0.15	0.02
[12642]	ARCHEAN CRATON (INCLUDING GREENSTONE BELTS)	DHARWAR CRATON_ARCHEAN / EASTERN DHARWAR CRATON / SANDUR GREENSTONE BELT	SOUTHERNMOST PART OF THE SULTANPURA VOLCANIC TERRANE, DHARWAR SUPERGROUP	15.08	15.08	76.76	76.76	SAE			s_S2 [12642]	KOMATIITE [12642]	2700000000 [12642]	2700000000 [12642]	NEO [12642]	ARCHEAN [12642]				SPINIFEX-TEXTURED [12642]	VOL					WR [12642]	47.8	0.33		6.53				8.99	22.44	8.93	0.16	56.0301	40		250	2363	86	900	43	10.4651	39.3833		0.06
[5984]	INTRAPLATE VOLCANICS	BALTIC SHIELD - PROTEROZOIC / KARELIAN PROVINCE / CENTRAL LAPLAND GREENSTONE BELT - KITTILÄ GREENSTO / SAVUKOSKI GROUP (SATTASVAARA KOMATIITE COMPLEX)	PAHTAVAARA, 25 KM NNW OF SODANKYLÄ AND 3 KM NE OF SATTASVAARA, CENTRAL FINNISH LAPLAND	67.6303	67.6303	26.4146	26.4146	SAE			s_256/33.55 [5984]	KOMATIITE [5984]			PALEO [5984]	PROTEROZOIC [5984]				SCHISTOSE, RELATIVELY HOMOGENEOUS AND FINE-GRAINED [5984]	VOL	33.55	33.55	S		WR [5984]	47.4	0.58		6.42				10.08	22.44	11.51	0.29	39.8444				1730				#DIV/0!	#DIV/0!		0
[7227]	INTRAPLATE VOLCANICS	BALTIC SHIELD - PROTEROZOIC / KARELIAN PROVINCE / CENTRAL LAPLAND GREENSTONE BELT - KITTILÄ GREENSTO / SAVUKOSKI GROUP (SATTASVAARA KOMATIITE COMPLEX)	SATTASVAARA, CENTRAL FINNISH LAPLAND	67.6103	67.6103	26.3824	26.3824	SAE			s_36 [7227]	KOMATIITE [7227]	2430000000 [7227]	2430000000 [7227]		ARCHEAN [7227]					VOL					WR [7227]	46.15	0.65		5.43				8.37	22.45	10.05	0.27	37.3674								#DIV/0!	#DIV/0!		0
[6667]	ARCHEAN CRATON (INCLUDING GREENSTONE BELTS)	KAAPVAAL CRATON_ARCHEAN / WITWATERSRAND BASIN / VENTERSDORP SUPERGROUP	WESTONARIA BOREHOLE, EVANDER GOLDFIELD	-26.45	-26.45	29.12	29.12	SAE			s_R503 [6667]	KOMATIITE [6667]				ARCHEAN [6667]					VOL					WR [6667]									22.45			#DIV/0!						1751	62	#DIV/0!	#DIV/0!
[5701]	ARCHEAN CRATON (INCLUDING GREENSTONE BELTS)	SUPERIOR PROVINCE_ARCHEAN / ABITIBI GREENSTONE BELT / SOUTHERN ABITIBI VOLCANIC ZONE / UPPER SOUPERGROUP	ELDORADO TOWNSHIP, HART AREA	48.47	48.47	-81.33	-81.33	SAE			s_HTA21 [5701]	KOMATIITE [5701]				ARCHEAN [5701]					VOL					WR [5701]	47.22	0.48		8.96			11.09	8.42	22.46		0.16	0	28.7			2243	91	1043		11.4615	#DIV/0!		1.15
[5307]	ARCHEAN CRATON (INCLUDING GREENSTONE BELTS)	WEST AUSTRALIAN CRATON / YILGARN CRATON / EASTERN GOLDFIELDS SUPERTERRANE / FORRESTANIA GREENSTONE BELT		-32	-33	119	120	SAE			s_CBD80324.9M [5307]	KOMATIITE [5307]				ARCHEAN [5307]					VOL	324.9	324.9			WR [5307]	44.1	0.5		6.21				8.02	22.47	13.11	0.183	71.9187	27.85		182	2920		806	125	#DIV/0!	32.0879		0.12
[13764]	ARCHEAN CRATON (INCLUDING GREENSTONE BELTS)	BALTIC SHIELD - ARCHEAN / KARELIAN PROVINCE - GREENSTONE BELTS / KUHMO GREENSTONE BELT / KELLOJÄRVI GROUP - SIIVIIKO FORMATION - VAARA MEMB	PAHAKANGAS, E OF LAKE KELLOJÄRVI AND CA. 24KM NW OF KUHMO, EASTERN FINLAND	64.2329	64.2341	29.0882	29.0915	SAE			s_15 [13764]	KOMATIITE [13764]	2750000000 [13764]	2760000000 [13764]	NEO [13764]	ARCHEAN [13764]				THIN SPINIFEX SCHLIEREN [13764]	VOL					WR [13764]	49.93	0.32		7.32	0.36			9.2	22.48	10	0.19	52.8368			139	2484	50	950	0	19	35.4857		0.015
[17349]	ARCHEAN CRATON (INCLUDING GREENSTONE BELTS)	WEST AUSTRALIAN CRATON / YILGARN CRATON / EASTERN GOLDFIELDS SUPERTERRANE / KALGOORLIE TERRANE - KAMBALDA DOMAIN	LONG-VICTOR DEPOSIT	-31.2	-31.2	121.67	121.67	SAE			s_LSU-12-223.3 [17349]	KOMATIITE [17349]				ARCHEAN [17349]					VOL					WR [17349]	37.52	0.19		3.02				12.4	22.49	7.9	0.27	29.3734	15.1	1019	201	1619	84.1	1478	59	17.5743	10.1188		1.25
[8808]	ARCHEAN CRATON (INCLUDING GREENSTONE BELTS)	WEST AUSTRALIAN CRATON / YILGARN CRATON / SOUTHERN CROSS SUPERTERRANE / SANDSTONE GREENSTONE BELT	NORTH-CENTRAL YILGARN CRATON	-27.5	-28.5	119	120	SAE			s_165381 [8808]	KOMATIITE [8808]	2717000000 [8808]								VOL					WR [8808]	45.65	0.32		7.75		1.95	8.34	4.63	22.49	10.1	0.17	59.6434	25		164	3505		1289	17	#DIV/0!	51.2427		0.02
[13590]	ARCHEAN CRATON (INCLUDING GREENSTONE BELTS)	BALTIC SHIELD - ARCHEAN / KARELIAN PROVINCE - GREENSTONE BELTS / KUHMO GREENSTONE BELT	MÄKISENSUO NEAR SIIVIKKO, KUHMO COMMUNE, EASTERN FINLAND	64.2448	64.2448	29.0708	29.0708	SAE			s_56TOH 94-1 [13590]	KOMATIITE [13590]				ARCHEAN [13590]					VOL					WR [13590]	42.3	0.309		7.02				6.88	22.5	10.4	0.189	55.241			150	3079	130	1010	0	7.76923	34.2111		0.007
[17629]	ARCHEAN CRATON (INCLUDING GREENSTONE BELTS)	DHARWAR CRATON_ARCHEAN / WESTERN DHARWAR CRATON / SIGEGUDDA GREENSTONE BELT		13.08	13.2	76	76.08	SAE			s_SIG-28 [17629]	KOMATIITE [17629]	2700000000 [17629]	2700000000 [17629]	NEO [17629]	ARCHEAN [17629]					VOL					WR [17629]	45.4	0.34		9.12				10.45	22.5	6.46	0.12	54.0433	19		144	2383	92	780	40	8.47826	31.3553		0.06
[13590]	ARCHEAN CRATON (INCLUDING GREENSTONE BELTS)	BALTIC SHIELD - ARCHEAN / KARELIAN PROVINCE - GREENSTONE BELTS / TIPASJÄRVI GREENSTONE BELT	KALLIOLAMPI AT LAKE HIETAJÄRVI, SOTKAMO COMMUNE, EASTERN FINLAND	63.8573	63.8573	28.9123	28.9123	SAE			s_34JTL 96-1 [13590]	KOMATIITE [13590]				ARCHEAN [13590]					VOL					WR [13590]	43.4	0.348		9				6.46	22.5	9.9	0.146	68.0726			150	2956	230	1210	10	5.26087	36.95		0.005
[17629]	ARCHEAN CRATON (INCLUDING GREENSTONE BELTS)	DHARWAR CRATON_ARCHEAN / WESTERN DHARWAR CRATON / SIGEGUDDA GREENSTONE BELT		13.08	13.2	76	76.08	SAE			s_SIG-29 [17629]	KOMATIITE [17629]	2700000000 [17629]	2700000000 [17629]	NEO [17629]	ARCHEAN [17629]					VOL					WR [17629]	45.5	0.35		9.19				10.35	22.5	6.5	0.13	50.195	19		154	2357	87	780	35	8.96552	27.407		0.05
[20057]	ARCHEAN CRATON (INCLUDING GREENSTONE BELTS)	AMAZONIA CRATON / CARAJAS MINERAL PROVINCE / RIO MARIA DOMAIN / SERINGA GREENSTONE BELT		-6.7	-6.7	-51	-51	SAE			s_SERINGA05 [20057]	KOMATIITE [20057]				ARCHEAN [20057]				SPINIFEX-TEXTURED [20057]	VOL					WR [20057]	40.41	0.4		7.72	0.32			7.97	22.5	12.08	0.2	60.6355			160	1515	94.2	872	194	9.2569	18.7037		0.07
[5474]	ARCHEAN CRATON (INCLUDING GREENSTONE BELTS)	AMAZONIA CRATON / CRIXAS GREENSTONE BELT / PILAR DE GOIAS GREENSTONE BELT / ALAGADINHO FORMATION	SECOND OUTCROP AREA, ALAGADINHO CREEK, CENTRAL GOIAS STATE	-14.5	-15	-50	-50	SAE			s_NPA11C [5474]	KOMATIITE [5474]				ARCHEAN [5474]				SPINIFEX-TEXTURED [5474]	VOL					WR [5474]	49	0.68		2.52				10.2	22.5	13.7		#DIV/0!	31		285	784		163		#DIV/0!	#DIV/0!		0.09
[8150]	ARCHEAN CRATON (INCLUDING GREENSTONE BELTS)	WEST AUSTRALIAN CRATON / YILGARN CRATON / WEST YILGARN SUPERTERRANE / MURCHISON DOMAIN - MEEKATHARRA-WYDGEE GREENSTONE B	GABANINTHA	-26.9333	-26.9333	118.667	118.667	SAE			s_GIR-135 [8150]	KOMATIITE [8150]	2900000000 [8150]	3000000000 [8150]							VOL					WR [8150]	46.95	0.76		7.27				7.49	22.5	13.22	0.22	60.3252	35.58		229	2691	87	1245		14.3103	#DIV/0!		0.08
[13590]	ARCHEAN CRATON (INCLUDING GREENSTONE BELTS)	BALTIC SHIELD - ARCHEAN / KARELIAN PROVINCE - GREENSTONE BELTS / KUHMO GREENSTONE BELT	PAHAKANGAS, KUHMO COMMUNE, EASTERN FINLAND	64.232	64.232	29.0899	29.0899	SAE			s_8SII 93-2/85.30 [13590]	KOMATIITE [13590]				ARCHEAN [13590]					VOL	85.3	85.3			WR [13590]	47.74	0.267		5.25				7.94	22.53	9.32	0.17	55.0373			127	2245	68	922	11	13.5588	33.0147		0.01
[20057]	ARCHEAN CRATON (INCLUDING GREENSTONE BELTS)	AMAZONIA CRATON / CARAJAS MINERAL PROVINCE / RIO MARIA DOMAIN / SERINGA GREENSTONE BELT		-6.7	-6.7	-51	-51	SAE			s_SERINGA03 [20057]	KOMATIITE [20057]				ARCHEAN [20057]				SPINIFEX-TEXTURED [20057]	VOL					WR [20057]	42.24	0.4		7.07	0.34			8.54	22.54	11.36	0.21	54.3062			157	1570	96.7	907	45	9.37952	14.0179		0.07
[9322]	ARCHEAN CRATON (INCLUDING GREENSTONE BELTS)	NORTH CHINA CRATON / NORTH CHINA CRATON - EASTERN BLOCK / TAISHAN GREENSTONE BELT / YANLINGGUAN FORMATION	UPPER YANLINGGUAN FORMATION, WEST SHANDONG METAMORPHIC COMPLEX, SHANDONG MOUNTAINS, SHANDONG PROVINCE	36.061	36.061	117.569	117.569	SAE			s_2004-21 [9322]	KOMATIITE [9322]	2700000000 [9322]	2800000000 [9322]	NEO [9322]	ARCHEAN [9322]					VOL					WR [9322]	51.12	0.55		6.22		11.15		8.01	22.54		0.25	0			15.7	251	97	366	10	3.7732	11.9524		0.05
[8972]	ARCHEAN CRATON (INCLUDING GREENSTONE BELTS)	DHARWAR CRATON_ARCHEAN / EASTERN DHARWAR CRATON / SANDUR GREENSTONE BELT / SULTANPURA VOLCANIC BLOCK	DHARWAR SUPERGROUP	15	15.25	76.6	76.8	SAE			s_RM333 [8972]	KOMATIITE [8972]	2700000000 [8972]	2700000000 [8972]	NEO [8972]	ARCHEAN [8972]					VOL					WR [8972]	46.61	0.31		5.68				10.85	22.58	7.93	0.15	53.0728	44.48		431	1193	43.38	144	21.83	3.3195	18.402		0.04
[7227]	INTRAPLATE VOLCANICS	BALTIC SHIELD - PROTEROZOIC / KARELIAN PROVINCE / CENTRAL LAPLAND GREENSTONE BELT - KITTILÄ GREENSTO / SAVUKOSKI GROUP (SATTASVAARA KOMATIITE COMPLEX)	MIKKUUROVA, CENTRAL FINNISH LAPLAND	67.6155	67.6155	26.4846	26.4846	SAE			s_20 [7227]	KOMATIITE [7227]	2430000000 [7227]	2430000000 [7227]		ARCHEAN [7227]				PORPHYRITIC [7227]	VOL					WR [7227]	46.25	0.44		5.11				8.41	22.58	8.27	0.19	43.6961								#DIV/0!	#DIV/0!		0
[17349]	ARCHEAN CRATON (INCLUDING GREENSTONE BELTS)	WEST AUSTRALIAN CRATON / YILGARN CRATON / EASTERN GOLDFIELDS SUPERTERRANE / KALGOORLIE TERRANE - KAMBALDA DOMAIN	LONG-VICTOR DEPOSIT	-31.2	-31.2	121.67	121.67	SAE			s_KD5081A 583.4 [17349]	KOMATIITE [17349]				ARCHEAN [17349]					VOL					WR [17349]	25.1	0.08		1.35				1.13	22.6	23.58	0.12	197.266			50	980		40200	1930	#DIV/0!	13.0667		0
[7221]	ARCHEAN CRATON (INCLUDING GREENSTONE BELTS)	ALDAN SHIELD - ARCHEAN / OLONDO GREENSTONE BELT / WESTERN KOMATIITES	FLANKS OF THE WESTERN BRANCH OF OLONDO GREENSTONE BELT	57.03	57.03	120.72	120.72	SAE			s_8551/4 [7221]	KOMATIITE [7221]				ARCHEAN [7221]					VOL					WR [7221]	49.6	0.24		7.17				6.83	22.6	12.9	0.22	58.865			113	3067	80	900		11.25	#DIV/0!		0.03
[13590]	ARCHEAN CRATON (INCLUDING GREENSTONE BELTS)	BALTIC SHIELD - ARCHEAN / KARELIAN PROVINCE - GREENSTONE BELTS / TIPASJÄRVI GREENSTONE BELT	ISLE OF VUORISAARI, LAKE TIPASJÄRVI, SOTKAMO COMMUNE, EASTERN FINLAND	63.959	63.959	29.071	29.071	SAE			s_227JSN 95-1 [13590]	KOMATIITE [13590]				ARCHEAN [13590]					VOL					WR [13590]	45.9	0.273		6.88				7.4	22.6	9.34	0.178	52.6765			143	1820	190	880	10	4.63158	20.2222		0.005
[7221]	ARCHEAN CRATON (INCLUDING GREENSTONE BELTS)	ALDAN SHIELD - ARCHEAN / OLONDO GREENSTONE BELT / WESTERN KOMATIITES	FLANKS OF THE WESTERN BRANCH OF OLONDO GREENSTONE BELT	57.03	57.03	120.72	120.72	SAE			s_228/12 [7221]	KOMATIITE [7221]				ARCHEAN [7221]					VOL					WR [7221]	50	0.28		7.13				9.23	22.6	10	0.19	52.8368			126	2957	83	938		11.3012	#DIV/0!		0.03
[13590]	ARCHEAN CRATON (INCLUDING GREENSTONE BELTS)	BALTIC SHIELD - ARCHEAN / KARELIAN PROVINCE - GREENSTONE BELTS / KUHMO GREENSTONE BELT	HUUHILONKYLÄ, KUHMO COMMUNE, EASTERN FINLAND	64.3021	64.3021	29.0511	29.0511	SAE			s_97TOH 94-1 [13590]	KOMATIITE [13590]				ARCHEAN [13590]					VOL					WR [13590]	44.6	0.305		7.61				7.02	22.6	9.58	0.168	57.2462			150	2586	80	760	10	9.5	43.1		0.008
[13590]	ARCHEAN CRATON (INCLUDING GREENSTONE BELTS)	BALTIC SHIELD - ARCHEAN / KARELIAN PROVINCE - GREENSTONE BELTS / TIPASJÄRVI GREENSTONE BELT	S PART OF LAPASUO NEAR AT LAKE HIETAJÄRVI, SOTKAMO COMMUNE, EASTERN FINLAND	63.8669	63.8669	28.9194	28.9194	SAE			s_48JTL 96-1 [13590]	KOMATIITE [13590]				ARCHEAN [13590]					VOL					WR [13590]	43.5	0.308		8.06				6.7	22.6	9.86	0.163	60.7267			150	2340	110	980	50	8.90909	39		0.01
[17129]	ARCHEAN CRATON (INCLUDING GREENSTONE BELTS)	BALTIC SHIELD - ARCHEAN / KARELIAN PROVINCE - GREENSTONE BELTS / KUHMO GREENSTONE BELT	AROLA W	64.45	64.45	29	29	SAE			s_53-PTP-03 [17129]	KOMATIITE [17129]				ARCHEAN [17129]					VOL					WR [17129]	43.8	0.348		7.3				7.111	22.6	10.15	0.219	46.5278	23.7	1824			55.5	1208	0	21.7658	0		0.021
[13590]	ARCHEAN CRATON (INCLUDING GREENSTONE BELTS)	BALTIC SHIELD - ARCHEAN / KARELIAN PROVINCE - GREENSTONE BELTS / KUHMO GREENSTONE BELT	SIIVIKKOVAARA NEAR SIIVIKKO, KUHMO COMMUNE, EASTERN FINLAND	64.2373	64.2373	29.1077	29.1077	SAE			s_148TOH 94-1 [13590]	KOMATIITE [13590]				ARCHEAN [13590]					VOL					WR [13590]	44.3	0.357		7.87				6.85	22.6	10	0.149	67.3758			156	2689	110	1050	30	9.54545	44.8167		0.008
[13590]	ARCHEAN CRATON (INCLUDING GREENSTONE BELTS)	BALTIC SHIELD - ARCHEAN / KARELIAN PROVINCE - GREENSTONE BELTS / KUHMO GREENSTONE BELT	SIIVIKKOVAARA NEAR SIIVIKKO, KUHMO COMMUNE, EASTERN FINLAND	64.2379	64.2379	29.1135	29.1135	SAE			s_141TOH 94-1 [13590]	KOMATIITE [13590]				ARCHEAN [13590]					VOL					WR [13590]	44.2	0.375		8.85				6.2	22.6	10.4	0.142	73.525			184	2203	100	810	10	8.1	22.03		0.008
[7772]	CONTINENTAL FLOOD BASALT	EMEISHAN / SONG DA DISTRICT	NA MUOI RIVER REGION, NW VIETNAM	21	21	105	105	SAE			s_B6865 [7772]	KOMATIITE [7772]								OLIVINE CUMULATE [7772]	VOL					WR [7772]	44.55	0.39		9.55		10.85		8.77	22.6		0.17	0	33.3		200	2519	79	971	85	12.2911	38.7538		0.01
[6819]	ARCHEAN CRATON (INCLUDING GREENSTONE BELTS)	SUPERIOR PROVINCE_ARCHEAN / ABITIBI GREENSTONE BELT / SOUTHERN ABITIBI VOLCANIC ZONE / UPPER SOUPERGROUP	DRILL CORE ALX-49-98, ~400 M ALONG STRIKE FROM THE ALEXO MINE	48.47	48.47	-81.4	-81.4	SAE			s_ALX05 [6819]	KOMATIITE [6819]				ARCHEAN [6819]					VOL					WR [6819]	45.2	0.409		8.52				9.05	22.6	11.97	0.22	54.6213				3160		1015		#DIV/0!	#DIV/0!		0.04
[5238][5116][19425][5134]	CONTINENTAL FLOOD BASALT	MATACHEWAN LARGE IGNEOUS PROVINCE / VETRENY GREENSTONE BELT	VICTORIA^S LAVA LAKE	63.6	64.6	34.8	37.8	SAE			s_91106 [5238] / s_12106(91106) [19425]	BASALT, KOMATIITIC [5238] / KOMATIITE [19425]				ARCHEAN [5238] / PROTEROZOIC [19425]				OLIVINE CUMULATE [5116]	VOL					WR [5238]	47.8	0.45		8.5				7	22.6	10.53	0.18	58.7281	25.8		161	2131	96	952	62	9.91667	28.4133		0.39
[14980]	INTRAPLATE VOLCANICS	BALTIC SHIELD - PROTEROZOIC / KARELIAN PROVINCE / CENTRAL LAPLAND GREENSTONE BELT - KARASJOK GREENST	KARASJOK	69.1	69.1	25	25	SAE			s_WP-54 [14980]	KOMATIITE [14980]	2000000000 [14980]	2000000000 [14980]	PALEO [14980]	PROTEROZOIC [14980]					VOL					WR [14980]	49.13	0.74		6.2	0.01	1.03	10	9.71	22.6		0.21	0			220	1942		1352	62	#DIV/0!	#DIV/0!		0.07
[13764]	ARCHEAN CRATON (INCLUDING GREENSTONE BELTS)	BALTIC SHIELD - ARCHEAN / KARELIAN PROVINCE - GREENSTONE BELTS / KUHMO GREENSTONE BELT / KELLOJÄRVI GROUP - SIIVIIKO FORMATION - VAARA MEMB	PAHAKANGAS, E OF LAKE KELLOJÄRVI AND CA. 24KM NW OF KUHMO, EASTERN FINLAND	64.2329	64.2341	29.0882	29.0915	SAE			s_22 [13764]	KOMATIITE [13764]	2750000000 [13764]	2760000000 [13764]	NEO [13764]	ARCHEAN [13764]					VOL					WR [13764]	48.67	0.38		8.17	0.37			8.51	22.61	10.74	0.23	46.8777			138	2548	84	1025	0	12.2024	29.6279		0.011
[14980]	INTRAPLATE VOLCANICS	BALTIC SHIELD - PROTEROZOIC / KARELIAN PROVINCE / CENTRAL LAPLAND GREENSTONE BELT - KARASJOK GREENST	KARASJOK	69.1	69.1	25	25	SAE			s_WP-52 [14980]	KOMATIITE [14980]	2000000000 [14980]	2000000000 [14980]	PALEO [14980]	PROTEROZOIC [14980]					VOL					WR [14980]	50.79	0.64		5.77	0.01	0.96	9.36	9.42	22.61		0.21	0			183	1792		610	42	#DIV/0!	#DIV/0!		0.01
[6788]	ARCHEAN CRATON (INCLUDING GREENSTONE BELTS)	WEST AUSTRALIAN CRATON / PILBARA CRATON / PILBARA SUPERGROUP / WARRAWOONA GROUP - TALGA-TALGA SUBGROUP	PILGANGOORA BASALT, MARBLE BAR AREA	-21.18	-21.18	119.73	119.73	SAE			s_34F [6788]	KOMATIITE, PERIDOTITIC [6788]	3710000000 [6788]	3710000000 [6788]		ARCHEAN [6788]					VOL					WR [6788]	44.95	0.75		5.27				8.19	22.61	12.82	0.24	53.625			208	4100	90	1450		16.1111	#DIV/0!		0.02
[20735]	INTRAPLATE VOLCANICS	TRANS-HUDSON OROGEN / CIRCUM-SUPERIOR LARGE IGNEOUS PROVINCE / WINNIPEGOSIS KOMATIITE BELT	BOREHOLE RP1A	53	53	-100	-100	SAE			s_RP1A-150 [20735]	KOMATIITE [20735]				PROTEROZOIC [20735]					VOL					WR [20735]	46.6358	0.518063		8.97975				8.52264	22.6119	11.2244	0.176751	63.7515	28.0913		185	2472.29	86.7817	926.306	69.481	10.674	#DIV/0!		0.0619644
[5792]	ARCHEAN CRATON (INCLUDING GREENSTONE BELTS)	BALTIC SHIELD - ARCHEAN / BELOMORIAN PROVINCE - GREENSTONE BELTS / NORTH KARELIAN GREENSTONE BELTS - KERET GREENSTONE / KHIZOVAARA GROUP - VERKHNEKUMOZERO FORMATION		66.25	66.25	33.75	33.75	SAE			s_210-1 [5792]	KOMATIITE [5792]				ARCHEAN [5792]					VOL					WR [5792]	47.38	0.47		10.26		2.08	8.81	7.18	22.62		0.24	0			225	2310	102	764	96	7.4902	#DIV/0!		0.09
[5212]	ARCHEAN CRATON (INCLUDING GREENSTONE BELTS)	SUPERIOR PROVINCE_ARCHEAN / WABIGOON GREENSTONE BELT / CENTRAL WABIGOON GREENSTONE BELT / LUMBY LAKE BELT		48	48	-90	-90	SAE			s_L8 [5212]	KOMATIITE [5212]				ARCHEAN [5212]					VOL					WR [5212]	46.81	1.45		6.76				2.61	22.62	16.96	0.24	70.9422	66		288	1670	101	783		7.75248	#DIV/0!		0.18
[16244]	ARCHEAN CRATON (INCLUDING GREENSTONE BELTS)	WEST AUSTRALIAN CRATON / YILGARN CRATON / EASTERN GOLDFIELDS SUPERTERRANE / KALGOORLIE TERRANE - AGNEW-WILUNA GREENSTONE BELT	MOUNT KEITH CLIFFS DEPOSIT, HOLE AD8	-27.17	-27.17	120.55	120.55	SAE			s_A2 [16244]	KOMATIITE [16244]	2700000000 [16244]	2700000000 [16244]		ARCHEAN [16244]				COARSE RFANDOM SPINIFEX [16244]	VOL					WR [16244]	48.0674	0.434192		8.32465				7.74361	22.6287	11.26	0.188044	60.1131	28.8143		172.765	2838	88.4922	908.437	6.37595	10.2657	23.7913		0.0200721
[6875]	ARCHEAN CRATON (INCLUDING GREENSTONE BELTS)	KAAPVAAL CRATON_ARCHEAN / BARBERTON GREENSTONE BELT / ONVERWACHT GROUP / MENDON FORMATION	BARBERTON MOUNTAIN LAND, EASTERN TRANSVAAL	-25.77	-25.77	31	31	SAE			s_SA 72-7 [6875]	KOMATIITE [6875]				ARCHEAN [6875]				OLIVINE-PYROXENE B ZONE [6875]	VOL					WR [6875]	50.35	0.45		5.64				7.14	22.63	12.99	0.2	65.2033	20		160	2536	69	1407	131	20.3913	31.3086		0
[17349]	ARCHEAN CRATON (INCLUDING GREENSTONE BELTS)	WEST AUSTRALIAN CRATON / YILGARN CRATON / EASTERN GOLDFIELDS SUPERTERRANE / KALGOORLIE TERRANE - KAMBALDA DOMAIN	LONG-VICTOR DEPOSIT	-31.2	-31.2	121.67	121.67	SAE			s_LJD0011-780.2 [17349]	KOMATIITE [17349]				ARCHEAN [17349]					VOL					WR [17349]	48.55	0.33		3.62				10.14	22.64	10.08	0.19	53.2595	14.5	1602	101	1869	96.4	1295	60	13.4336	30.1452		0.02
[6795]	INTRAPLATE VOLCANICS	BALTIC SHIELD - PROTEROZOIC / KARELIAN PROVINCE / KARASJOK GREENSTONE BELT		69	70	25	25	SAE			s_G8534 [6795]	KOMATIITE [6795]									VOL					WR [6795]	46.99	0.79		7.01				8.82	22.64	12	0.2	60.234	28.6		299	2682	86	1289	14	14.9884	26.82		0.01
[17349]	ARCHEAN CRATON (INCLUDING GREENSTONE BELTS)	WEST AUSTRALIAN CRATON / YILGARN CRATON / EASTERN GOLDFIELDS SUPERTERRANE / KALGOORLIE TERRANE - KAMBALDA DOMAIN	LONG-VICTOR DEPOSIT	-31.2	-31.2	121.67	121.67	SAE			s_KD6066-624.4 [17349]	KOMATIITE [17349]				ARCHEAN [17349]					VOL					WR [17349]	44.09	0.38		7.75				7.23	22.65	11.34	0.21	54.2106	26.6	1885	142	3239	101.8	1113	51	10.9332	25.5039		0.11
[17349]	ARCHEAN CRATON (INCLUDING GREENSTONE BELTS)	WEST AUSTRALIAN CRATON / YILGARN CRATON / EASTERN GOLDFIELDS SUPERTERRANE / KALGOORLIE TERRANE - KAMBALDA DOMAIN	LONG-VICTOR DEPOSIT	-31.2	-31.2	121.67	121.67	SAE			s_KD6061-243 [17349]	KOMATIITE [17349]				ARCHEAN [17349]					VOL					WR [17349]	43.69	0.33		7.18				6.9	22.66	10.23	0.18	57.055	25.23	1501.99	199.38	2593.7	84.18	906.002	159.27	10.7627	24.4504		2.28
[14511]	ARCHEAN CRATON (INCLUDING GREENSTONE BELTS)	ALDAN SHIELD - ARCHEAN / OLEKMA GNEISS-MIGMATITE COMPLEX / KHOLODNIKAN GREENSTONE BELT		55.42	55.58	123.93	124.47	SAE			s_Z-48-D [14511]	KOMATIITE [14511]				ARCHEAN [14511]					VOL					WR [14511]	42.41	0.58		8.96		6.53	3.73	8.02	22.68		0.18	0			160	1300	80	810		10.125	#DIV/0!		0.18
[7221]	ARCHEAN CRATON (INCLUDING GREENSTONE BELTS)	ALDAN SHIELD - ARCHEAN / OLONDO GREENSTONE BELT / WESTERN KOMATIITES	FLANKS OF THE WESTERN BRANCH OF OLONDO GREENSTONE BELT	57.03	57.03	120.72	120.72	SAE			s_8551/5 [7221]	KOMATIITE [7221]				ARCHEAN [7221]					VOL					WR [7221]	49.9	0.24		7.3				9.37	22.7	10	0.17	59.0529			135	2820	79	1097		13.8861	#DIV/0!		0.03
[13590]	ARCHEAN CRATON (INCLUDING GREENSTONE BELTS)	BALTIC SHIELD - ARCHEAN / KARELIAN PROVINCE - GREENSTONE BELTS / KUHMO GREENSTONE BELT	VIITAJANSUO NEAR PAHAKANGAS, KUHMO COMMUNE, EASTERN FINLAND	64.2362	64.2362	29.0856	29.0856	SAE			s_111TOH 93-1 [13590]	KOMATIITE [13590]				ARCHEAN [13590]					VOL					WR [13590]	48.5	0.257		6.41				7.77	22.7	7.47	0.153	49.0139			128	2326	110	1260	10	11.4545	38.7667		0.027
[7221]	ARCHEAN CRATON (INCLUDING GREENSTONE BELTS)	ALDAN SHIELD - ARCHEAN / OLONDO GREENSTONE BELT / WESTERN KOMATIITES	FLANKS OF THE WESTERN BRANCH OF OLONDO GREENSTONE BELT	57.03	57.03	120.72	120.72	SAE			s_8551/2 [7221]	KOMATIITE [7221]				ARCHEAN [7221]					VOL					WR [7221]	48.4	0.26		7.77				9.4	22.7	10.7	0.18	59.6763			131	3187	74	1004		13.5676	#DIV/0!		0.03
[7221]	ARCHEAN CRATON (INCLUDING GREENSTONE BELTS)	ALDAN SHIELD - ARCHEAN / OLONDO GREENSTONE BELT / WESTERN KOMATIITES	FLANKS OF THE WESTERN BRANCH OF OLONDO GREENSTONE BELT	57.03	57.03	120.72	120.72	SAE			s_228/3 [7221]	KOMATIITE [7221]				ARCHEAN [7221]					VOL					WR [7221]	49.7	0.29		7.92				8.65	22.7	10.1	0.18	56.3299			127	2629	61	1165		19.0984	#DIV/0!		0.03
[13590]	ARCHEAN CRATON (INCLUDING GREENSTONE BELTS)	BALTIC SHIELD - ARCHEAN / KARELIAN PROVINCE - GREENSTONE BELTS / KUHMO GREENSTONE BELT	PAHAKANGAS, KUHMO COMMUNE, EASTERN FINLAND	64.2329	64.2329	29.0903	29.0903	SAE			s_40TOH 93-1 [13590]	KOMATIITE [13590]				ARCHEAN [13590]					VOL					WR [13590]	43.6	0.309		8.17				6.72	22.7	10.1	0.2	50.6969			156	2463	90	870	0	9.66667	35.1857		0.011
[13590]	ARCHEAN CRATON (INCLUDING GREENSTONE BELTS)	BALTIC SHIELD - ARCHEAN / KARELIAN PROVINCE - GREENSTONE BELTS / KUHMO GREENSTONE BELT	VIITAJANSUO NEAR PAHAKANGAS, KUHMO COMMUNE, EASTERN FINLAND	64.2359	64.2359	29.0872	29.0872	SAE			s_102TOH 93-1 [13590]	KOMATIITE [13590]				ARCHEAN [13590]					VOL					WR [13590]	44.2	0.323		8.2				6.32	22.7	10.1	0.186	54.5128			149	2641	110	1070	20	9.72727	33.0125		0.829
[13590]	ARCHEAN CRATON (INCLUDING GREENSTONE BELTS)	BALTIC SHIELD - ARCHEAN / KARELIAN PROVINCE - GREENSTONE BELTS / TIPASJÄRVI GREENSTONE BELT	AT LAKE HIETAJÄRVI, SOTKAMO COMMUNE, EASTERN FINLAND	63.8434	63.8434	28.8983	28.8983	SAE			s_197JTL 96-1 [13590]	KOMATIITE [13590]				ARCHEAN [13590]					VOL					WR [13590]	44.9	0.35		8.93				6.86	22.7	9.42	0.161	58.7375			143	2429	150	1120	40	7.46667	30.3625		0.012
[13590]	ARCHEAN CRATON (INCLUDING GREENSTONE BELTS)	BALTIC SHIELD - ARCHEAN / KARELIAN PROVINCE - GREENSTONE BELTS / KUHMO GREENSTONE BELT	SIIVIKKOVAARA NEAR SIIVIKKO, KUHMO COMMUNE, EASTERN FINLAND	64.2381	64.2381	29.1119	29.1119	SAE			s_50TOH 95-1 [13590]	KOMATIITE [13590]				ARCHEAN [13590]					VOL					WR [13590]	45	0.361		8.35				7.56	22.7	9.22	0.178	51.9997			143	2737	130	1160	0	8.92308	39.1		0.007
[5319][6810]	ARCHEAN CRATON (INCLUDING GREENSTONE BELTS)	WEST AUSTRALIAN CRATON / YILGARN CRATON / EASTERN GOLDFIELDS SUPERTERRANE / KALGOORLIE TERRANE - KAMBALDA DOMAIN	SILVER LAKE MEMBER, KAMBALDA, VICTOR SHOOT AREA, DRILL CORE KD6033	-31.2	-31.2	121.67	121.67	SAE			s_90702 [5319]	KOMATIITE [5319]				ARCHEAN [5319]				RANDOM OLIVINE SPINIFEX-TEXTURED [5319] / SPINIFEX-TEXTURED [6810]	VOL	477.4	477.4			WR [5319]	48.3	0.374		7.95	0.536			8.61	22.7	11	0.17	64.9582			171	3667		1014		#DIV/0!	#DIV/0!	0.129	0.02
[12642]	ARCHEAN CRATON (INCLUDING GREENSTONE BELTS)	DHARWAR CRATON_ARCHEAN / EASTERN DHARWAR CRATON / SANDUR GREENSTONE BELT	SOUTHERNMOST PART OF THE SULTANPURA VOLCANIC TERRANE, DHARWAR SUPERGROUP	15.08	15.08	76.76	76.76	SAE			s_S7 [12642]	KOMATIITE [12642]	2700000000 [12642]	2700000000 [12642]	NEO [12642]	ARCHEAN [12642]				SPINIFEX-TEXTURED [12642]	VOL					WR [12642]	44.4	0.4		7.48				8.11	22.7	9.65	0.16	60.5477	45		284	2884	106	1033	46	9.74528	45.0625		0.31
[8671]	ARCHEAN CRATON (INCLUDING GREENSTONE BELTS)	SUPERIOR PROVINCE_ARCHEAN / ABITIBI GREENSTONE BELT / SOUTHERN ABITIBI VOLCANIC ZONE / KIDD-MUNRO VOLCANIC COMPLEX	DUNDONALD BEACH OUTCROP, SW PART OF DUNDONALD TOWNSHIP, NORTHERN ONTARIO	48.2	48.2	-80.1	-80.1	SAE			s_DUNBCH-5 [8671]	KOMATIITE [8671]	2700000000 [8671]	2700000000 [8671]		ARCHEAN [8671]					VOL					WR [8671]	44.1	0.43		9.5	0.4			9.78	22.7	11.61	0.2	58.2764				2782		765		#DIV/0!	#DIV/0!
[5337][5315]	ARCHEAN CRATON (INCLUDING GREENSTONE BELTS)	SUPERIOR PROVINCE_ARCHEAN / ABITIBI GREENSTONE BELT / SOUTHERN ABITIBI VOLCANIC ZONE	BOSTON TOWNSHIP	47.9	47.9	-80	-80	SAE			s_B-2 [5337]	KOMATIITE [5337]	2700000000 [5315]	2700000000 [5315]		ARCHEAN [5337]					VOL					WR [5337]	42	0.76		3.37				6.67	22.7	15.39	0.24	64.3751	18.8		133	1520		2730		#DIV/0!	#DIV/0!		0.03
[5714][3129]	ARCHEAN CRATON (INCLUDING GREENSTONE BELTS)	WEST AUSTRALIAN CRATON / YILGARN CRATON / EASTERN GOLDFIELDS SUPERTERRANE / KALGOORLIE TERRANE - KAMBALDA DOMAIN	KAMBALDA HANGING WALL BASALT, DRILLHOLE KD330, SOUTHWEST OF KAMBALDA DOME	-31.2	-31.2	121.67	121.67	SAE	234.7	234.7	s_KD3301070.5 FT [5714]	KOMATIITE [5714]				ARCHEAN [5714]					VOL	326.3	326.3	E		WR [5714]	52.64	0.29		7				5.27	22.73	9.94	0.13	76.7597	25		176	3096		1383		#DIV/0!	#DIV/0!		0.01
[14980]	INTRAPLATE VOLCANICS	BALTIC SHIELD - PROTEROZOIC / KARELIAN PROVINCE / CENTRAL LAPLAND GREENSTONE BELT - KARASJOK GREENST	KARASJOK	69.1	69.1	25	25	SAE			s_WP-80 [14980]	KOMATIITE [14980]	2000000000 [14980]	2000000000 [14980]	PALEO [14980]	PROTEROZOIC [14980]					VOL					WR [14980]	44.93	0.67		10.36	0	1.08	10.59	8.29	22.73		0.21	0			208	2158		1211	32	#DIV/0!	#DIV/0!		0.13
[9322]	ARCHEAN CRATON (INCLUDING GREENSTONE BELTS)	NORTH CHINA CRATON / NORTH CHINA CRATON - EASTERN BLOCK / TAISHAN GREENSTONE BELT / YANLINGGUAN FORMATION	UPPER YANLINGGUAN FORMATION, WEST SHANDONG METAMORPHIC COMPLEX, SHANDONG MOUNTAINS, SHANDONG PROVINCE	36.061	36.061	117.569	117.569	SAE			s_2004-20 [9322]	KOMATIITE [9322]	2700000000 [9322]	2800000000 [9322]	NEO [9322]	ARCHEAN [9322]					VOL					WR [9322]	50.77	0.5		6.49		10.97		8.12	22.75		0.24	0			21.6	222	95	323	20	3.4	8.88		0.05
[17349]	ARCHEAN CRATON (INCLUDING GREENSTONE BELTS)	WEST AUSTRALIAN CRATON / YILGARN CRATON / EASTERN GOLDFIELDS SUPERTERRANE / KALGOORLIE TERRANE - KAMBALDA DOMAIN	LONG-VICTOR DEPOSIT	-31.2	-31.2	121.67	121.67	SAE			s_KD6070-280.3 [17349]	KOMATIITE [17349]				ARCHEAN [17349]					VOL					WR [17349]	42.41	0.41		8.31				6.95	22.76	11.52	0.21	55.0711	27.8	1985	170	2545	95.3	868	85	9.10808	15.2395		0.03
[13590]	ARCHEAN CRATON (INCLUDING GREENSTONE BELTS)	BALTIC SHIELD - ARCHEAN / KARELIAN PROVINCE - GREENSTONE BELTS / KUHMO GREENSTONE BELT	PAHAKANGAS, KUHMO COMMUNE, EASTERN FINLAND	64.232	64.232	29.0899	29.0899	SAE			s_8SII 93-1/112.50 [13590]	KOMATIITE [13590]				ARCHEAN [13590]					VOL	112.5	112.5			WR [13590]	47.22	0.297		6.32				7.91	22.77	8.64	0.208	41.7004			111	2228	84	1162	61	13.8333	21.6311		0.01
[12767]	ARCHEAN CRATON (INCLUDING GREENSTONE BELTS)	WEST AUSTRALIAN CRATON / YILGARN CRATON / EASTERN GOLDFIELDS SUPERTERRANE / KALGOORLIE TERRANE - AGNEW-WILUNA GREENSTONE BELT	MARYMIA-TRIDENT, WESTERN AUSTRALIA	-25.12	-25.12	119.77	119.77	SAE			s_MHDD0006-277.7 [12767]	KOMATIITE [12767]				ARCHEAN [12767]					VOL					WR [12767]		0.31							22.78			#DIV/0!						1037.25	42.77	#DIV/0!	#DIV/0!
[6424][5626]	ARCHEAN CRATON (INCLUDING GREENSTONE BELTS)	KAAPVAAL CRATON_ARCHEAN / BARBERTON GREENSTONE BELT / ONVERWACHT GROUP / SANDSPRUIT FORMATION		-26	-26	30.5	31	SAE			s_87J [6424]	KOMATIITE, PERIDOTITIC [6424]				ARCHEAN [6424]					VOL			E		WR [6424]	47.63	0.51		5.44	0.36	6.96	5.18	9.65	22.78	12.08	0.19	63.8269		3060						#DIV/0!	#DIV/0!	0.09	0.06
[5714][3129]	ARCHEAN CRATON (INCLUDING GREENSTONE BELTS)	WEST AUSTRALIAN CRATON / YILGARN CRATON / EASTERN GOLDFIELDS SUPERTERRANE / KALGOORLIE TERRANE - KAMBALDA DOMAIN	KAMBALDA HANGING WALL BASALT, DRILLHOLE KD330, SOUTHWEST OF KAMBALDA DOME	-31.2	-31.2	121.67	121.67	SAE	234.7	234.7	s_KD3301100.5 FT [5714]	KOMATIITE [5714]				ARCHEAN [5714]					VOL	335.4	335.4	E		WR [5714]	48.05	0.38		8.55				8.66	22.79	10.92	0.18	60.9032	26		180	3142		1201		#DIV/0!	#DIV/0!		0.03
[12767]	ARCHEAN CRATON (INCLUDING GREENSTONE BELTS)	WEST AUSTRALIAN CRATON / YILGARN CRATON / EASTERN GOLDFIELDS SUPERTERRANE / KALGOORLIE TERRANE - AGNEW-WILUNA GREENSTONE BELT	MOUNT KEITH CLIFFS DEPOSIT, HOLE AD8	-27.17	-27.17	120.55	120.55	SAE			s_AD8-489.0 [12767]	KOMATIITE [12767]				ARCHEAN [12767]				SPINIFEX-TEXTURED [12767]	VOL					WR [12767]		0.44							22.79			#DIV/0!						919.76	6.46	#DIV/0!	#DIV/0!
[13590]	ARCHEAN CRATON (INCLUDING GREENSTONE BELTS)	BALTIC SHIELD - ARCHEAN / KARELIAN PROVINCE - GREENSTONE BELTS / SUOMUSSALMI GREENSTONE BELT	PEURA-AHO NEAR KIANNANNIEMI, SUOMUSSALMI COMMUNE, EASTERN FINLAND	65.1965	65.1965	29.1156	29.1156	SAE			s_63SMS 63-2/54.85 [13590]	KOMATIITE [13590]				ARCHEAN [13590]					VOL	54.85	54.85			WR [13590]	47.9	0.295		5.27				8.57	22.8	9.04	0.179	50.6997			116	2579	100	810	120	8.1	32.2375		0.005
[13590]	ARCHEAN CRATON (INCLUDING GREENSTONE BELTS)	BALTIC SHIELD - ARCHEAN / KARELIAN PROVINCE - GREENSTONE BELTS / KUHMO GREENSTONE BELT	MATARASUO NEAR AROLA, KUHMO COMMUNE, EASTERN FINLAND	64.4439	64.4439	29.0416	29.0416	SAE			s_95JSK 93-1/14.00 [13590]	KOMATIITE [13590]				ARCHEAN [13590]					VOL	14	14			WR [13590]	43.7	0.298		6.85				8.09	22.8	10.9	0.169	64.7486			142	2422	110	1170	50	10.6364	34.6		0.013
[5278]	ARCHEAN CRATON (INCLUDING GREENSTONE BELTS)	SAO FRANCISCO CRATON_ARCHEAN / PIUMHI GREENSTONE BELT / PIUMHI MASSIF		-12.5	-12.5	-51.93	-51.93	SAE			s_A24E [5278]	KOMATIITE, PERIDOTITIC [5278]				ARCHEAN [5278]					VOL					WR [5278]	46.7	0.37		6		0	8.3	7.7	22.8		0.13	0				7540		1022		#DIV/0!	#DIV/0!		0
[9112]	ARCHEAN CRATON (INCLUDING GREENSTONE BELTS)	SUPERIOR PROVINCE_ARCHEAN / PONTIAC SUBPROVINCE / NORTHWESTERN PONTIAC SUBPROVINCE	KINOJEVIS RIVER AREA, QUÉBEC	48.22	48.22	-78.51	-78.51	SAE			s_2195 [9112]	KOMATIITE [9112]				ARCHEAN [9112]					VOL					WR [9112]	44.4	0.58		9.27				8.37	22.8	13.33	0.16	83.6374	36			3706		833		#DIV/0!	#DIV/0!		0.19
[20735]	INTRAPLATE VOLCANICS	TRANS-HUDSON OROGEN / CIRCUM-SUPERIOR LARGE IGNEOUS PROVINCE / WINNIPEGOSIS KOMATIITE BELT	BOREHOLE RP1A	53	53	-100	-100	SAE			s_RP1A-18 [20735]	KOMATIITE [20735]				PROTEROZOIC [20735]					VOL					WR [20735]	46.5663	0.509701		8.78725				8.39988	22.804	11.2916	0.178395	63.5421	29.7446		179	2587.27	95.9915	1001.15	79.1489	10.4296	#DIV/0!		0.0621836
[5984]	INTRAPLATE VOLCANICS	BALTIC SHIELD - PROTEROZOIC / KARELIAN PROVINCE / CENTRAL LAPLAND GREENSTONE BELT - KITTILÄ GREENSTO / SAVUKOSKI GROUP (SATTASVAARA KOMATIITE COMPLEX)	PAHTAVAARA, 25 KM NNW OF SODANKYLÄ AND 3 KM NE OF SATTASVAARA, CENTRAL FINNISH LAPLAND	67.6303	67.6303	26.4146	26.4146	SAE			s_246/10.0 [5984]	KOMATIITE [5984]			PALEO [5984]	PROTEROZOIC [5984]				SCHISTOSE, RELATIVELY HOMOGENEOUS AND FINE-GRAINED [5984]	VOL	10	10	S		WR [5984]	47.74	0.7		7.09				7.39	22.81	12.62	0.2	63.3461				2600				#DIV/0!	#DIV/0!		0
[20735]	INTRAPLATE VOLCANICS	TRANS-HUDSON OROGEN / CIRCUM-SUPERIOR LARGE IGNEOUS PROVINCE / WINNIPEGOSIS KOMATIITE BELT	BOREHOLE RP1A	53	53	-100	-100	SAE			s_RP1A-15 [20735]	KOMATIITE [20735]				PROTEROZOIC [20735]					VOL					WR [20735]	46.4667	0.510623		8.78271				8.38443	22.8146	11.4131	0.178718	64.1099	31.658		180	2816.27	104.317	1084.49	85.9462	10.396	#DIV/0!		0.0551473
[9322]	ARCHEAN CRATON (INCLUDING GREENSTONE BELTS)	NORTH CHINA CRATON / NORTH CHINA CRATON - EASTERN BLOCK / TAISHAN GREENSTONE BELT / YANLINGGUAN FORMATION	UPPER YANLINGGUAN FORMATION, WEST SHANDONG METAMORPHIC COMPLEX, SHANDONG MOUNTAINS, SHANDONG PROVINCE	36.034	36.034	117.029	117.029	SAE			s_2004-34A [9322]	KOMATIITE [9322]	2700000000 [9322]	2800000000 [9322]	NEO [9322]	ARCHEAN [9322]					VOL					WR [9322]	48.32	0.35		8.18		10.14		9.38	22.82		0.18	0			16.7	2066	111	973	2	8.76577	79.4615		0.1
[20057]	ARCHEAN CRATON (INCLUDING GREENSTONE BELTS)	AMAZONIA CRATON / CARAJAS MINERAL PROVINCE / RIO MARIA DOMAIN / SERINGA GREENSTONE BELT		-6.7	-6.7	-51	-51	SAE			s_SERINGA06 [20057]	KOMATIITE [20057]				ARCHEAN [20057]				SPINIFEX-TEXTURED [20057]	VOL					WR [20057]	42.33	0.38		6.76	0.37			7.66	22.82	11.81	0.23	51.5481			149	1530	99.8	873	9	8.74749	15.6122		0.05
[6667]	ARCHEAN CRATON (INCLUDING GREENSTONE BELTS)	KAAPVAAL CRATON_ARCHEAN / WITWATERSRAND BASIN / VENTERSDORP SUPERGROUP	WESTONARIA BOREHOLE, EVANDER GOLDFIELD	-26.45	-26.45	29.12	29.12	SAE			s_R511 [6667]	KOMATIITE [6667]				ARCHEAN [6667]					VOL					WR [6667]									22.84			#DIV/0!						1429	117	#DIV/0!	#DIV/0!
[12642]	ARCHEAN CRATON (INCLUDING GREENSTONE BELTS)	DHARWAR CRATON_ARCHEAN / EASTERN DHARWAR CRATON / SANDUR GREENSTONE BELT	SOUTHERNMOST PART OF THE SULTANPURA VOLCANIC TERRANE, DHARWAR SUPERGROUP	15.08	15.08	76.76	76.76	SAE			s_S67 [12642]	KOMATIITE [12642]	2700000000 [12642]	2700000000 [12642]	NEO [12642]	ARCHEAN [12642]				SPINIFEX-TEXTURED [12642]	VOL					WR [12642]	45.49	0.34		7.09				7.87	22.86	8.9	0.15	59.5647	37		160	2529	103	1031	29	10.0097	41.459		0.07
[5714]	ARCHEAN CRATON (INCLUDING GREENSTONE BELTS)	WEST AUSTRALIAN CRATON / YILGARN CRATON / EASTERN GOLDFIELDS SUPERTERRANE / KALGOORLIE TERRANE - KAMBALDA DOMAIN	KAMBALDA HANGING WALL BASALT, DRILLHOLE KD330, SOUTHWEST OF KAMBALDA DOME	-31.2	-31.2	121.67	121.67	SAE	234.7	234.7	s_KD40881199 FT [5714]	KOMATIITE [5714]				ARCHEAN [5714]					VOL	364.4	364.4	E		WR [5714]	48.81	0.36		8.23				6.8	22.86	10.56	0.18	58.8954	27		164	3516		1323		#DIV/0!	#DIV/0!		0.03
[12751]	ARCHEAN CRATON (INCLUDING GREENSTONE BELTS)	SUPERIOR PROVINCE_ARCHEAN / WAWA GREENSTONE BELT / WHITE RIVER-DAYOHESSARAH BELT / DAYOHESSARAH ASSEMBLAGE	DAYOHESSARAH LAKE	48.78	48.78	-85.03	-85.03	SAE			s_DY-21 [12751]	KOMATIITE [12751]				ARCHEAN [12751]					VOL					WR [12751]	43.63	0.4246		8.72				6.61	22.86	10.65	0.1552	68.8887	23.57		158.3	3749.6	83	1140		13.7349	#DIV/0!		0.02
[9306]	ARCHEAN CRATON (INCLUDING GREENSTONE BELTS)	SUPERIOR PROVINCE_ARCHEAN / ABITIBI GREENSTONE BELT / SOUTHERN ABITIBI VOLCANIC ZONE	DEADMAN HILL AREA, MUNRO TOWNSHIP	48.48	48.48	-81.33	-81.33	SAE			s_DC107 [9306]	KOMATIITE [9306]				ARCHEAN [9306]					VOL					WR [9306]	44.99	0.46		8.86		2	11.03	8.61	22.87		0.21	0			117	2219	97	1109	51	11.433	#DIV/0!		0.02
[13764]	ARCHEAN CRATON (INCLUDING GREENSTONE BELTS)	BALTIC SHIELD - ARCHEAN / KARELIAN PROVINCE - GREENSTONE BELTS / KUHMO GREENSTONE BELT / KELLOJÄRVI GROUP - SIIVIIKO FORMATION - VAARA MEMB	PAHAKANGAS, E OF LAKE KELLOJÄRVI AND CA. 24KM NW OF KUHMO, EASTERN FINLAND	64.2329	64.2341	29.0882	29.0915	SAE			s_11 [13764]	KOMATIITE [13764]	2750000000 [13764]	2760000000 [13764]	NEO [13764]	ARCHEAN [13764]				PLATY OLIVINE PYROXENE SPINIFEX [13764]	VOL					WR [13764]	45.01	0.43		10.82	0.37			6.65	22.88	13.4	0.24	56.0511			193	2538	50	620	0	12.4	28.2		0.015
[16702]	ARCHEAN CRATON (INCLUDING GREENSTONE BELTS)	KAAPVAAL CRATON_ARCHEAN / BARBERTON GREENSTONE BELT / ONVERWACHT GROUP / WELTEVREDEN FORMATION	TJAKASTAD	-25.8332	-25.8332	30.9448	30.9448	SAE			s_WP105 [16702]	KOMATIITE [16702]	3300000000 [16702]	3500000000 [16702]	PALEO [16702]	ARCHEAN [16702]				POIKILITIC PYROXENE CUMULATE [16702]	VOL					WR [16702]	52.9	0.1		4	0.55			11.2	22.9	7.2	0.1	72.2808	17.1	656	79.6	3780	96.9	1360	5.69	14.0351	65.7391	0.17	0
[13590]	ARCHEAN CRATON (INCLUDING GREENSTONE BELTS)	BALTIC SHIELD - ARCHEAN / KARELIAN PROVINCE - GREENSTONE BELTS / KUHMO GREENSTONE BELT	ISLE OF KUKKOSAARI NEAR KELLOSELKÄ, KUHMO COMMUNE, EASTERN FINLAND	64.2934	64.2934	29.0512	29.0512	SAE			s_19TOH 94-1 [13590]	KOMATIITE [13590]				ARCHEAN [13590]					VOL					WR [13590]	41.4	0.297		7.41				7.61	22.9	9.28	0.168	55.4535			143	2819	100	980	60	9.8	56.38		0.004
[13590]	ARCHEAN CRATON (INCLUDING GREENSTONE BELTS)	BALTIC SHIELD - ARCHEAN / KARELIAN PROVINCE - GREENSTONE BELTS / KUHMO GREENSTONE BELT	SIIVIKKOVAARA NEAR SIIVIKKO, KUHMO COMMUNE, EASTERN FINLAND	64.2374	64.2374	29.1074	29.1074	SAE			s_151TOH 94-1 [13590]	KOMATIITE [13590]				ARCHEAN [13590]					VOL					WR [13590]	44.4	0.322		7.85				6.88	22.9	9.35	0.158	59.408			156	2867	110	1110	220	10.0909	47.7833		0.008
[5319]	ARCHEAN CRATON (INCLUDING GREENSTONE BELTS)	WEST AUSTRALIAN CRATON / YILGARN CRATON / EASTERN GOLDFIELDS SUPERTERRANE / KALGOORLIE TERRANE - KAMBALDA DOMAIN	SILVER LAKE MEMBER, KAMBALDA, VICTOR SHOOT AREA	-31.2	-31.2	121.67	121.67	SAE			s_91785GIBB [5319]	KOMATIITE [5319]				ARCHEAN [5319]					VOL					WR [5319]	48.3	0.326		6.45	0.53			9.14	22.9	11.7	0.02	587.281				3592		1625		#DIV/0!	#DIV/0!	0.207	0.02
[17349]	ARCHEAN CRATON (INCLUDING GREENSTONE BELTS)	WEST AUSTRALIAN CRATON / YILGARN CRATON / EASTERN GOLDFIELDS SUPERTERRANE / KALGOORLIE TERRANE - KAMBALDA DOMAIN	LONG-VICTOR DEPOSIT	-31.2	-31.2	121.67	121.67	SAE			s_KD6039-172.8 [17349]	KOMATIITE [17349]				ARCHEAN [17349]					VOL					WR [17349]	42.31	0.39		7.94				6.08	22.9	11.36	0.17	67.0841	28.56	1781.74	216.55	3083	96.65	873.14	44.48	9.03404	24.883		1.38
[13590]	ARCHEAN CRATON (INCLUDING GREENSTONE BELTS)	BALTIC SHIELD - ARCHEAN / KARELIAN PROVINCE - GREENSTONE BELTS / KUHMO GREENSTONE BELT	VIITALA NEAR SIIVIKKO, KUHMO COMMUNE, EASTERN FINLAND	64.2363	64.2363	29.0906	29.0906	SAE			s_168TOH 93-1 [13590]	KOMATIITE [13590]				ARCHEAN [13590]					VOL					WR [13590]	41.4	0.409		8.95				5.48	22.9	10.7	0.163	65.9002			184	2682	120	860	20	7.16667	38.3143		0.019
[5276][4118][5356]	OCEANIC PLATEAU	CARIBBEAN-COLOMBIAN PLATEAU / GORGONA ISLAND		3	3	-78.32	-78.32	SAE			s_GOR-139 [5276]	KOMATIITE [5276]				CRETACEOUS [4118]					VOL					WR [5276]	45.1	0.46		10.2	0.42			8.7	22.9	11.1		#DIV/0!								#DIV/0!	#DIV/0!		0.02
[20735]	INTRAPLATE VOLCANICS	TRANS-HUDSON OROGEN / CIRCUM-SUPERIOR LARGE IGNEOUS PROVINCE / WINNIPEGOSIS KOMATIITE BELT	BOREHOLE RP12	53	53	-100	-100	SAE			s_RP12-457.3 [20735]	KOMATIITE [20735]				PROTEROZOIC [20735]					VOL					WR [20735]	46.7824	0.509058		8.65399				8.30783	22.9076	11.4239	0.175116	65.4906	30.1662		189	2667.53	94.0289	1044.78	81.5735	11.1113	#DIV/0!		0.0722862
[11608]	ARCHEAN CRATON (INCLUDING GREENSTONE BELTS)	DHARWAR CRATON_ARCHEAN / WESTERN DHARWAR CRATON / KALYADI SCHIST BELT	ABOUT 1 KM SOUTHEAST OF KALYADI, SARGUR GROUP	12.83	13	78.25	78.25	SAE			s_KL-2 [11608]	KOMATIITE [11608]	3000000000 [11608]			ARCHEAN [11608]				MEDIUM- TO FINE-GRAINED [11608]	VOL					WR [11608]	50.6	0.27		6.34		9.74		5.86	22.91		0.19	0		4560	188	1969		866		#DIV/0!	32.2787		0.06
[13590]	ARCHEAN CRATON (INCLUDING GREENSTONE BELTS)	BALTIC SHIELD - ARCHEAN / KARELIAN PROVINCE - GREENSTONE BELTS / SUOMUSSALMI GREENSTONE BELT	HIETAHARJU NEAR KIANNANNIEMI, SUOMUSSALMI COMMUNE, EASTERN FINLAND	65.1459	65.1459	29.0758	29.0758	SAE			s_23SMS 62-1/151.80 [13590]	KOMATIITE [13590]				ARCHEAN [13590]					VOL	151.8	151.8			WR [13590]	38.26	0.5		5.45				5.18	22.91	11.75	0.253	46.6238			123	2090	94	703	43	7.47872	12.515		0
[12642]	ARCHEAN CRATON (INCLUDING GREENSTONE BELTS)	DHARWAR CRATON_ARCHEAN / EASTERN DHARWAR CRATON / SANDUR GREENSTONE BELT	SOUTHERNMOST PART OF THE SULTANPURA VOLCANIC TERRANE, DHARWAR SUPERGROUP	15.08	15.08	76.76	76.76	SAE			s_S6 [12642]	KOMATIITE [12642]	2700000000 [12642]	2700000000 [12642]	NEO [12642]	ARCHEAN [12642]				SPINIFEX-TEXTURED [12642]	VOL					WR [12642]	47.14	0.38		6.77				8.61	22.94	8.35	0.15	55.8837	46		274	2386	89	983	56	11.0449	30.2025		0.06
[7227]	INTRAPLATE VOLCANICS	BALTIC SHIELD - PROTEROZOIC / KARELIAN PROVINCE / CENTRAL LAPLAND GREENSTONE BELT - KITTILÄ GREENSTO / SAVUKOSKI GROUP (SATTASVAARA KOMATIITE COMPLEX)	SATTASVAARA, CENTRAL FINNISH LAPLAND	67.6115	67.6115	26.3795	26.3795	SAE			s_35 [7227]	KOMATIITE [7227]	2430000000 [7227]	2430000000 [7227]		ARCHEAN [7227]					VOL					WR [7227]	42.08	0.65		5.73				6.16	22.94	11.35	0.24	47.4761								#DIV/0!	#DIV/0!		0
[17349]	ARCHEAN CRATON (INCLUDING GREENSTONE BELTS)	WEST AUSTRALIAN CRATON / YILGARN CRATON / EASTERN GOLDFIELDS SUPERTERRANE / KALGOORLIE TERRANE - KAMBALDA DOMAIN	LONG-VICTOR DEPOSIT	-31.2	-31.2	121.67	121.67	SAE			s_LSU-1W2-663.5 [17349]	KOMATIITE [17349]				ARCHEAN [17349]					VOL					WR [17349]	47.68	0.24		4.98				9.12	22.97	8.2	0.23	35.7912	16.3	1120	88	2462	92.9	1566	62	16.8568	5.91827		0.02
[6875]	ARCHEAN CRATON (INCLUDING GREENSTONE BELTS)	KAAPVAAL CRATON_ARCHEAN / BARBERTON GREENSTONE BELT / ONVERWACHT GROUP / MENDON FORMATION	BARBERTON MOUNTAIN LAND, EASTERN TRANSVAAL	-25.77	-25.77	31	31	SAE			s_SA 72-1 [6875]	KOMATIITE [6875]				ARCHEAN [6875]				OLIVINE-PYROXENE B ZONE [6875]	VOL					WR [6875]	52.43	0.44		4.72				6.83	22.97	12.05	0.18	67.2055	18		156	2363	75	1611	67	21.48	25.6848		0
[13590]	ARCHEAN CRATON (INCLUDING GREENSTONE BELTS)	BALTIC SHIELD - ARCHEAN / KARELIAN PROVINCE - GREENSTONE BELTS / TIPASJÄRVI GREENSTONE BELT	AT LAKE HIETAJÄRVI, SOTKAMO COMMUNE, EASTERN FINLAND	63.8527	63.8527	28.8895	28.8895	SAE			s_158JTL 96-1 [13590]	KOMATIITE [13590]				ARCHEAN [13590]					VOL					WR [13590]	43.9	0.316		8.58				6.56	23	10	0.152	66.046			150	2607	150	1060	100	7.06667	43.45		0.011
[13590]	ARCHEAN CRATON (INCLUDING GREENSTONE BELTS)	BALTIC SHIELD - ARCHEAN / KARELIAN PROVINCE - GREENSTONE BELTS / KUHMO GREENSTONE BELT	PAHAKANGAS, KUHMO COMMUNE, EASTERN FINLAND	64.2329	64.2329	29.0907	29.0907	SAE			s_43TOH 93-1 [13590]	KOMATIITE [13590]				ARCHEAN [13590]					VOL					WR [13590]	43.2	0.335		8.8				6.2	23	10	0.192	52.2864			148	2484	100	1000	10	10	27.6		0.264
[5319]	ARCHEAN CRATON (INCLUDING GREENSTONE BELTS)	WEST AUSTRALIAN CRATON / YILGARN CRATON / EASTERN GOLDFIELDS SUPERTERRANE / KALGOORLIE TERRANE - KAMBALDA DOMAIN	SILVER LAKE MEMBER, KAMBALDA, VICTOR SHOOT AREA	-31.2	-31.2	121.67	121.67	SAE			s_91794LUNNON [5319]	KOMATIITE [5319]				ARCHEAN [5319]				MASSIVE RECRYSTALLIZED [5319]	VOL					WR [5319]	49	0.365		7.49	0.24			8.65	23	10.6	0.19	56.007				1618		1764		#DIV/0!	#DIV/0!	0.224	0.01
[9058]	ARCHEAN CRATON (INCLUDING GREENSTONE BELTS)	AMAZONIA CRATON / CRIXAS GREENSTONE BELT / PILAR DE GOIAS GREENSTONE BELT / CORREGO DO ALAGADINHO UNIT	ALAGADINHO CREEK, CENTRAL GOIAS STATE	-14.5	-14.84	-49.9	-50.14	SAE			s_2 [9058]	KOMATIITE [9058]				ARCHEAN [9058]					VOL					WR [9058]	47.3	0.53		1.86		7.38	5.44	8.65	23		0.26	0								#DIV/0!	#DIV/0!		0.04
[9322]	ARCHEAN CRATON (INCLUDING GREENSTONE BELTS)	NORTH CHINA CRATON / NORTH CHINA CRATON - EASTERN BLOCK / TAISHAN GREENSTONE BELT / YANLINGGUAN FORMATION	UPPER YANLINGGUAN FORMATION, WEST SHANDONG METAMORPHIC COMPLEX, SHANDONG MOUNTAINS, SHANDONG PROVINCE	36.034	36.034	117.604	117.604	SAE			s_2004-31A [9322]	KOMATIITE [9322]	2700000000 [9322]	2800000000 [9322]	NEO [9322]	ARCHEAN [9322]					VOL					WR [9322]	49.12	0.29		7.95		9.87		9.26	23.02		0.16	0			27.2	2596	107	1057	26	9.8785	112.87		0.09
[13590]	ARCHEAN CRATON (INCLUDING GREENSTONE BELTS)	BALTIC SHIELD - ARCHEAN / KARELIAN PROVINCE - GREENSTONE BELTS / KUHMO GREENSTONE BELT	PAHAKANGAS, KUHMO COMMUNE, EASTERN FINLAND	64.2338	64.2338	29.0877	29.0877	SAE			s_1HP 92-1 [13590]	KOMATIITE [13590]				ARCHEAN [13590]					VOL					WR [13590]	44.51	0.33		7.56				7.46	23.02	9.74	0.169	57.8579	26		134	2745	85	1132	74	13.3176	37.6027		0.02
[8808]	ARCHEAN CRATON (INCLUDING GREENSTONE BELTS)	WEST AUSTRALIAN CRATON / YILGARN CRATON / SOUTHERN CROSS SUPERTERRANE / SANDSTONE GREENSTONE BELT	NORTH-CENTRAL YILGARN CRATON	-27.5	-28.5	119	120	SAE			s_165388 [8808]	KOMATIITE [8808]	2717000000 [8808]								VOL					WR [8808]	45.7	0.49		5.54		1.11	8.55	4.97	23.02	9.55	0.12	79.8937	23		162	2751		1496	56	#DIV/0!	41.6188		0.02
[15917]	ARCHEAN CRATON (INCLUDING GREENSTONE BELTS)	WEST AUSTRALIAN CRATON / YILGARN CRATON / EASTERN GOLDFIELDS SUPERTERRANE / KALGOORLIE TERRANE - AGNEW-WILUNA GREENSTONE BELT	SULLIVANS PROJECT, TARMOOLA TREND, WESTERN AUSTRALIA	-28.75	-28.75	121.23	121.23	SAE			s_SURCD08-284.5 [15917]	NOT GIVEN [15917]				ARCHEAN [15917]					SED					WR [15917]	45.23	0.57		9.4	0.51	1.31	10.61	8.93	23.03		0.22	0			189.88	3502		1121.81	149.28	#DIV/0!	23.4247		0.01
[4881]	INTRAPLATE VOLCANICS	BALTIC SHIELD - PROTEROZOIC / KARELIAN PROVINCE / CENTRAL LAPLAND GREENSTONE BELT - KITTILÄ GREENSTO / SAVUKOSKI GROUP	JEESIÖROVA, E OF KITTILÄ, CENTRAL FINNISH LAPLAND	67.67	67.68	25.48	25.5	SAE			s_6.1-EJH-97 [4881]	KOMATIITE [4881]	2000000000 [4881]	2000000000 [4881]	PALEO [4881]	PROTEROZOIC [4881]					VOL					WR [4881]	42.66	0.6		7.19				7.94	23.06	10.12	0.13	78.1497	23							#DIV/0!	#DIV/0!		0.04
[8330]	ARCHEAN CRATON (INCLUDING GREENSTONE BELTS)	WEST AUSTRALIAN CRATON / YILGARN CRATON / EASTERN GOLDFIELDS SUPERTERRANE / KALGOORLIE TERRANE - KAMBALDA DOMAIN	KAMBALDA, LUNNON SHOOT, DRILL CORE KD134	-31.2	-31.2	121.67	121.67	SAE			s_90239 [8330]	KOMATIITE [8330]				ARCHEAN [8330]				SPINIFEX-TEXTURED [8330]	VOL	149.96	149.96			WR [8330]									23.06			#DIV/0!					97	820	46	8.45361	0
[12642]	ARCHEAN CRATON (INCLUDING GREENSTONE BELTS)	DHARWAR CRATON_ARCHEAN / EASTERN DHARWAR CRATON / SANDUR GREENSTONE BELT	SOUTHERNMOST PART OF THE SULTANPURA VOLCANIC TERRANE, DHARWAR SUPERGROUP	15.08	15.08	76.76	76.76	SAE			s_S5 [12642]	KOMATIITE [12642]	2700000000 [12642]	2700000000 [12642]	NEO [12642]	ARCHEAN [12642]				SPINIFEX-TEXTURED [12642]	VOL					WR [12642]	46.88	0.36		7.26				7.38	23.07	8.85	0.16	55.5282	41		256	2331	87	787	74	9.04598	31.08		0.05
[13590]	ARCHEAN CRATON (INCLUDING GREENSTONE BELTS)	BALTIC SHIELD - ARCHEAN / KARELIAN PROVINCE - GREENSTONE BELTS / KUHMO GREENSTONE BELT	PAHAKANGAS, KUHMO COMMUNE, EASTERN FINLAND	64.2329	64.2329	29.0903	29.0903	SAE			s_42TOH 93-1 [13590]	KOMATIITE [13590]				ARCHEAN [13590]					VOL					WR [13590]	45.43	0.333		6.99				6.96	23.08	10.01	0.201	49.9952			147	2673	62	850	37	13.7097	35.64		0.01
[13590]	ARCHEAN CRATON (INCLUDING GREENSTONE BELTS)	BALTIC SHIELD - ARCHEAN / KARELIAN PROVINCE - GREENSTONE BELTS / KUHMO GREENSTONE BELT	MATARASUO NEAR AROLA, KUHMO COMMUNE, EASTERN FINLAND	64.4433	64.4433	29.0431	29.0431	SAE			s_96JSK 93-1/12.70 [13590]	KOMATIITE [13590]				ARCHEAN [13590]					VOL	12.7	12.7			WR [13590]	41	0.258		6.71				8.27	23.1	9	0.18	50.195			120	2326	90	1190	10	13.2222	38.7667		0.011
[13590]	ARCHEAN CRATON (INCLUDING GREENSTONE BELTS)	BALTIC SHIELD - ARCHEAN / KARELIAN PROVINCE - GREENSTONE BELTS / KUHMO GREENSTONE BELT	SIIVIKKOVAARA NEAR SIIVIKKO, KUHMO COMMUNE, EASTERN FINLAND	64.2385	64.2385	29.1125	29.1125	SAE			s_137TOH 94-1 [13590]	KOMATIITE [13590]				ARCHEAN [13590]					VOL					WR [13590]	47.9	0.262		6.53				7.41	23.1	8.85	0.133	66.8008			129	2525	150	1110	30	7.4	22.9545		0.005
[5201]	ARCHEAN CRATON (INCLUDING GREENSTONE BELTS)	SUPERIOR PROVINCE_ARCHEAN / WABIGOON GREENSTONE BELT / CENTRAL WABIGOON GREENSTONE BELT / MCGRUER ASSEMBLAGE	OPAPIMISKAN-MARKOP UNIT, CARIBOU BELT	59.42	59.42	-97.75	-97.75	SAE			s_MU95-30 [5201]	KOMATIITE [5201]	3000000000 [5201]	3000000000 [5201]		ARCHEAN [5201]					VOL					WR [5201]	52.24	0.27		5.65				6.87	23.1	10.2	0.23	44.5208	24	1563	131	3274	102	701		6.87255	#DIV/0!		0.03
[17629]	ARCHEAN CRATON (INCLUDING GREENSTONE BELTS)	DHARWAR CRATON_ARCHEAN / WESTERN DHARWAR CRATON / SIGEGUDDA GREENSTONE BELT		13.08	13.2	76	76.08	SAE			s_SIG-16 [17629]	KOMATIITE [17629]	2700000000 [17629]	2700000000 [17629]	NEO [17629]	ARCHEAN [17629]					VOL					WR [17629]	45.9	0.3		8.62				10.25	23.1	6.91	0.14	49.5496	14		133	2152	87	796	45	9.14943	29.4795		0.05
[17629]	ARCHEAN CRATON (INCLUDING GREENSTONE BELTS)	DHARWAR CRATON_ARCHEAN / WESTERN DHARWAR CRATON / SIGEGUDDA GREENSTONE BELT		13.08	13.2	76	76.08	SAE			s_SIG-23 [17629]	KOMATIITE [17629]	2700000000 [17629]	2700000000 [17629]	NEO [17629]	ARCHEAN [17629]					VOL					WR [17629]	45.8	0.31		8.16				11.57	23.1	5.62	0.11	51.2901	17		138	2239	77	1000	11	12.987	30.6712		0.1
[13590]	ARCHEAN CRATON (INCLUDING GREENSTONE BELTS)	BALTIC SHIELD - ARCHEAN / KARELIAN PROVINCE - GREENSTONE BELTS / KUHMO GREENSTONE BELT	PAHAKANGAS, KUHMO COMMUNE, EASTERN FINLAND	64.2339	64.2339	29.0914	29.0914	SAE			s_86TOH 93-1 [13590]	KOMATIITE [13590]				ARCHEAN [13590]					VOL					WR [13590]	44.5	0.322		7.93				6.67	23.1	9.66	0.175	55.4153			160	2456	90	980	70	10.8889	30.7		0.011
[17629]	ARCHEAN CRATON (INCLUDING GREENSTONE BELTS)	DHARWAR CRATON_ARCHEAN / WESTERN DHARWAR CRATON / SIGEGUDDA GREENSTONE BELT		13.08	13.2	76	76.08	SAE			s_SIG-22 [17629]	KOMATIITE [17629]	2700000000 [17629]	2700000000 [17629]	NEO [17629]	ARCHEAN [17629]					VOL					WR [17629]	46.1	0.33		7.75				11.74	23.1	6.26	0.13	48.3416	21		149	2513	85	875	40	10.2941	27.6154		0.08
[5701]	ARCHEAN CRATON (INCLUDING GREENSTONE BELTS)	SUPERIOR PROVINCE_ARCHEAN / ABITIBI GREENSTONE BELT / SOUTHERN ABITIBI VOLCANIC ZONE / ALEXO KOMATIITE	ALEXO AREA, 45 KM NW OF TIMMINS, DUNDONALD TOWNSHIP, WEST OF MUNRO	48.47	48.47	-81.4	-81.4	SAE			s_AXS55 [5701]	KOMATIITE [5701]				ARCHEAN [5701]					VOL					WR [5701]	44.01	0.36		8.04			10.55	8.86	23.1		0.23	0	29.5			3000	179	4788		26.7486	#DIV/0!		0.05
[17629]	ARCHEAN CRATON (INCLUDING GREENSTONE BELTS)	DHARWAR CRATON_ARCHEAN / WESTERN DHARWAR CRATON / SIGEGUDDA GREENSTONE BELT		13.08	13.2	76	76.08	SAE			s_SIG-30 [17629]	KOMATIITE [17629]	2700000000 [17629]	2700000000 [17629]	NEO [17629]	ARCHEAN [17629]					VOL					WR [17629]	45.1	0.4		9.95				9.58	23.1	7.28	0.13	56.2184	26		171	1889	87	610	54	7.01149	23.9114		0.09
[5319]	ARCHEAN CRATON (INCLUDING GREENSTONE BELTS)	WEST AUSTRALIAN CRATON / YILGARN CRATON / EASTERN GOLDFIELDS SUPERTERRANE / KALGOORLIE TERRANE - KAMBALDA DOMAIN	TRIPOD MEMBER, KAMBALDA, VICTOR SHOOT AREA, DRILL CORE KD6033	-31.2	-31.2	121.67	121.67	SAE			s_90749 [5319]	KOMATIITE [5319]				ARCHEAN [5319]				PLATY OLIVINE SPINIFEX-TEXTURED [5319]	VOL	281.2	281.2			WR [5319]	45.6	0.404		8.61	0.588			6.23	23.1	11.8	0.18	65.8112				4023		896		#DIV/0!	#DIV/0!	0.114	2.9
[13764]	ARCHEAN CRATON (INCLUDING GREENSTONE BELTS)	BALTIC SHIELD - ARCHEAN / KARELIAN PROVINCE - GREENSTONE BELTS / KUHMO GREENSTONE BELT / KELLOJÄRVI GROUP	E OF LAKE KELLOJÄRVI AND CA. 23KM NW OF KUHMO, EASTERN FINLAND	64.2362	64.2363	29.1042	29.1043	SAE			s_2 [13764]	KOMATIITE [13764]	2750000000 [13764]	2800000000 [13764]	NEO [13764]	ARCHEAN [13764]					VOL					WR [13764]	46.8	0.42		9.7				7.8	23.1	11.5	0.19	60.7623			175	1936		790		#DIV/0!	#DIV/0!		0.02
[5474]	ARCHEAN CRATON (INCLUDING GREENSTONE BELTS)	AMAZONIA CRATON / CRIXAS GREENSTONE BELT / PILAR DE GOIAS GREENSTONE BELT / ALAGADINHO FORMATION	FIRST OUTCROP AREA, ALAGADINHO CREEK, CENTRAL GOIAS STATE	-14.5	-15	-50	-50	SAE			s_NPA1C [5474]	KOMATIITE [5474]				ARCHEAN [5474]				SPINIFEX-TEXTURED [5474]	VOL					WR [5474]	49.5	0.57		2.45				10.3	23.1	13.4		#DIV/0!								#DIV/0!	#DIV/0!		0.05
[5322]	ARCHEAN CRATON (INCLUDING GREENSTONE BELTS)	ZIMBABWE CRATON_ARCHEAN / BULAWAYAN SUPERGROUP / BELINGWE GREENSTONE BELT / RELIANCE FORMATION	SASKMAR DRILL HOLE, EASTERN LIMB OF THE NGEZI KOMATIITE FLOW, 5.3 KM SOUTH OF ZVISHAVANE	-20.35	-20.35	30.03	30.03	SAE			s_O12 [5322]	KOMATIITE [5322]	2700000000 [5322]	2700000000 [5322]		ARCHEAN [5322]				MASSIVE [5322]	VOL					WR [5322]									23.1			#DIV/0!								#DIV/0!	#DIV/0!
[18431]	ARCHEAN CRATON (INCLUDING GREENSTONE BELTS)	SUPERIOR PROVINCE_ARCHEAN / ABITIBI GREENSTONE BELT / SOUTHERN ABITIBI VOLCANIC ZONE / RENAULT VOLCANIC GROUP		48	48.5	-78	-80	SAE			s_93 -304 [18431]	KOMATIITE [18431]	2700000000 [18431]	2700000000 [18431]	NEO [18431]	ARCHEAN [18431]					VOL					WR [18431]	44.61	0.62		10.39				6.83	23.12	12.66	0.19	66.8914	20.2		234					#DIV/0!	#DIV/0!		0
[5996]	ARCHEAN CRATON (INCLUDING GREENSTONE BELTS)	ZIMBABWE CRATON_ARCHEAN / BULAWAYAN SUPERGROUP / BELINGWE GREENSTONE BELT / RELIANCE FORMATION	SASKMAR DRILL HOLE, EASTERN LIMB OF THE NGEZI KOMATIITE FLOW, 5.3 KM SOUTH OF ZVISHAVANE	-20.35	-20.35	30.03	30.03	SAE			s_ZV71 [5996]	KOMATIITE [5996]				ARCHEAN [5996]				RANDOM SPINIFEX-TEXTURED [5996]	VOL					WR [5996]	48.36	0.36		7.57				7.81	23.14	11.13	0.19	58.8074								#DIV/0!	#DIV/0!		0.07
[5984]	INTRAPLATE VOLCANICS	BALTIC SHIELD - PROTEROZOIC / KARELIAN PROVINCE / CENTRAL LAPLAND GREENSTONE BELT - KITTILÄ GREENSTO / SAVUKOSKI GROUP (SATTASVAARA KOMATIITE COMPLEX)	PAHTAVAARA, 25 KM NNW OF SODANKYLÄ AND 3 KM NE OF SATTASVAARA, CENTRAL FINNISH LAPLAND	67.6303	67.6303	26.4146	26.4146	SAE			s_256/23.3 [5984]	KOMATIITE [5984]			PALEO [5984]	PROTEROZOIC [5984]				SCHISTOSE, RELATIVELY HOMOGENEOUS AND FINE-GRAINED [5984]	VOL	23.3	23.3	S		WR [5984]	38.81	0.62		11.38				0.4	23.15	20.83	0.94	22.246				2170				#DIV/0!	#DIV/0!		0.62
[16244]	ARCHEAN CRATON (INCLUDING GREENSTONE BELTS)	WEST AUSTRALIAN CRATON / YILGARN CRATON / EASTERN GOLDFIELDS SUPERTERRANE / KALGOORLIE TERRANE - AGNEW-WILUNA GREENSTONE BELT	MOUNT KEITH CLIFFS DEPOSIT, HOLE AD8	-27.17	-27.17	120.55	120.55	SAE			s_A1 [16244]	KOMATIITE [16244]	2700000000 [16244]	2700000000 [16244]		ARCHEAN [16244]				FINE RFANDOM SPINIFEX [16244]	VOL					WR [16244]	49.9865	0.308935		6.40987				8.2908	23.1596	10.02	0.18389	54.7017	22.7313		139.021	3250.1	107.49	1543.54	158.99	14.3598	32.0266		0.00945718
[5353]	ARCHEAN CRATON (INCLUDING GREENSTONE BELTS)	UKRAINIAN SHIELD_ARCHEAN / KOSIVTSEV GREENSTONE BELT	BOREHOLE 748	37	37	47	47	SAE			s_748/31 [5353]	KOMATIITE [5353]				ARCHEAN [5353]					VOL					WR [5353]	46.65	0.37		6.89				7.07	23.16	14.98	0.23	65.3844								#DIV/0!	#DIV/0!		0.2
[13590]	ARCHEAN CRATON (INCLUDING GREENSTONE BELTS)	BALTIC SHIELD - ARCHEAN / KARELIAN PROVINCE - GREENSTONE BELTS / TIPASJÄRVI GREENSTONE BELT	RIVER KOLKONJOKI NEAR LAKE HIETAJÄRVI, VALTIMO COMMUNE, EASTERN FINLAND	63.8165	63.8165	28.8087	28.8087	SAE			s_5SPL 97-1 [13590]	KOMATIITE [13590]				ARCHEAN [13590]					VOL					WR [13590]	39.8	0.219		5.15				9.82	23.2	8.02	0.231	34.854			105	1635	180	1170	20	6.5	20.4375		0.006
[5420]	ARCHEAN CRATON (INCLUDING GREENSTONE BELTS)	SUPERIOR PROVINCE_ARCHEAN / ABITIBI GREENSTONE BELT / SOUTHERN ABITIBI VOLCANIC ZONE	MUNRO TOWNSHIP	48.2	48.2	-80.1	-80.1	SAE			s_2050 [5420]	KOMATIITE, PERIDOTITIC [5420]				ARCHEAN [5420]					VOL					WR [5420]	42.9	0.23		7.82	0.41			7.46	23.2	9.86	0.18	54.9914			125		155		87	0	0	0.16	0.08
[5337][7105]	ARCHEAN CRATON (INCLUDING GREENSTONE BELTS)	SUPERIOR PROVINCE_ARCHEAN / ABITIBI GREENSTONE BELT / SOUTHERN ABITIBI VOLCANIC ZONE	MUNRO TOWNSHIP	48.2	48.2	-80.1	-80.1	SAE			s_MP-6 [5337]	KOMATIITE [5337]				ARCHEAN [5337]					VOL					WR [5337]	44.4	0.4		7.59				7.55	23.2	10.71	0.19	56.5882	27.64		179	2360		904		#DIV/0!	#DIV/0!		0.19
[13590]	ARCHEAN CRATON (INCLUDING GREENSTONE BELTS)	BALTIC SHIELD - ARCHEAN / KARELIAN PROVINCE - GREENSTONE BELTS / SUOMUSSALMI GREENSTONE BELT	HIETAHARJU NEAR KIANNANNIEMI, SUOMUSSALMI COMMUNE, EASTERN FINLAND	65.1464	65.1464	29.076	29.076	SAE			s_28SMS 62-1/126.45 [13590]	KOMATIITE [13590]				ARCHEAN [13590]					VOL	126.45	126.45			WR [13590]	42.6	0.416		7.15				4.62	23.2	13.3	0.234	57.0593			156	2566	150	780	0	5.2	19.7385		0.006
[17629]	ARCHEAN CRATON (INCLUDING GREENSTONE BELTS)	DHARWAR CRATON_ARCHEAN / WESTERN DHARWAR CRATON / SIGEGUDDA GREENSTONE BELT		13.08	13.2	76	76.08	SAE			s_SIG-159 [17629]	KOMATIITE [17629]	2700000000 [17629]	2700000000 [17629]	NEO [17629]	ARCHEAN [17629]					VOL					WR [17629]	43.3	0.52		14.13				5.2	23.2	7.35	0.12	61.4889	26		187	2863	74	624	47	8.43243	34.9146		0.04
[7227]	INTRAPLATE VOLCANICS	BALTIC SHIELD - PROTEROZOIC / KARELIAN PROVINCE / CENTRAL LAPLAND GREENSTONE BELT - KITTILÄ GREENSTO / SAVUKOSKI GROUP (SATTASVAARA KOMATIITE COMPLEX)	NEXT TO SATTASVAARA, CENTRAL FINNISH LAPLAND	67.6107	67.6107	26.3651	26.3652	SAE			s_27 [7227]	KOMATIITE [7227]	2430000000 [7227]	2430000000 [7227]		ARCHEAN [7227]					VOL					WR [7227]	43.58	0.52		6.1				6.8	23.2	12.02	0.12	100.557								#DIV/0!	#DIV/0!		0
[8972]	ARCHEAN CRATON (INCLUDING GREENSTONE BELTS)	DHARWAR CRATON_ARCHEAN / EASTERN DHARWAR CRATON / SANDUR GREENSTONE BELT / SULTANPURA VOLCANIC BLOCK	DHARWAR SUPERGROUP	15	15.25	76.6	76.8	SAE			s_RM340 [8972]	KOMATIITE [8972]	2700000000 [8972]	2700000000 [8972]	NEO [8972]	ARCHEAN [8972]					VOL					WR [8972]	49.77	0.25		4.37				8.98	23.21	10.25	0.19	54.1577	10		310	11.04	48.5	614	3.98	12.6598	0.28344		0.05
[5316]	ARCHEAN CRATON (INCLUDING GREENSTONE BELTS)	KAAPVAAL CRATON_ARCHEAN / BARBERTON GREENSTONE BELT / ONVERWACHT GROUP / KOMATI FORMATION	KOMATI TYPE SECTION, EAST OF SPINIFEX STREAM, BARBERTON MOUNTAIN LAND, EASTERN TRANSVAAL	-25.77	-25.77	31	31	SAE			s_SA 229-5 [5316]	KOMATIITE [5316]	3200000000 [5316]	3500000000 [5316]		ARCHEAN [5316]				SPINIFEX [5316]	VOL					WR [5316]	48.96	0.33		3.02				10.27	23.21	12.44	0.15	83.2567				2321				#DIV/0!	#DIV/0!		0
[5307]	ARCHEAN CRATON (INCLUDING GREENSTONE BELTS)	WEST AUSTRALIAN CRATON / YILGARN CRATON / EASTERN GOLDFIELDS SUPERTERRANE / FORRESTANIA GREENSTONE BELT		-32	-33	119	120	SAE			s_RBD6174.65M [5307]	KOMATIITE [5307]				ARCHEAN [5307]					VOL	174.65	174.65			WR [5307]	42	0.65		5.47				6.59	23.21	16.69	0.181	92.5695	23.06		249	3249		1072	44	#DIV/0!	36.1		0
[17349]	ARCHEAN CRATON (INCLUDING GREENSTONE BELTS)	WEST AUSTRALIAN CRATON / YILGARN CRATON / EASTERN GOLDFIELDS SUPERTERRANE / KALGOORLIE TERRANE - KAMBALDA DOMAIN	LONG-VICTOR DEPOSIT	-31.2	-31.2	121.67	121.67	SAE			s_KD6037-282.1 [17349]	KOMATIITE [17349]				ARCHEAN [17349]					VOL					WR [17349]	42.33	0.4		8.18				6.77	23.22	11.21	0.19	59.2301	27.54	1941.03	229.34	2556.2	82.47	625.114	2.02	7.5799	18.5071		0.04
[14511]	ARCHEAN CRATON (INCLUDING GREENSTONE BELTS)	ALDAN SHIELD - ARCHEAN / OLEKMA GNEISS-MIGMATITE COMPLEX / KHOLODNIKAN GREENSTONE BELT		55.42	55.58	123.93	124.47	SAE			s_Z-1-E [14511]	KOMATIITE [14511]				ARCHEAN [14511]					VOL					WR [14511]	44.4	0.42		7.83		5.27	5.19	6.7	23.23		0.28	0			190	2400	140	1100		7.85714	#DIV/0!		0.36
[6875]	ARCHEAN CRATON (INCLUDING GREENSTONE BELTS)	KAAPVAAL CRATON_ARCHEAN / BARBERTON GREENSTONE BELT / ONVERWACHT GROUP / MENDON FORMATION	BARBERTON MOUNTAIN LAND, EASTERN TRANSVAAL	-25.77	-25.77	31	31	SAE			s_SA 72-6 [6875]	KOMATIITE [6875]				ARCHEAN [6875]				OLIVINE-PYROXENE B ZONE [6875]	VOL					WR [6875]	52.18	0.43		4.52				7.47	23.23	11.55	0.18	64.4169	17		146	2137	69	1240	41	17.971	33.3906		0
[19439]	ARCHEAN CRATON (INCLUDING GREENSTONE BELTS)	CHURCHILL PROVINCE_ARCHEAN / RAE SUPRACRUSTAL BELT / PRINCE ALBERT GREENSTONE BELT / ADAMSON RIVER FORMATION	SELKIRK BAY AREA, MELVILLE PENINSULA, NUNAVUT	68.15	68.2	-85.6	-85.65	SAE			s_LR-U-14 [19439]	KOMATIITE [19439]	2970000000 [19439]	2970000000 [19439]	MESO [19439]	ARCHEAN [19439]				SPINIFEX [19439]	VOL					WR [19439]	42.32	0.35		7.87				5.74	23.24	12.71	0.18	70.8865	26.4	1895	156	3041	90	1091	113	12.1222	44.7206		0.02
[8330]	ARCHEAN CRATON (INCLUDING GREENSTONE BELTS)	WEST AUSTRALIAN CRATON / YILGARN CRATON / EASTERN GOLDFIELDS SUPERTERRANE / KALGOORLIE TERRANE - KAMBALDA DOMAIN	KAMBALDA, DRILL CORE KD440, SOUTHWESTERN FLANK OF DOME	-31.2	-31.2	121.67	121.67	SAE			s_90248 [8330]	KOMATIITE [8330]				ARCHEAN [8330]				SPINIFEX-TEXTURED [8330]	VOL	266.09	266.09			WR [8330]									23.25			#DIV/0!					101	960	87	9.50495	0
[13590]	ARCHEAN CRATON (INCLUDING GREENSTONE BELTS)	BALTIC SHIELD - ARCHEAN / KARELIAN PROVINCE - GREENSTONE BELTS / KUHMO GREENSTONE BELT / KELLOJÄRVI GROUP	PAHAKANGAS, KUHMO COMMUNE, EASTERN FINLAND	64.2334	64.2334	29.0878	29.0878	SAE			s_2HP 92-1 [13590]	KOMATIITE [13590]				ARCHEAN [13590]					VOL					WR [13590]	46.7	0.35		7.1				7.31	23.27	8.38	0.177	47.5293	26		112	2330	83	951	15	11.4578	28.7654		0.01
[13764]	ARCHEAN CRATON (INCLUDING GREENSTONE BELTS)	BALTIC SHIELD - ARCHEAN / KARELIAN PROVINCE - GREENSTONE BELTS / KUHMO GREENSTONE BELT / KELLOJÄRVI GROUP - SIIVIIKO FORMATION - VAARA MEMB	PAHAKANGAS, E OF LAKE KELLOJÄRVI AND CA. 24KM NW OF KUHMO, EASTERN FINLAND	64.2329	64.2341	29.0882	29.0915	SAE			s_23 [13764]	KOMATIITE [13764]	2750000000 [13764]	2760000000 [13764]	NEO [13764]	ARCHEAN [13764]					VOL					WR [13764]	47.69	0.43		8.88	0.37			7.86	23.27	11.02	0.22	50.2862			152	2524	81	915	0	11.2963	30.4096		0.011
[6879]	ARCHEAN CRATON (INCLUDING GREENSTONE BELTS)	KAAPVAAL CRATON_ARCHEAN / BARBERTON GREENSTONE BELT / ONVERWACHT GROUP / KOMATI FORMATION	KOMATI TYPE SECTION, EAST OF SPINIFEX STREAM, BARBERTON MOUNTAIN LAND, EASTERN TRANSVAAL	-25.77	-25.77	31	31	SAE			s_JF-7 [6879]	KOMATIITE [6879]				ARCHEAN [6879]					VOL					WR [6879]	48.14	0.44		5.01	0.44	2.06	10.32	9.61	23.28		0.23	0			139		85		116	0	0	0.14	0.02
[5205]	ARCHEAN CRATON (INCLUDING GREENSTONE BELTS)	WEST AFRICAN CRATON_ARCHEAN / SIERRA LEONE GREENSTONE BELTS / SULA MOUNTAINS GREENSTONE BELT / SONFON FORMATION		8.5	9	-11.5	-11.75	SAE			s_318 [5205]	KOMATIITE [5205]			NEO [5205]	ARCHEAN [5205]					VOL					WR [5205]	49.16	0.44		7.34				8.71	23.28	10.78	0.15	72.1469				2873	75	1266	52	16.88	41.6377		0.03
[13764]	ARCHEAN CRATON (INCLUDING GREENSTONE BELTS)	BALTIC SHIELD - ARCHEAN / KARELIAN PROVINCE - GREENSTONE BELTS / KUHMO GREENSTONE BELT / KELLOJÄRVI GROUP - SIIVIIKO FORMATION - VAARA MEMB	PAHAKANGAS, E OF LAKE KELLOJÄRVI AND CA. 24KM NW OF KUHMO, EASTERN FINLAND	64.2329	64.2341	29.0882	29.0915	SAE			s_16 [13764]	KOMATIITE [13764]	2750000000 [13764]	2760000000 [13764]	NEO [13764]	ARCHEAN [13764]				THIN SPINIFEX SCHLIEREN [13764]	VOL					WR [13764]	49.35	0.49		7.97	0.25			8.84	23.28	9.38	0.2	47.0829	24		147	1682	51	836	2	16.3922	23.3611		0.011
[8808]	ARCHEAN CRATON (INCLUDING GREENSTONE BELTS)	WEST AUSTRALIAN CRATON / YILGARN CRATON / SOUTHERN CROSS SUPERTERRANE / SANDSTONE GREENSTONE BELT	NORTH-CENTRAL YILGARN CRATON	-27.5	-28.5	119	120	SAE			s_165370 [8808]	KOMATIITE [8808]	2717000000 [8808]								VOL					WR [8808]	51.38	0.25		4.84		5.07	3.75	0.27	23.29	8.31	0.05	166.848	21		91	4312		1291	30	#DIV/0!	67.0607		0.04
[7283][5417]	ARCHEAN CRATON (INCLUDING GREENSTONE BELTS)	ZIMBABWE CRATON_ARCHEAN / BULAWAYAN SUPERGROUP / BELINGWE GREENSTONE BELT	EXPOSURE WEST OF RUPEMBA, WEST OF BELINGWE	-20.5	-20.5	29.88	29.88	SAE			s_NG214 [7283] / s_NG 214 [5417]	KOMATIITE, PERIDOTITIC [7283] / NOT GIVEN [5417]	3400000000 [5417]	3400000000 [5417]		ARCHEAN [7283]					VOL					WR [7283]	49.2	0.36		6.76		3.95	7.84	7.61	23.29		0.22	0								#DIV/0!	#DIV/0!		0.3
[5701]	ARCHEAN CRATON (INCLUDING GREENSTONE BELTS)	SUPERIOR PROVINCE_ARCHEAN / ABITIBI GREENSTONE BELT / SOUTHERN ABITIBI VOLCANIC ZONE / UPPER SOUPERGROUP	TEXMONT MINE, 80 KM SOUTH OF TIMMINS	48.47	48.47	-81.4	-81.4	SAE			s_TXA23 [5701]	KOMATIITE [5701]				ARCHEAN [5701]					VOL					WR [5701]	47.32	0.41		8.65			11.41	8.18	23.29		0.19	0	31.8			3110	102	1123		11.0098	#DIV/0!		0.04
[8321]	ARCHEAN CRATON (INCLUDING GREENSTONE BELTS)	SUPERIOR PROVINCE_ARCHEAN / ABITIBI GREENSTONE BELT / SOUTHERN ABITIBI VOLCANIC ZONE	MUNRO TOWNSHIP	48.2	48.2	-80.1	-80.1	SAE			s_SA1160 [8321]	KOMATIITE, PERIDOTITIC [8321]				ARCHEAN [8321]				SPINIFEX-TEXTURED [8321]	VOL					WR [8321]	40.8	0.25		10	0.45	2.94	6.49	6.86	23.3		0.16	0								#DIV/0!	#DIV/0!		0.07
[13590]	ARCHEAN CRATON (INCLUDING GREENSTONE BELTS)	BALTIC SHIELD - ARCHEAN / KARELIAN PROVINCE - GREENSTONE BELTS / KUHMO GREENSTONE BELT	PAHAKANGAS, KUHMO COMMUNE, EASTERN FINLAND	64.2336	64.2336	29.091	29.091	SAE			s_71TOH 93-1 [13590]	KOMATIITE [13590]				ARCHEAN [13590]					VOL					WR [13590]	45.7	0.272		6.98				6.92	23.3	9.26	0.197	47.1884			144	2169	90	880	0	9.77778	27.1125		0.006
[13590]	ARCHEAN CRATON (INCLUDING GREENSTONE BELTS)	BALTIC SHIELD - ARCHEAN / KARELIAN PROVINCE - GREENSTONE BELTS / KUHMO GREENSTONE BELT	MATARASUO NEAR AROLA, KUHMO COMMUNE, EASTERN FINLAND	64.4432	64.4432	29.0434	29.0434	SAE			s_96JSK 93-1/28.00 [13590]	KOMATIITE [13590]				ARCHEAN [13590]					VOL	28	28			WR [13590]	43.6	0.325		8.06				6.19	23.3	9.68	0.124	78.3689			163	2484	100	1040	0	10.4	49.68		0.021
[13590]	ARCHEAN CRATON (INCLUDING GREENSTONE BELTS)	BALTIC SHIELD - ARCHEAN / KARELIAN PROVINCE - GREENSTONE BELTS / KUHMO GREENSTONE BELT	SIIVIKKOVAARA NEAR SIIVIKKO, KUHMO COMMUNE, EASTERN FINLAND	64.237	64.237	29.1087	29.1087	SAE			s_144TOH 94-1 [13590]	KOMATIITE [13590]				ARCHEAN [13590]					VOL					WR [13590]	41	0.333		8.08				7.35	23.3	9.79	0.202	48.6543			163	2456	100	1010	20	10.1	27.2889		0.028
[16547]	ARCHEAN CRATON (INCLUDING GREENSTONE BELTS)	WEST AUSTRALIAN CRATON / YILGARN CRATON / WEST YILGARN SUPERTERRANE / LAKE JOHNSON GREENSTONE BELT	MAGGIE HAYS NI DEPOSIT	-32.37	-32.37	120.68	120.68	SAE			s_LJD0077-345.1 [16547]	KOMATIITE [16547]	2900000000 [16547]	2900000000 [16547]	PALEO [16547]	ARCHEAN [16547]					VOL	345.1	345.1			WR [16547]	42.6	0.36		4.25				12.1	23.3	9.45		#DIV/0!			123	2128		1230	50	#DIV/0!	#DIV/0!		0.05
[13590]	ARCHEAN CRATON (INCLUDING GREENSTONE BELTS)	BALTIC SHIELD - ARCHEAN / KARELIAN PROVINCE - GREENSTONE BELTS / KUHMO GREENSTONE BELT	MATARASUO NEAR AROLA, KUHMO COMMUNE, EASTERN FINLAND	64.4439	64.4439	29.0419	29.0419	SAE			s_95JSK 93-1/29.50 [13590]	KOMATIITE [13590]				ARCHEAN [13590]					VOL	29.5	29.5			WR [13590]	42.1	0.369		9.25				6.01	23.3	10.8	0.154	70.4034			185	2812	110	950	30	8.63636	40.1714		0.015
[7227]	INTRAPLATE VOLCANICS	BALTIC SHIELD - PROTEROZOIC / KARELIAN PROVINCE / CENTRAL LAPLAND GREENSTONE BELT - KITTILÄ GREENSTO / SAVUKOSKI GROUP (SATTASVAARA KOMATIITE COMPLEX)	MIKKUUROVA, CENTRAL FINNISH LAPLAND	67.6183	67.6183	26.4845	26.4845	SAE			s_19 [7227]	KOMATIITE [7227]	2430000000 [7227]	2430000000 [7227]		ARCHEAN [7227]				PORPHYRITIC [7227]	VOL					WR [7227]	42.94	0.47		5.94				7.7	23.3	10.94	0.21	52.2984								#DIV/0!	#DIV/0!		0
[5322]	ARCHEAN CRATON (INCLUDING GREENSTONE BELTS)	ZIMBABWE CRATON_ARCHEAN / BULAWAYAN SUPERGROUP / BELINGWE GREENSTONE BELT / RELIANCE FORMATION	SASKMAR DRILL HOLE, EASTERN LIMB OF THE NGEZI KOMATIITE FLOW, 5.3 KM SOUTH OF ZVISHAVANE	-20.35	-20.35	30.03	30.03	SAE			s_A27-1 [5322]	KOMATIITE [5322]	2700000000 [5322]	2700000000 [5322]		ARCHEAN [5322]				SPINIFEX [5322]	VOL					WR [5322]									23.3			#DIV/0!								#DIV/0!	#DIV/0!
[20735]	INTRAPLATE VOLCANICS	TRANS-HUDSON OROGEN / CIRCUM-SUPERIOR LARGE IGNEOUS PROVINCE / WINNIPEGOSIS KOMATIITE BELT	BOREHOLE RP1A	53	53	-100	-100	SAE			s_RP1A-99 [20735]	KOMATIITE [20735]				PROTEROZOIC [20735]					VOL					WR [20735]	46.3638	0.509156		8.65566				8.50291	23.3092	11.1421	0.18126	61.7099	29.6356		179	2751.79	98.6131	1109.3	83.3065	11.249	#DIV/0!		0.0773917
[5982]	ARCHEAN CRATON (INCLUDING GREENSTONE BELTS)	BALTIC SHIELD - ARCHEAN / KARELIAN PROVINCE - GREENSTONE BELTS / TIPASJÄRVI GREENSTONE BELT / KOIVUMÄKI FORMATION	BETWEEN LAKES PIENI AND ISO TIPASJÄRVI, SW OF KUHMO, EASTERN FINLAND	63.91	63.95	29.04	29.14	SAE			s_79-191 [5982]	KOMATIITE [5982]				ARCHEAN [5982]				MICROSPINIFEX [5982]	VOL					WR [5982]	43.91	0.33		6.82		1.94	7.94	6.6	23.31		0.18	0			149	3439	83	1007		12.1325	#DIV/0!		0.01
[9306]	ARCHEAN CRATON (INCLUDING GREENSTONE BELTS)	SUPERIOR PROVINCE_ARCHEAN / ABITIBI GREENSTONE BELT / SOUTHERN ABITIBI VOLCANIC ZONE	DEADMAN HILL AREA, MUNRO TOWNSHIP	48.48	48.48	-81.33	-81.33	SAE			s_NFT5156 [9306]	KOMATIITE [9306]				ARCHEAN [9306]					VOL					WR [9306]	45.4	0.52		8.72		2.1	9.91	8.86	23.33		0.21	0			166	2290	76	1047	73	13.7763	#DIV/0!		0.13
[12751]	ARCHEAN CRATON (INCLUDING GREENSTONE BELTS)	SUPERIOR PROVINCE_ARCHEAN / WAWA GREENSTONE BELT / WHITE RIVER-DAYOHESSARAH BELT / DAYOHESSARAH ASSEMBLAGE	DAYOHESSARAH LAKE	48.78	48.78	-85.03	-85.03	SAE			s_DY-25 [12751]	KOMATIITE [12751]				ARCHEAN [12751]					VOL					WR [12751]	47.8	0.2764		6.45				7.18	23.34	9	0.1446	62.4834	16.24		121.7	4016.2	91	1437		15.7912	#DIV/0!		0.02
[5706]	ARCHEAN CRATON (INCLUDING GREENSTONE BELTS)	NORTH CHINA CRATON / NORTH CHINA CRATON - EASTERN BLOCK / QINGYUAN GREENSTONE BELT / SHIPENZI FORMATION		45.87	45.87	128.67	128.67	SAE			s_8120 [5706]	KOMATIITE [5706]				ARCHEAN [5706]					VOL					WR [5706]	46.67	0.25		6.5		1.97	9.1	7.88	23.35		0.17	0				1250	110	600		5.45455	#DIV/0!		0.11
[7975]	ARCHEAN CRATON (INCLUDING GREENSTONE BELTS)	KAAPVAAL CRATON_ARCHEAN / BARBERTON GREENSTONE BELT / ONVERWACHT GROUP / KOMATI FORMATION	KOMATI TYPE SECTION, EAST OF SPINIFEX STREAM, BARBERTON MOUNTAIN LAND, EASTERN TRANSVAAL	-25.77	-25.77	31	31	SAE			s_K4-1LWC [7975]	KOMATIITE [7975]				ARCHEAN [7975]				OLIVINE SPINIFEX [7975]	VOL					WR [7975]	48.72	0.36		3.3	0.35			10.62	23.36	11.23	0.18	62.6322								#DIV/0!	#DIV/0!	0.22	0.08
[20057]	ARCHEAN CRATON (INCLUDING GREENSTONE BELTS)	AMAZONIA CRATON / CARAJAS MINERAL PROVINCE / CARAJAS TRANSITION ZONE / SELVA GREENSTONE BELT		-6.5	-6.5	-50	-50	SAE			s_SELVA07 [20057]	KOMATIITE [20057]				ARCHEAN [20057]				SPINIFEX-TEXTURED [20057]	VOL					WR [20057]	42.27	0.37		7.08	0.32			7.15	23.36	10.31	0.24	43.1259			155	1400	83.1	1120	12	13.4777	16.4706		0.04
[20057]	ARCHEAN CRATON (INCLUDING GREENSTONE BELTS)	AMAZONIA CRATON / CARAJAS MINERAL PROVINCE / RIO MARIA DOMAIN / SERINGA GREENSTONE BELT		-6.7	-6.7	-51	-51	SAE			s_SERINGA07 [20057]	KOMATIITE [20057]				ARCHEAN [20057]				SPINIFEX-TEXTURED [20057]	VOL					WR [20057]	41.37	0.38		7.03	0.35			8.12	23.36	11.97	0.2	60.0834			162	1615	121.5	983	10	8.09053	16.6495		0.07
[14831]	OCEANIC PLATEAU	CARIBBEAN-COLOMBIAN PLATEAU / GORGONA ISLAND		3	3	-78.32	-78.32	SAE			s_GOR-94-17 [14831]	KOMATIITE [14831]			UPPER [14831]	CRETACEOUS [14831]				CUMULATE [14831]	VOL					WR [14831]	47.8	0.55		9.15				7.46	23.36	10.64	0.17	62.8323	34		190		88.4	935	95	10.5769	0		0.01
[5204]	ARCHEAN CRATON (INCLUDING GREENSTONE BELTS)	SUPERIOR PROVINCE_ARCHEAN / UCHI SUBPROVINCE / RED LAKE GREENSTONE BELT / BALL ASSEMBLAGE		51	51.2	-93.5	-94.5	SAE			s_NDC87-09E [5204]	KOMATIITE [5204]				ARCHEAN [5204]					VOL					WR [5204]	52.79	0.17		5.05				7.87	23.38	9.42	0.16	59.1046	23		123	2553	99	1069		10.798	#DIV/0!		0
[5484][5314]	ARCHEAN CRATON (INCLUDING GREENSTONE BELTS)	SUPERIOR PROVINCE_ARCHEAN / ABITIBI GREENSTONE BELT / SOUTHERN ABITIBI VOLCANIC ZONE / PYKE HILL FLOW	PYKE HILL AREA, MUNRO TOWNSHIP	48.6	48.6	-80.5	-80.5	SAE			s_218317 [5484]	KOMATIITE [5484]				ARCHEAN [5484]				SPINIFEX-TEXTURED [5484]	VOL					WR [5484]									23.39	13.29		#DIV/0!				3243		998		#DIV/0!	#DIV/0!
[13590]	ARCHEAN CRATON (INCLUDING GREENSTONE BELTS)	BALTIC SHIELD - ARCHEAN / KARELIAN PROVINCE - GREENSTONE BELTS / TIPASJÄRVI GREENSTONE BELT	PIENI KORAMIVAARA AT LAKE HIETAJÄRVI, SOTKAMO COMMUNE, EASTERN FINLAND	63.8642	63.8642	28.8809	28.8809	SAE			s_128JTL 96-2 [13590]	KOMATIITE [13590]				ARCHEAN [13590]					VOL					WR [13590]	45.8	0.261		7.18				6.56	23.4	9.65	0.226	42.8656			122	3257	100	860	60	8.6	36.1889		0.009
[13590]	ARCHEAN CRATON (INCLUDING GREENSTONE BELTS)	BALTIC SHIELD - ARCHEAN / KARELIAN PROVINCE - GREENSTONE BELTS / KUHMO GREENSTONE BELT	PAHAKANGAS, KUHMO COMMUNE, EASTERN FINLAND	64.2337	64.2337	29.0911	29.0911	SAE			s_74TOH 93-1 [13590]	KOMATIITE [13590]				ARCHEAN [13590]					VOL					WR [13590]	43.7	0.326		8.37				6.31	23.4	10.1	0.188	53.9329			156	2586	90	1030	20	11.4444	28.7333		0.011
[13764]	ARCHEAN CRATON (INCLUDING GREENSTONE BELTS)	BALTIC SHIELD - ARCHEAN / KARELIAN PROVINCE - GREENSTONE BELTS / KUHMO GREENSTONE BELT / KELLOJÄRVI GROUP - MÄKISENSUO FORMATION	MÄKISENSUO NEAR SIIVIKKO, KUHMO COMMUNE, EASTERN FINLAND	64.2486	64.2486	29.0733	29.0733	SAE			s_4 [13764]	KOMATIITE [13764]	2790000000 [13764]	2810000000 [13764]	NEO [13764]	ARCHEAN [13764]					VOL					WR [13764]	48.4	0.34		8.09				8.82	23.4	10.4	0.18	58.0031			143	3038		810		#DIV/0!	#DIV/0!		0.01
[14980]	ARCHEAN CRATON (INCLUDING GREENSTONE BELTS)	WEST AUSTRALIAN CRATON / YILGARN CRATON / WEST YILGARN SUPERTERRANE / LAKE JOHNSON GREENSTONE BELT	MAGGIE HAYS NI DEPOSIT	-32.37	-32.37	120.68	120.68	SAE			s_LJD0011 716.00 [14980]	KOMATIITE [14980]	2900000000 [14980]	2900000000 [14980]	MESO [14980]	ARCHEAN [14980]					VOL					WR [14980]	50.76	0.34		4.82	0.28	1	8.13	10.76	23.4		0.16	0			128	1894		986	21	#DIV/0!	#DIV/0!		0.02
[13590]	ARCHEAN CRATON (INCLUDING GREENSTONE BELTS)	BALTIC SHIELD - ARCHEAN / KARELIAN PROVINCE - GREENSTONE BELTS / KUHMO GREENSTONE BELT	PAHAKANGAS, KUHMO COMMUNE, EASTERN FINLAND	64.2329	64.2329	29.0903	29.0903	SAE			s_39TOH 93-1 [13590]	KOMATIITE [13590]				ARCHEAN [13590]					VOL					WR [13590]	42.4	0.355		9.1				5.97	23.4	11.2	0.182	61.7784			179	2443	110	960	30	8.72727	30.5375		0.008
[8010]	ARCHEAN CRATON (INCLUDING GREENSTONE BELTS)	AMAZONIA CRATON / CRIXAS GREENSTONE BELT / PILAR DE GOIAS GREENSTONE BELT	CENTRAL GOIAS STATE	-14.5	-15	-49.9	-50.15	SAE			s_4 [8010]	KOMATIITE [8010]				ARCHEAN [8010]				SPINIFEX [8010]	VOL					WR [8010]	47.6	0.54		1.75		7.97	5.84	8.39	23.4		0.26	0								#DIV/0!	#DIV/0!		0.03
[9058]	ARCHEAN CRATON (INCLUDING GREENSTONE BELTS)	AMAZONIA CRATON / CRIXAS GREENSTONE BELT / PILAR DE GOIAS GREENSTONE BELT / CORREGO DO ALAGADINHO UNIT	ALAGADINHO CREEK, CENTRAL GOIAS STATE	-14.5	-14.84	-49.9	-50.14	SAE			s_4 [9058]	KOMATIITE [9058]				ARCHEAN [9058]				SPINIFEX-TEXTURED [9058]	VOL					WR [9058]	47.6	0.54		1.75		1.97	5.84	8.39	23.4		0.26	0								#DIV/0!	#DIV/0!		0.03
[5322]	ARCHEAN CRATON (INCLUDING GREENSTONE BELTS)	ZIMBABWE CRATON_ARCHEAN / BULAWAYAN SUPERGROUP / BELINGWE GREENSTONE BELT / RELIANCE FORMATION	SASKMAR DRILL HOLE, EASTERN LIMB OF THE NGEZI KOMATIITE FLOW, 5.3 KM SOUTH OF ZVISHAVANE	-20.35	-20.35	30.03	30.03	SAE			s_A28 [5322]	KOMATIITE [5322]	2700000000 [5322]	2700000000 [5322]		ARCHEAN [5322]				SPINIFEX [5322]	VOL					WR [5322]									23.4			#DIV/0!								#DIV/0!	#DIV/0!
[12751]	ARCHEAN CRATON (INCLUDING GREENSTONE BELTS)	SUPERIOR PROVINCE_ARCHEAN / WAWA GREENSTONE BELT / WHITE RIVER-DAYOHESSARAH BELT / DAYOHESSARAH ASSEMBLAGE	DAYOHESSARAH LAKE	48.78	48.78	-85.03	-85.03	SAE			s_DY-6 [12751]	KOMATIITE [12751]				ARCHEAN [12751]					VOL					WR [12751]	44.42	0.4617		8.82				5.51	23.41	10.53	0.1702	62.1097	23.32		142	4103	86	1028		11.9535	#DIV/0!		0.04
[5984]	INTRAPLATE VOLCANICS	BALTIC SHIELD - PROTEROZOIC / KARELIAN PROVINCE / CENTRAL LAPLAND GREENSTONE BELT - KITTILÄ GREENSTO / SAVUKOSKI GROUP (SATTASVAARA KOMATIITE COMPLEX)	PAHTAVAARA, 25 KM NNW OF SODANKYLÄ AND 3 KM NE OF SATTASVAARA, CENTRAL FINNISH LAPLAND	67.6303	67.6303	26.4146	26.4146	SAE			s_508/109.3 [5984]	KOMATIITE [5984]			PALEO [5984]	PROTEROZOIC [5984]				SCHISTOSE, RELATIVELY HOMOGENEOUS AND FINE-GRAINED [5984]	VOL	109.3	109.3	S		WR [5984]	40.76	0.65		6.99				12.93	23.41	12.47	0.4	31.2966	29.5		140	2460	71	1300		18.3099	205		0.17
[14411]	ARCHEAN CRATON (INCLUDING GREENSTONE BELTS)	KAAPVAAL CRATON_ARCHEAN / BARBERTON GREENSTONE BELT / ONVERWACHT GROUP / WELTEVREDEN FORMATION	BARBERTON MOUNTAIN LAND, EASTERN TRANSVAAL	-25.8319	-25.8319	30.9553	30.9553	SAE			s_MSA 14-1 [14411]	NOT GIVEN [14411]									VOL					WR [14411]	47.5272	0.34396		3.13576				9.63193	23.4162	10.449	0.11968	87.6483	19.2367			2219		1008		#DIV/0!	#DIV/0!		0.00883
[9165]	ARCHEAN CRATON (INCLUDING GREENSTONE BELTS)	SUPERIOR PROVINCE_ARCHEAN / ABITIBI GREENSTONE BELT / SOUTHERN ABITIBI VOLCANIC ZONE / TISDALE ASSEMBLAGE	SWAYZE	47.7929	47.7929	-82.6157	-82.6157	SAE			s_13152 [9165]	KOMATIITE [9165]	2700000000 [9165]	2710000000 [9165]		ARCHEAN [9165]					VOL					WR [9165]									23.42	13.1		#DIV/0!								#DIV/0!	#DIV/0!
[13590]	ARCHEAN CRATON (INCLUDING GREENSTONE BELTS)	BALTIC SHIELD - ARCHEAN / KARELIAN PROVINCE - GREENSTONE BELTS / KUHMO GREENSTONE BELT	PAHAKANGAS, KUHMO COMMUNE, EASTERN FINLAND	64.232	64.232	29.0899	29.0899	SAE			s_8SII 93-3 /86.10 [13590]	KOMATIITE [13590]				ARCHEAN [13590]					VOL	86.1	86.1			WR [13590]	46.15	0.293		5.92				7.42	23.45	8.8	0.172	51.3623			116	2418	76	1139	7	14.9868	35.0435		0.01
[12767]	ARCHEAN CRATON (INCLUDING GREENSTONE BELTS)	WEST AUSTRALIAN CRATON / YILGARN CRATON / EASTERN GOLDFIELDS SUPERTERRANE / KALGOORLIE TERRANE - AGNEW-WILUNA GREENSTONE BELT	MOUNT KEITH CLIFFS DEPOSIT, HOLE AD8	-27.17	-27.17	120.55	120.55	SAE			s_AD8-485.0 [12767]	KOMATIITE [12767]				ARCHEAN [12767]				SPINIFEX-TEXTURED [12767]	VOL					WR [12767]		0.31							23.45			#DIV/0!						1565.41	161.24	#DIV/0!	#DIV/0!
[20130][6946][6424]	ARCHEAN CRATON (INCLUDING GREENSTONE BELTS)	SUPERIOR PROVINCE_ARCHEAN / ABITIBI GREENSTONE BELT / SOUTHERN ABITIBI VOLCANIC ZONE	PYKE HILL AREA, MUNRO TOWNSHIP	48.6	48.6	-80.5	-80.5	SAE			s_422/95 [20130]	KOMATIITE [20130] / KOMATIITE, PERIDOTITIC [6946]				ARCHEAN [20130]				RANDOM, FINE-GRAINED SPINIFEX-TEXTURED [20130] / SPINIFEX-TEXTURED [6946] / RANDOM SPINIFEX-TEXTURED [6424]	VOL					WR [20130]	45.85	0.41		8.46				8.74	23.45	10.95	0.19	57.8563	28.5	2345	179	3094	89.1	919	55.4	10.3143	50.1459		0.16
[6788]	ARCHEAN CRATON (INCLUDING GREENSTONE BELTS)	WEST AUSTRALIAN CRATON / PILBARA CRATON / PILBARA SUPERGROUP / WARRAWOONA GROUP - TALGA-TALGA SUBGROUP	PILGANGOORA BASALT, MARBLE BAR AREA	-21.18	-21.18	119.73	119.73	SAE			s_34C [6788]	KOMATIITE, PERIDOTITIC [6788]	3710000000 [6788]	3710000000 [6788]		ARCHEAN [6788]					VOL					WR [6788]	42.07	0.79		5.58				6.8	23.45	14.26	0.25	57.2624			203	4780	107	1480		13.8318	#DIV/0!		0.03
[20130][20180]	ARCHEAN CRATON (INCLUDING GREENSTONE BELTS)	ZIMBABWE CRATON_ARCHEAN / BULAWAYAN SUPERGROUP / BELINGWE GREENSTONE BELT / HOKONUI FORMATION	RIVER SECTIONS	-20.25	-20.25	30	30	SAE			s_B-H2 [20130] / s_B-H 2 [20180]	KOMATIITE [20130]				ARCHEAN [20130]				SPINIFEX-TEXTURED [20130]	VOL					WR [20130]	53.91	0.25		5.5				5.17	23.46	9.6	0.21	45.8926	29	1276	102	2901	55	510	28	9.27273	#DIV/0!		0.1
[9322]	ARCHEAN CRATON (INCLUDING GREENSTONE BELTS)	NORTH CHINA CRATON / NORTH CHINA CRATON - EASTERN BLOCK / TAISHAN GREENSTONE BELT / YANLINGGUAN FORMATION	UPPER YANLINGGUAN FORMATION, WEST SHANDONG METAMORPHIC COMPLEX, SHANDONG MOUNTAINS, SHANDONG PROVINCE	36.0337	36.0337	117.604	117.604	SAE			s_2004-31B [9322]	KOMATIITE [9322]	2700000000 [9322]	2800000000 [9322]	NEO [9322]	ARCHEAN [9322]					VOL					WR [9322]	47.95	0.31		8.86		10.3		8.67	23.46		0.17	0			14.7	2812	112	1085	17	9.6875	175.75		0.08
[5984]	INTRAPLATE VOLCANICS	BALTIC SHIELD - PROTEROZOIC / KARELIAN PROVINCE / CENTRAL LAPLAND GREENSTONE BELT - KITTILÄ GREENSTO / SAVUKOSKI GROUP (SATTASVAARA KOMATIITE COMPLEX)	PAHTAVAARA, 25 KM NNW OF SODANKYLÄ AND 3 KM NE OF SATTASVAARA, CENTRAL FINNISH LAPLAND	67.6303	67.6303	26.4146	26.4146	SAE			s_508/114.0 [5984]	KOMATIITE [5984]			PALEO [5984]	PROTEROZOIC [5984]				SCHISTOSE, RELATIVELY HOMOGENEOUS AND FINE-GRAINED [5984]	VOL	114	114	S		WR [5984]	44.43	0.59		6.18				3.44	23.46	18.06	0.46	39.414	22.5		130	2090	66	1100		16.6667	122.941		0.34
[7975]	ARCHEAN CRATON (INCLUDING GREENSTONE BELTS)	KAAPVAAL CRATON_ARCHEAN / BARBERTON GREENSTONE BELT / ONVERWACHT GROUP / KOMATI FORMATION	KOMATI TYPE SECTION, EAST OF SPINIFEX STREAM, BARBERTON MOUNTAIN LAND, EASTERN TRANSVAAL	-25.77	-25.77	31	31	SAE			s_K4-1UPC [7975]	KOMATIITE [7975]				ARCHEAN [7975]				OLIVINE SPINIFEX [7975]	VOL					WR [7975]	48.02	0.43		4.14	0.38			9.42	23.47	12.16	0.22	55.4883								#DIV/0!	#DIV/0!	0.16	0.02
[4881][9038]	INTRAPLATE VOLCANICS	BALTIC SHIELD - PROTEROZOIC / KARELIAN PROVINCE / CENTRAL LAPLAND GREENSTONE BELT - KITTILÄ GREENSTO / SAVUKOSKI GROUP	JEESIÖROVA, E OF KITTILÄ, CENTRAL FINNISH LAPLAND	67.67	67.68	25.48	25.5	SAE			s_12-PPR-97 [4881] / s_12-PPR [9038]	KOMATIITE [4881]	2000000000 [4881]	2000000000 [4881]	PALEO [4881]	PROTEROZOIC [4881]					VOL					WR [4881]	38.06	0.7		7.1				9.32	23.48	9.73	0.16	61.0496	25.7		242	3742		1509		#DIV/0!	#DIV/0!		0.01
[21604][6819][19425]	ARCHEAN CRATON (INCLUDING GREENSTONE BELTS)	SUPERIOR PROVINCE_ARCHEAN / ABITIBI GREENSTONE BELT / SOUTHERN ABITIBI VOLCANIC ZONE / PYKE HILL FLOW	PYKE HILL AREA, DRILL CORE S-97-07, MUNRO TOWNSHIP	48.6	48.6	-80.5	-80.5	SAE			s_PH14 [21604] / s_PH14 [6819]	KOMATIITE [21604]				ARCHEAN [21604]				RANDOM OLIVINE SPINIFEX [19425]	VOL					WR [21604]	45.6033	0.40881		8.38061		12.3586		8.52212	23.4804	11.16	0.178199	62.8707	29.6524		180.482	2749.74		1045.48	32.9798	#DIV/0!	#DIV/0!		0.0733762
[20735]	INTRAPLATE VOLCANICS	TRANS-HUDSON OROGEN / CIRCUM-SUPERIOR LARGE IGNEOUS PROVINCE / WINNIPEGOSIS KOMATIITE BELT	BOREHOLE RP1A	53	53	-100	-100	SAE			s_RP1A-31 [20735]	KOMATIITE [20735]				PROTEROZOIC [20735]					VOL					WR [20735]	46.2628	0.497777		8.54348				8.27935	23.487	11.3987	0.178793	64.0022	28.1229		178	2645.32	97.6294	1047.78	75.5563	10.7322	#DIV/0!		0.0670475
[6875]	ARCHEAN CRATON (INCLUDING GREENSTONE BELTS)	KAAPVAAL CRATON_ARCHEAN / BARBERTON GREENSTONE BELT / ONVERWACHT GROUP / MENDON FORMATION	BARBERTON MOUNTAIN LAND, EASTERN TRANSVAAL	-25.77	-25.77	31	31	SAE			s_SA 72-3 [6875]	KOMATIITE [6875]				ARCHEAN [6875]				OLIVINE-PYROXENE B ZONE [6875]	VOL					WR [6875]	52.21	0.4		4.3				8.09	23.49	11.25	0.18	62.7437	26		149	2510	149	1629	53	10.9329	31.7722		0.03
[5984]	INTRAPLATE VOLCANICS	BALTIC SHIELD - PROTEROZOIC / KARELIAN PROVINCE / CENTRAL LAPLAND GREENSTONE BELT - KITTILÄ GREENSTO / SAVUKOSKI GROUP (SATTASVAARA KOMATIITE COMPLEX)	PAHTAVAARA, 25 KM NNW OF SODANKYLÄ AND 3 KM NE OF SATTASVAARA, CENTRAL FINNISH LAPLAND	67.6303	67.6303	26.4146	26.4146	SAE			s_256/16.5 [5984]	KOMATIITE [5984]			PALEO [5984]	PROTEROZOIC [5984]				SCHISTOSE, RELATIVELY HOMOGENEOUS AND FINE-GRAINED [5984]	VOL	16.5	16.5	S		WR [5984]	44.08	0.69		7.39				8.78	23.49	12.74	0.34	37.6167				1950				#DIV/0!	#DIV/0!		0
[5696][5263][5491][5273]	ARCHEAN CRATON (INCLUDING GREENSTONE BELTS)	SUPERIOR PROVINCE_ARCHEAN / ABITIBI GREENSTONE BELT / SOUTHERN ABITIBI VOLCANIC ZONE / ALEXO KOMATIITE	ALEXO AREA, 45 KM NW OF TIMMINS, DUNDONALD TOWNSHIP, WEST OF MUNRO	48.47	48.47	-81.4	-81.4	SAE			s_M668 [5696] / s_M-668 [5491]	KOMATIITE [5696]	2700000000 [5696]	2700000000 [5696]		ARCHEAN [5696]				PLATE SPINIFEX [5696] / SPINIFEX [5491] / OLIVINE SPINIFEX [5273]	VOL					WR [5696]	45.8	0.44		8.6				7.8	23.5	11.43	0.16	71.7161	31.7		188	2992	103	1040	40	10.0971	#DIV/0!		0.04
[5212]	ARCHEAN CRATON (INCLUDING GREENSTONE BELTS)	SUPERIOR PROVINCE_ARCHEAN / WABIGOON GREENSTONE BELT / CENTRAL WABIGOON GREENSTONE BELT / LUMBY LAKE BELT		48	48	-90	-90	SAE			s_L9 [5212]	KOMATIITE [5212]				ARCHEAN [5212]					VOL					WR [5212]	48.47	1.38		5.53				1.78	23.5	16.75	0.16	105.096	34		277	1803	117	1179		10.0769	#DIV/0!		0.26
[13590]	ARCHEAN CRATON (INCLUDING GREENSTONE BELTS)	BALTIC SHIELD - ARCHEAN / KARELIAN PROVINCE - GREENSTONE BELTS / KUHMO GREENSTONE BELT	PAHAKANGAS, KUHMO COMMUNE, EASTERN FINLAND	64.2338	64.2338	29.0914	29.0914	SAE			s_82TOH 93-1 [13590]	KOMATIITE [13590]				ARCHEAN [13590]					VOL					WR [13590]	43.62	0.283		6.56				6.38	23.51	9.23	0.172	53.8721			134	2582	84	1202	33	14.3095	32.6835		0.01
[7288]	INTRAPLATE VOLCANICS	BALTIC SHIELD - PROTEROZOIC / KARELIAN PROVINCE / CENTRAL LAPLAND GREENSTONE BELT - KITTILÄ GREENSTO / SAVUKOSKI GROUP (SATTASVAARA KOMATIITE COMPLEX)	SATTASVAARA AREA, CENTRAL FINNISH LAPLAND	67.6	67.63	26.3	26.4	SAE			s_16 [7288]	KOMATIITE [7288]									VOL					WR [7288]	45.58	0.85		7.71				5.79	23.51	15.1	0.43	35.2532	30.4		200	2090	72.6	1060		14.6006	#DIV/0!		0.14
[5611][5492]	ARCHEAN CRATON (INCLUDING GREENSTONE BELTS)	SUPERIOR PROVINCE_ARCHEAN / ABITIBI GREENSTONE BELT / SOUTHERN ABITIBI VOLCANIC ZONE / LOWER KOMATIITES	TEXMONT MINE, 80 KM SOUTH OF TIMMINS, NEWTON TOWNSHIP	48.47	48.47	-81.4	-81.4	SAE			s_72 [5611]	KOMATIITE [5611]	2700000000 [5611]	2700000000 [5611] / 2680000000 [5492]		ARCHEAN [5611]				OLIVINE-SPINIFEX TEXTURED [5611]	VOL					WR [5611]	46.72	0.46		7.41	0.43			7.92	23.53	11.48	0.26	44.326	35	2758	200	2958		1084	105	#DIV/0!	42.2571	0.14	0.1
[14980]	INTRAPLATE VOLCANICS	BALTIC SHIELD - PROTEROZOIC / KARELIAN PROVINCE / CENTRAL LAPLAND GREENSTONE BELT - KARASJOK GREENST	KARASJOK	69.1	69.1	25	25	SAE			s_WP-87 [14980]	KOMATIITE [14980]	2000000000 [14980]	2000000000 [14980]	PALEO [14980]	PROTEROZOIC [14980]					VOL					WR [14980]	50.14	0.55		7.02	0.01	0.81	8.2	9.17	23.53		0.21	0			161	2659		1118	64	#DIV/0!	#DIV/0!		0.02
[20130]	ARCHEAN CRATON (INCLUDING GREENSTONE BELTS)	WEST AUSTRALIAN CRATON / PILBARA CRATON / PILBARA SUPERGROUP / WARRAWOONA GROUP - COONTERUNAH GROUP	K1, TABLE TOP FORMATION	-20.4	-21.2	-180.3	-186	SAE			s_179/751 [20130]	KOMATIITE [20130]				ARCHEAN [20130]				SPINIFEX-TEXTURED [20130]	VOL					WR [20130]	48.89	0.42		8.19				7.29	23.54	10.69	0.18	59.6205	28.9	2854	155.7	3808	97.1	774	163.4	7.97116	27.3957		0.02
[20130]	ARCHEAN CRATON (INCLUDING GREENSTONE BELTS)	WEST AUSTRALIAN CRATON / YILGARN CRATON / EASTERN GOLDFIELDS SUPERTERRANE / KALGOORLIE TERRANE - WILDARA-LEONORA BELT	MARSHALL POOL	-28.47	-28.47	121.07	121.07	SAE			s_331/948 [20130]	KOMATIITE [20130]				ARCHEAN [20130]				SPINIFEX-TEXTURED, FINE- TO COARSE-GRAINED [20130]	VOL					WR [20130]	47.86	0.44		8.16				7.63	23.54	10.82	0.24	45.2591	28.5	3128	155.3	2915	100	909	167.5	9.09	31.1765		0.12
[12642]	ARCHEAN CRATON (INCLUDING GREENSTONE BELTS)	DHARWAR CRATON_ARCHEAN / EASTERN DHARWAR CRATON / SANDUR GREENSTONE BELT	SOUTHERNMOST PART OF THE SULTANPURA VOLCANIC TERRANE, DHARWAR SUPERGROUP	15.08	15.08	76.76	76.76	SAE			s_S3 [12642]	KOMATIITE [12642]	2700000000 [12642]	2700000000 [12642]	NEO [12642]	ARCHEAN [12642]				SPINIFEX-TEXTURED [12642]	VOL					WR [12642]	46.26	0.34		6.64				8.26	23.55	8.91	0.16	55.9047	45		257	2557	94	1017	20	10.8191	44.0862		0.07
[8972]	ARCHEAN CRATON (INCLUDING GREENSTONE BELTS)	DHARWAR CRATON_ARCHEAN / EASTERN DHARWAR CRATON / SANDUR GREENSTONE BELT / SULTANPURA VOLCANIC BLOCK	DHARWAR SUPERGROUP	15	15.25	76.6	76.8	SAE			s_RM339 [8972]	KOMATIITE [8972]	2700000000 [8972]	2700000000 [8972]	NEO [8972]	ARCHEAN [8972]					VOL					WR [8972]	43.94	0.35		7.98				5.85	23.55	12.75	0.21	60.951	24.7		719	2644	70.05	761	15.47	10.8637	47.2396		0.04
[6667]	ARCHEAN CRATON (INCLUDING GREENSTONE BELTS)	KAAPVAAL CRATON_ARCHEAN / JOHANNESBURG DOME / ROODEKRANS COMPLEX		-26.1	-26.1	27.85	27.85	SAE			s_RO12 [6667]	KOMATIITE [6667]				ARCHEAN [6667]					VOL					WR [6667]									23.56			#DIV/0!						2175	13	#DIV/0!	#DIV/0!
[14980]	ARCHEAN CRATON (INCLUDING GREENSTONE BELTS)	WEST AUSTRALIAN CRATON / YILGARN CRATON / WEST YILGARN SUPERTERRANE / LAKE JOHNSON GREENSTONE BELT	MAGGIE HAYS NI DEPOSIT	-32.37	-32.37	120.68	120.68	SAE			s_LJD0011 780.20 [14980]	KOMATIITE [14980]	2900000000 [14980]	2900000000 [14980]	MESO [14980]	ARCHEAN [14980]					VOL					WR [14980]	50.58	0.32		3.8	0.33	1.13	9.19	10.53	23.57		0.16	0			117	2247		1426	73	#DIV/0!	#DIV/0!		0.02
[6879]	ARCHEAN CRATON (INCLUDING GREENSTONE BELTS)	KAAPVAAL CRATON_ARCHEAN / BARBERTON GREENSTONE BELT / ONVERWACHT GROUP / KOMATI FORMATION	KOMATI TYPE SECTION, EAST OF SPINIFEX STREAM, BARBERTON MOUNTAIN LAND, EASTERN TRANSVAAL	-25.77	-25.77	31	31	SAE			s_MF-7 [6879]	KOMATIITE [6879]				ARCHEAN [6879]					VOL					WR [6879]	47.43	0.47		4.96	0.46	2.14	10.69	9.54	23.57		0.34	0			144		116		96	0	0	0.13	0.02
[5984]	INTRAPLATE VOLCANICS	BALTIC SHIELD - PROTEROZOIC / KARELIAN PROVINCE / CENTRAL LAPLAND GREENSTONE BELT - KITTILÄ GREENSTO / SAVUKOSKI GROUP (SATTASVAARA KOMATIITE COMPLEX)	PAHTAVAARA, 25 KM NNW OF SODANKYLÄ AND 3 KM NE OF SATTASVAARA, CENTRAL FINNISH LAPLAND	67.6303	67.6303	26.4146	26.4146	SAE			s_248/8.95 [5984]	KOMATIITE [5984]			PALEO [5984]	PROTEROZOIC [5984]				SCHISTOSE, RELATIVELY HOMOGENEOUS AND FINE-GRAINED [5984]	VOL	8.95	8.95	S		WR [5984]	51.49	1.04		5.44				5.6	23.57	11.39	0.13	87.9571				1720				#DIV/0!	#DIV/0!		0
[13764]	ARCHEAN CRATON (INCLUDING GREENSTONE BELTS)	BALTIC SHIELD - ARCHEAN / KARELIAN PROVINCE - GREENSTONE BELTS / KUHMO GREENSTONE BELT / KELLOJÄRVI GROUP - SIIVIIKO FORMATION - VAARA MEMB	PAHAKANGAS, E OF LAKE KELLOJÄRVI AND CA. 24KM NW OF KUHMO, EASTERN FINLAND	64.2329	64.2341	29.0882	29.0915	SAE			s_58 [13764]	KOMATIITE [13764]	2750000000 [13764]	2760000000 [13764]	NEO [13764]	ARCHEAN [13764]					VOL					WR [13764]	47.71	0.33		8.85	0.35			7.03	23.59	10.65	0.2	53.4577			163	2408	90	970	0	10.7778	26.7556		0.85
[7221]	ARCHEAN CRATON (INCLUDING GREENSTONE BELTS)	ALDAN SHIELD - ARCHEAN / OLONDO GREENSTONE BELT / WESTERN KOMATIITES	FLANKS OF THE WESTERN BRANCH OF OLONDO GREENSTONE BELT	57.03	57.03	120.72	120.72	SAE			s_8551/1 [7221]	KOMATIITE [7221]				ARCHEAN [7221]					VOL					WR [7221]	50.1	0.25		6.44				9.54	23.6	9.37	0.17	55.3326			116	2671	81	1076		13.284	#DIV/0!		0.02
[7221]	ARCHEAN CRATON (INCLUDING GREENSTONE BELTS)	ALDAN SHIELD - ARCHEAN / OLONDO GREENSTONE BELT / WESTERN KOMATIITES	FLANKS OF THE WESTERN BRANCH OF OLONDO GREENSTONE BELT	57.03	57.03	120.72	120.72	SAE			s_85116 [7221]	KOMATIITE [7221]				ARCHEAN [7221]					VOL					WR [7221]	50.5	0.28		6.22				9.27	23.6	9.72	0.17	57.3994			129	3147	83	1116		13.4458	#DIV/0!		0.02
[15917]	ARCHEAN CRATON (INCLUDING GREENSTONE BELTS)	WEST AUSTRALIAN CRATON / YILGARN CRATON / EASTERN GOLDFIELDS SUPERTERRANE / KALGOORLIE TERRANE - WILDARA-LEONORA BELT	MOUNT CLIFFORD-MARSHALL POOL	-28.47	-28.47	121.07	121.07	SAE			s_LMCD005-300.5 [15917]	KOMATIITE [15917]				ARCHEAN [15917]				COARSE-GRAINED RANDOM SPINIFEX-TEXTURED [15917]	VOL					WR [15917]	48.65	0.36		7.76	0.41	1.11	8.97	8.74	23.6		0.18	0			149.21	2812		1300.29	10.72	#DIV/0!	#DIV/0!		0.02
[13590]	ARCHEAN CRATON (INCLUDING GREENSTONE BELTS)	BALTIC SHIELD - ARCHEAN / KARELIAN PROVINCE - GREENSTONE BELTS / KUHMO GREENSTONE BELT	PAHAKANGAS, KUHMO COMMUNE, EASTERN FINLAND	64.2337	64.2337	29.0913	29.0913	SAE			s_80TOH 93-1 [13590]	KOMATIITE [13590]				ARCHEAN [13590]					VOL					WR [13590]	42.6	0.363		9.27				5.73	23.6	10.9	0.181	60.4558			179	2593	100	970	10	9.7	25.93		0.02
[5420]	ARCHEAN CRATON (INCLUDING GREENSTONE BELTS)	SUPERIOR PROVINCE_ARCHEAN / ABITIBI GREENSTONE BELT / SOUTHERN ABITIBI VOLCANIC ZONE	MUNRO TOWNSHIP	48.2	48.2	-80.1	-80.1	SAE			s_2061 [5420]	KOMATIITE, PERIDOTITIC [5420]				ARCHEAN [5420]				SPINIFEX-TEXTURED [5420]	VOL					WR [5420]	43.3	0.39		7.08	0.38			6.81	23.6	9.68	0.18	53.9875			98		140		80	0	0	0.16	0.13
[5696][5263][5491][5273]	ARCHEAN CRATON (INCLUDING GREENSTONE BELTS)	SUPERIOR PROVINCE_ARCHEAN / ABITIBI GREENSTONE BELT / SOUTHERN ABITIBI VOLCANIC ZONE / ALEXO KOMATIITE	ALEXO AREA, 45 KM NW OF TIMMINS, DUNDONALD TOWNSHIP, WEST OF MUNRO	48.47	48.47	-81.4	-81.4	SAE			s_M656 [5696] / s_M-656 [5491]	KOMATIITE [5696]	2700000000 [5696]	2700000000 [5696]		ARCHEAN [5696]				PLATE SPINIFEX [5696] / RANDOM OLIVINE SPINIFEX [5491] / OLIVINE SPINIFEX [5273]	VOL					WR [5696]	44.7	0.41		7.9				10.6	23.6	11.07	0.21	52.9199	30.6		175	3126	106	1229	41	11.5943	#DIV/0!		0.04
[13590]	ARCHEAN CRATON (INCLUDING GREENSTONE BELTS)	BALTIC SHIELD - ARCHEAN / KARELIAN PROVINCE - GREENSTONE BELTS / KUHMO GREENSTONE BELT	SIIVIKKOVAARA NEAR SIIVIKKO, KUHMO COMMUNE, EASTERN FINLAND	64.2381	64.2381	29.1121	29.1121	SAE			s_50TOH 95-1 [13590]	KOMATIITE [13590]				ARCHEAN [13590]					VOL					WR [13590]	42.5	0.436		8.88				5.46	23.6	10.4	0.159	65.6639			163	2620	110	1010	40	9.18182	29.1111		0.008
[6808]	ARCHEAN CRATON (INCLUDING GREENSTONE BELTS)	SUPERIOR PROVINCE_ARCHEAN / ABITIBI GREENSTONE BELT / SOUTHERN ABITIBI VOLCANIC ZONE / PYKE HILL FLOW	PYKE HILL AREA, MUNRO TOWNSHIP	48.6	48.6	-80.5	-80.5	SAE			s_P8 [6808]	KOMATIITE [6808]	2700000000 [6808]	2700000000 [6808]		ARCHEAN [6808]				SPINIFEX-TEXTURED [6808]	VOL					WR [6808]	46.7	0.444		8.49				8.99	23.6	10.89	0.214	51.0863	30.2		194	2771	91	808		8.87912	#DIV/0!		0.043
[5279]	ARCHEAN CRATON (INCLUDING GREENSTONE BELTS)	SUPERIOR PROVINCE_ARCHEAN / ABITIBI GREENSTONE BELT / SOUTHERN ABITIBI VOLCANIC ZONE / MALARTIC GROUP	SMALL ISLAND IN LAC DE MONTIGNY, DUBUISSON TOWNSHIP, 5 KM NW OF VAL D^OR	48.12	48.12	-77.77	-77.77	SAE			s_22 [5279]	KOMATIITE [5279]				ARCHEAN [5279]				SPINIFEX-TEXTURED [5279]	VOL					WR [5279]	41.6	0.6		8		15.3		10.1	23.6		0.21	0							41	#DIV/0!	#DIV/0!		0.1
[5984]	INTRAPLATE VOLCANICS	BALTIC SHIELD - PROTEROZOIC / KARELIAN PROVINCE / CENTRAL LAPLAND GREENSTONE BELT - KITTILÄ GREENSTO / SAVUKOSKI GROUP (SATTASVAARA KOMATIITE COMPLEX)	PAHTAVAARA, 25 KM NNW OF SODANKYLÄ AND 3 KM NE OF SATTASVAARA, CENTRAL FINNISH LAPLAND	67.6303	67.6303	26.4146	26.4146	SAE			s_511/80.0 [5984]	KOMATIITE [5984]			PALEO [5984]	PROTEROZOIC [5984]				SCHISTOSE, RELATIVELY HOMOGENEOUS AND FINE-GRAINED [5984]	VOL	80	80	S		WR [5984]	44.67	0.73		7.87				7.66	23.6	13.43	0.27	49.9347				2200				#DIV/0!	#DIV/0!		0.19
[13590]	ARCHEAN CRATON (INCLUDING GREENSTONE BELTS)	BALTIC SHIELD - ARCHEAN / KARELIAN PROVINCE - GREENSTONE BELTS / KUHMO GREENSTONE BELT	PAHAKANGAS, KUHMO COMMUNE, EASTERN FINLAND	64.2334	64.2334	29.091	29.091	SAE			s_65TOH 93-1 [13590]	KOMATIITE [13590]				ARCHEAN [13590]					VOL					WR [13590]	43.32	0.362		8.29				5.98	23.61	10.39	0.17	61.356			167	2651	81	1074	34	13.2593	28.8152		0.01
[5714]	ARCHEAN CRATON (INCLUDING GREENSTONE BELTS)	WEST AUSTRALIAN CRATON / YILGARN CRATON / EASTERN GOLDFIELDS SUPERTERRANE / KALGOORLIE TERRANE - KAMBALDA DOMAIN	KAMBALDA HANGING WALL BASALT, DRILLHOLE KD330, SOUTHWEST OF KAMBALDA DOME	-31.2	-31.2	121.67	121.67	SAE	234.7	234.7	s_KD3301120.5 FT [5714]	KOMATIITE [5714]				ARCHEAN [5714]					VOL	335.4	335.4	E		WR [5714]	49.03	0.33		7.27				7.56	23.63	9.33	0.14	66.9027	28		144	3158		1447		#DIV/0!	#DIV/0!		0.16
[6667]	ARCHEAN CRATON (INCLUDING GREENSTONE BELTS)	KAAPVAAL CRATON_ARCHEAN / WITWATERSRAND BASIN / VENTERSDORP SUPERGROUP	WESTONARIA BOREHOLE, EVANDER GOLDFIELD	-26.45	-26.45	29.12	29.12	SAE			s_R508 [6667]	KOMATIITE [6667]				ARCHEAN [6667]					VOL					WR [6667]									23.63			#DIV/0!						1353	131	#DIV/0!	#DIV/0!
[21604]	ARCHEAN CRATON (INCLUDING GREENSTONE BELTS)	SUPERIOR PROVINCE_ARCHEAN / ABITIBI GREENSTONE BELT / SOUTHERN ABITIBI VOLCANIC ZONE / ALEXO KOMATIITE	ALEXO AREA, 45 KM NW OF TIMMINS, DUNDONALD TOWNSHIP, WEST OF MUNRO	48.47	48.47	-81.4	-81.4	SAE			s_ALX07 [21604]	KOMATIITE [21604]				ARCHEAN [21604]					VOL					WR [21604]	45.3332	0.400712		8.34114				8.86839	23.6526	11.25	0.210901	53.5506	29.6666		175.668	3041.81		1073.9	19.8267	#DIV/0!	#DIV/0!		0.0316352
[12751]	ARCHEAN CRATON (INCLUDING GREENSTONE BELTS)	SUPERIOR PROVINCE_ARCHEAN / WAWA GREENSTONE BELT / WHITE RIVER-DAYOHESSARAH BELT / DAYOHESSARAH ASSEMBLAGE	DAYOHESSARAH LAKE	48.78	48.78	-85.03	-85.03	SAE			s_DY-13 [12751]	KOMATIITE [12751]				ARCHEAN [12751]					VOL					WR [12751]	48.24	0.2599		5.62				7.35	23.66	9.03	0.1396	64.9371	15.6		116.2	5501.6	88	1442		16.3864	#DIV/0!		0.02
[13764]	ARCHEAN CRATON (INCLUDING GREENSTONE BELTS)	BALTIC SHIELD - ARCHEAN / KARELIAN PROVINCE - GREENSTONE BELTS / KUHMO GREENSTONE BELT / KELLOJÄRVI GROUP - SIIVIIKO FORMATION - VAARA MEMB	PAHAKANGAS, E OF LAKE KELLOJÄRVI AND CA. 24KM NW OF KUHMO, EASTERN FINLAND	64.2329	64.2341	29.0882	29.0915	SAE			s_25 [13764]	KOMATIITE [13764]	2750000000 [13764]	2760000000 [13764]	NEO [13764]	ARCHEAN [13764]					VOL					WR [13764]	48.5	0.34		8.09	0.37			8.09	23.66	10.6	0.2	53.2067			155	2504	50	920	10	18.4	31.3		0.011
[20057]	ARCHEAN CRATON (INCLUDING GREENSTONE BELTS)	AMAZONIA CRATON / CARAJAS MINERAL PROVINCE / CARAJAS TRANSITION ZONE / SELVA GREENSTONE BELT		-6.5	-6.5	-50	-50	SAE			s_SELVA02 [20057]	KOMATIITE [20057]				ARCHEAN [20057]				SPINIFEX-TEXTURED [20057]	VOL					WR [20057]	39.31	0.45		7.93	0.38			6.92	23.67	10.62	0.18	59.2301			184	1760	101	1120	14	11.0891	29.3333		0.03
[5984]	INTRAPLATE VOLCANICS	BALTIC SHIELD - PROTEROZOIC / KARELIAN PROVINCE / CENTRAL LAPLAND GREENSTONE BELT - KITTILÄ GREENSTO / SAVUKOSKI GROUP (SATTASVAARA KOMATIITE COMPLEX)	PAHTAVAARA, 25 KM NNW OF SODANKYLÄ AND 3 KM NE OF SATTASVAARA, CENTRAL FINNISH LAPLAND	67.6303	67.6303	26.4146	26.4146	SAE			s_242/13.0 [5984]	KOMATIITE [5984]			PALEO [5984]	PROTEROZOIC [5984]				SCHISTOSE, RELATIVELY HOMOGENEOUS AND FINE-GRAINED [5984]	VOL	13	13	S		WR [5984]	44.18	0.88		5.86				6.88	23.69	16.39	0.23	71.5388				3760				#DIV/0!	#DIV/0!		0
[6951]	ARCHEAN CRATON (INCLUDING GREENSTONE BELTS)	SUPERIOR PROVINCE_ARCHEAN / ABITIBI GREENSTONE BELT / SOUTHERN ABITIBI VOLCANIC ZONE / PYKE HILL FLOW	PYKE HILL AREA, MUNRO TOWNSHIP	48.6	48.6	-80.5	-80.5	SAE			s_SA2-F [6951]	KOMATIITE [6951]				ARCHEAN [6951]				OLIVINE-SPINIFEX-TEXTURED, FINE-GRAINED [6951]	VOL					WR [6951]									23.69			#DIV/0!				2734	102	992	27	9.72549	34.175
[5205]	ARCHEAN CRATON (INCLUDING GREENSTONE BELTS)	WEST AFRICAN CRATON_ARCHEAN / SIERRA LEONE GREENSTONE BELTS / SULA MOUNTAINS GREENSTONE BELT / SONFON FORMATION		8.5	9	-11.5	-11.75	SAE			s_340 [5205]	KOMATIITE [5205]			NEO [5205]	ARCHEAN [5205]					VOL					WR [5205]	50.85	0.18		8.04				9.11	23.7	7.87	0.19	41.5826				2488	72	1287	12	17.875	36.5882		0.04
[13590]	ARCHEAN CRATON (INCLUDING GREENSTONE BELTS)	BALTIC SHIELD - ARCHEAN / KARELIAN PROVINCE - GREENSTONE BELTS / KUHMO GREENSTONE BELT	MÄKISENSUO NEAR SIIVIKKO, KUHMO COMMUNE, EASTERN FINLAND	64.2489	64.2489	29.0757	29.0757	SAE			s_120TOH 95-1 [13590]	KOMATIITE [13590]				ARCHEAN [13590]					VOL					WR [13590]	41.4	0.256		6.49				7.26	23.7	10	0.169	59.4023			122	3756	220	1210	70	5.5	46.95		0.006
[13590]	ARCHEAN CRATON (INCLUDING GREENSTONE BELTS)	BALTIC SHIELD - ARCHEAN / KARELIAN PROVINCE - GREENSTONE BELTS / TIPASJÄRVI GREENSTONE BELT	LAPASUO SOUTH PART NEAR AT LAKE HIETAJÄRVI, SOTKAMO COMMUNE, EASTERN FINLAND	63.8664	63.8664	28.9193	28.9193	SAE			s_48JTL 96-1/4.90 [13590]	KOMATIITE [13590]				ARCHEAN [13590]					VOL	4.9	4.9			WR [13590]	41.7	0.281		8.09				7.03	23.7	9.33	0.167	56.0861			150	2518	100	1130	80	11.3	35.9714		0.008
[17629]	ARCHEAN CRATON (INCLUDING GREENSTONE BELTS)	DHARWAR CRATON_ARCHEAN / WESTERN DHARWAR CRATON / SIGEGUDDA GREENSTONE BELT		13.08	13.2	76	76.08	SAE			s_SIG-4 [17629]	KOMATIITE [17629]	2700000000 [17629]	2700000000 [17629]	NEO [17629]	ARCHEAN [17629]					VOL					WR [17629]	50	0.29		5.53				9.76	23.7	5.89	0.1	59.1297	16		113	3331	89	967	9	10.8652	32.3398		0.05
[13590]	ARCHEAN CRATON (INCLUDING GREENSTONE BELTS)	BALTIC SHIELD - ARCHEAN / KARELIAN PROVINCE - GREENSTONE BELTS / KUHMO GREENSTONE BELT	SIIVIKKOVAARA NEAR SIIVIKKO, KUHMO COMMUNE, EASTERN FINLAND	64.2373	64.2373	29.1078	29.1078	SAE			s_147TOH 94-1 [13590]	KOMATIITE [13590]				ARCHEAN [13590]					VOL					WR [13590]	44	0.317		7.64				6.19	23.7	9.73	0.162	60.2959			156	2354	100	1040	70	10.4	39.2333		0.005
[20057]	ARCHEAN CRATON (INCLUDING GREENSTONE BELTS)	AMAZONIA CRATON / CARAJAS MINERAL PROVINCE / RIO MARIA DOMAIN / SERINGA GREENSTONE BELT		-6.7	-6.7	-51	-51	SAE			s_SERINGA11 [20057]	KOMATIITE [20057]				ARCHEAN [20057]				SPINIFEX-TEXTURED [20057]	VOL					WR [20057]	41.34	0.32		6.33	0.33			7.63	23.7	11.2	0.2	56.2184			145	1540	97.8	1020	31	10.4294	19.25		0.09
[13590]	ARCHEAN CRATON (INCLUDING GREENSTONE BELTS)	BALTIC SHIELD - ARCHEAN / KARELIAN PROVINCE - GREENSTONE BELTS / TIPASJÄRVI GREENSTONE BELT	LAKE ALA-KOLKONJÄRVI NEAR AT LAKE HIETAJÄRVI, VALTIMO COMMUNE, EASTERN FINLAND	63.8256	63.8256	28.8404	28.8404	SAE			s_20JTL 98 1 [13590]	KOMATIITE [13590]				ARCHEAN [13590]					VOL					WR [13590]	41.8	0.323		8.38				6.56	23.7	9.22	0.133	69.5936			147	2484	140	820	120	5.85714	49.68		0.023
[5129]	CONTINENTAL FLOOD BASALT	EMEISHAN / SONG DA DISTRICT	NA MUOI REGION, BAN PHUC AREA	21.3	21.3	104.2	104.2	SAE			s_B6865 [5129]	KOMATIITE [5129]									VOL					WR [5129]	44.44	0.34		10.38				9.26	23.7	9.85	0.16	61.8026			170	1400	87	1200	74	13.7931	#DIV/0!		0.04
[13590]	ARCHEAN CRATON (INCLUDING GREENSTONE BELTS)	BALTIC SHIELD - ARCHEAN / KARELIAN PROVINCE - GREENSTONE BELTS / KUHMO GREENSTONE BELT	SIIVIKKOVAARA NEAR SIIVIKKO, KUHMO COMMUNE, EASTERN FINLAND	64.2372	64.2372	29.1079	29.1079	SAE			s_146TOH 94-1 [13590]	KOMATIITE [13590]				ARCHEAN [13590]					VOL					WR [13590]	42	0.369		8.64				6.03	23.7	10.2	0.155	66.0631			170	2620	100	1080	100	10.8	37.4286		0.006
[6819]	ARCHEAN CRATON (INCLUDING GREENSTONE BELTS)	SUPERIOR PROVINCE_ARCHEAN / ABITIBI GREENSTONE BELT / SOUTHERN ABITIBI VOLCANIC ZONE / UPPER SOUPERGROUP	DRILL CORE ALX-49-98, ~400 M ALONG STRIKE FROM THE ALEXO MINE	48.47	48.47	-81.4	-81.4	SAE			s_ALX07 [6819]	KOMATIITE [6819]				ARCHEAN [6819]					VOL					WR [6819]	45.3	0.401		8.34				8.87	23.7	11.25	0.21	53.7803				3042		1074		#DIV/0!	#DIV/0!		0.03
[6819]	ARCHEAN CRATON (INCLUDING GREENSTONE BELTS)	SUPERIOR PROVINCE_ARCHEAN / ABITIBI GREENSTONE BELT / SOUTHERN ABITIBI VOLCANIC ZONE / PYKE HILL FLOW	PYKE HILL AREA, DRILL CORE S-97-07, MUNRO TOWNSHIP	48.6	48.6	-80.5	-80.5	SAE			s_PH16 [6819]	KOMATIITE [6819]				ARCHEAN [6819]					VOL					WR [6819]	45.8	0.41		8.24				8.51	23.7	10.89	0.18	60.7359				2824		1076		#DIV/0!	#DIV/0!		0.11
[6808]	ARCHEAN CRATON (INCLUDING GREENSTONE BELTS)	SUPERIOR PROVINCE_ARCHEAN / ABITIBI GREENSTONE BELT / SOUTHERN ABITIBI VOLCANIC ZONE / PYKE HILL FLOW	PYKE HILL AREA, MUNRO TOWNSHIP	48.6	48.6	-80.5	-80.5	SAE			s_P5 [6808]	KOMATIITE [6808]	2700000000 [6808]	2700000000 [6808]		ARCHEAN [6808]				SPINIFEX-TEXTURED [6808]	VOL					WR [6808]	46.7	0.423		8				8.43	23.7	11.43	0.197	58.2466	29.3		183	2628	64	990		15.4688	#DIV/0!		0.154
[6667]	ARCHEAN CRATON (INCLUDING GREENSTONE BELTS)	KAAPVAAL CRATON_ARCHEAN / BARBERTON GREENSTONE BELT / ONVERWACHT GROUP / KOMATI FORMATION	BANK OF SPINIFEX CREEK	-25.989	-25.989	30.8585	30.8585	SAE			s_SC17 [6667]	KOMATIITE [6667]				ARCHEAN [6667]				COARSE ORIENTED SPINIFEX-TEXTURED [6667]	VOL					WR [6667]	47.47	0.43		4.47				9.4	23.7	12.4	0.22	56.5834	18		134	2827	106	1049	100	9.89623	45.5968		0.02
[5579]	ARCHEAN CRATON (INCLUDING GREENSTONE BELTS)	SUPERIOR PROVINCE_ARCHEAN / ABITIBI GREENSTONE BELT / SOUTHERN ABITIBI VOLCANIC ZONE	MUNRO TOWNSHIP	48.2	48.2	-80.1	-80.1	SAE			s_C17 [5579]	KOMATIITE [5579]				ARCHEAN [5579]				MEDIUM TO COARSE PLATE SPINIFEX-TEXTURED [5579]	VOL					WR [5579]	44.99	0.45		9.26				7.54	23.7	11.99	0.23	52.3337	34		190	3210		909		#DIV/0!	#DIV/0!		0.04
[5279]	ARCHEAN CRATON (INCLUDING GREENSTONE BELTS)	SUPERIOR PROVINCE_ARCHEAN / ABITIBI GREENSTONE BELT / SOUTHERN ABITIBI VOLCANIC ZONE / MALARTIC GROUP	SMALL ISLAND IN LAC DE MONTIGNY, DUBUISSON TOWNSHIP, 5 KM NW OF VAL D^OR	48.12	48.12	-77.77	-77.77	SAE			s_21 [5279]	KOMATIITE [5279]				ARCHEAN [5279]				SPINIFEX-TEXTURED [5279]	VOL					WR [5279]	41.8	0.51		6.5		14.7		11.8	23.7		0.18	0							92	#DIV/0!	#DIV/0!		0.15
[5279]	ARCHEAN CRATON (INCLUDING GREENSTONE BELTS)	SUPERIOR PROVINCE_ARCHEAN / ABITIBI GREENSTONE BELT / SOUTHERN ABITIBI VOLCANIC ZONE / MALARTIC GROUP	SMALL ISLAND IN LAC DE MONTIGNY, DUBUISSON TOWNSHIP, 5 KM NW OF VAL D^OR	48.12	48.12	-77.77	-77.77	SAE			s_3 [5279]	KOMATIITE [5279]				ARCHEAN [5279]				SPINIFEX-TEXTURED [5279]	VOL					WR [5279]	40.2	0.64		8		15.7		10.9	23.7		0.21	0	35.4	3700	245	3310	117	780	145	6.66667	40.8642		0.06
[7227]	INTRAPLATE VOLCANICS	BALTIC SHIELD - PROTEROZOIC / KARELIAN PROVINCE / CENTRAL LAPLAND GREENSTONE BELT - KITTILÄ GREENSTO / SAVUKOSKI GROUP (SATTASVAARA KOMATIITE COMPLEX)	MOSKUVAARA, CENTRAL FINNISH LAPLAND	67.6039	67.6039	26.9076	26.9076	SAE			s_55 [7227]	KOMATIITE, PERIDOTITIC [7227]	2430000000 [7227]	2430000000 [7227]		ARCHEAN [7227]					VOL					WR [7227]	40.67	0.34		3.26				5.12	23.72	13.25	0.24	55.4236								#DIV/0!	#DIV/0!		0
[4881][9038]	INTRAPLATE VOLCANICS	BALTIC SHIELD - PROTEROZOIC / KARELIAN PROVINCE / CENTRAL LAPLAND GREENSTONE BELT - KITTILÄ GREENSTO / SAVUKOSKI GROUP	JEESIÖROVA, E OF KITTILÄ, CENTRAL FINNISH LAPLAND	67.67	67.68	25.48	25.5	SAE			s_12D-PPR-97 [4881] / s_12D-PPR [9038]	KOMATIITE [4881]	2000000000 [4881]	2000000000 [4881]	PALEO [4881]	PROTEROZOIC [4881]					VOL					WR [4881]	42.29	0.63		6.48				7.96	23.73	10.1	0.14	72.4242	21.7		201	3836		1579		#DIV/0!	#DIV/0!		0.01
[8330]	ARCHEAN CRATON (INCLUDING GREENSTONE BELTS)	WEST AUSTRALIAN CRATON / YILGARN CRATON / EASTERN GOLDFIELDS SUPERTERRANE / KALGOORLIE TERRANE - KAMBALDA DOMAIN	FOSTER SHOOT AREA, CD269 DRILL HOLE, KAMBALDA	-31.2	-31.2	121.67	121.67	SAE			s_90302 [8330]	KOMATIITE [8330]				ARCHEAN [8330]				SPINIFEX-TEXTURED [8330]	VOL	258.2	258.2			WR [8330]									23.73			#DIV/0!					89	869	14	9.76404	0
[20735]	INTRAPLATE VOLCANICS	TRANS-HUDSON OROGEN / CIRCUM-SUPERIOR LARGE IGNEOUS PROVINCE / WINNIPEGOSIS KOMATIITE BELT	BOREHOLE RP1A	53	53	-100	-100	SAE			s_RP1A-113 [20735]	KOMATIITE [20735]				PROTEROZOIC [20735]					VOL					WR [20735]	46.2779	0.509893		8.56621				8.33166	23.7406	11.1123	0.179482	62.1545	30.5182		179	2742.93	99.9521	1158.9	86.9964	11.5946	#DIV/0!		0.0826027
[5307]	ARCHEAN CRATON (INCLUDING GREENSTONE BELTS)	WEST AUSTRALIAN CRATON / YILGARN CRATON / EASTERN GOLDFIELDS SUPERTERRANE / FORRESTANIA GREENSTONE BELT		-32	-33	119	120	SAE			s_FFD29102.6M [5307]	KOMATIITE [5307]				ARCHEAN [5307]					VOL	102.6	102.6			WR [5307]	46.45	0.35		7.13				7.04	23.76	11.23	0.182	61.9439	19.72		143	2510		1176	35	#DIV/0!	34.8611		0.04
[6879]	ARCHEAN CRATON (INCLUDING GREENSTONE BELTS)	KAAPVAAL CRATON_ARCHEAN / BARBERTON GREENSTONE BELT / ONVERWACHT GROUP / KOMATI FORMATION	KOMATI TYPE SECTION, EAST OF SPINIFEX STREAM, BARBERTON MOUNTAIN LAND, EASTERN TRANSVAAL	-25.77	-25.77	31	31	SAE			s_MDF-10 [6879]	KOMATIITE [6879]				ARCHEAN [6879]					VOL					WR [6879]	50.65	0.35		3.07	0.36	1.74	8.71	10.74	23.78		0.16	0			105		140		53	0	0	0.2	0.02
[13590]	ARCHEAN CRATON (INCLUDING GREENSTONE BELTS)	BALTIC SHIELD - ARCHEAN / KARELIAN PROVINCE - GREENSTONE BELTS / TIPASJÄRVI GREENSTONE BELT	LIKOLAMPI AT LAKE TIPASJÄRVI, SOTKAMO COMMUNE, EASTERN FINLAND	63.9368	63.9368	29.0714	29.0714	SAE			s_37JSN 95-1 [13590]	KOMATIITE [13590]				ARCHEAN [13590]					VOL					WR [13590]	44.1	0.272		7.7				6.43	23.8	9.69	0.128	75.9983			129	2367	120	1140	130	9.5	29.5875		0.009
[5307]	ARCHEAN CRATON (INCLUDING GREENSTONE BELTS)	WEST AUSTRALIAN CRATON / YILGARN CRATON / EASTERN GOLDFIELDS SUPERTERRANE / FORRESTANIA GREENSTONE BELT		-32	-33	119	120	SAE			s_FFD63251.0M [5307]	KOMATIITE [5307]				ARCHEAN [5307]					VOL	251	251			WR [5307]	45.67	0.35		6.87				7.57	23.8	11.12	0.178	62.7155	22.26		137	2293		1164	28	#DIV/0!	33.7206		0.04
[16702]	ARCHEAN CRATON (INCLUDING GREENSTONE BELTS)	KAAPVAAL CRATON_ARCHEAN / BARBERTON GREENSTONE BELT / ONVERWACHT GROUP / KOMATI FORMATION	TJAKASTAD	-25.9775	-25.9775	30.8459	30.8459	SAE			s_BD11 [16702]	KOMATIITE [16702]	3300000000 [16702]	3500000000 [16702]	PALEO [16702]	ARCHEAN [16702]				OLIVINE SPINIFEX [16702]	VOL					WR [16702]	49.8	0.41		4.4	0.32			9.3	23.8	10.35	0.2	51.9518	22.4	2390	133	2200	92.9	948	58.5	10.2045	29.77	0.12	0
[5279]	ARCHEAN CRATON (INCLUDING GREENSTONE BELTS)	SUPERIOR PROVINCE_ARCHEAN / ABITIBI GREENSTONE BELT / SOUTHERN ABITIBI VOLCANIC ZONE / MALARTIC GROUP	SMALL ISLAND IN LAC DE MONTIGNY, DUBUISSON TOWNSHIP, 5 KM NW OF VAL D^OR	48.12	48.12	-77.77	-77.77	SAE			s_23 [5279]	KOMATIITE [5279]				ARCHEAN [5279]				SPINIFEX-TEXTURED [5279]	VOL					WR [5279]	43.6	0.53		6.9		14.3		10.1	23.8		0.2	0							75	#DIV/0!	#DIV/0!		0.19
[8330]	ARCHEAN CRATON (INCLUDING GREENSTONE BELTS)	WEST AUSTRALIAN CRATON / YILGARN CRATON / EASTERN GOLDFIELDS SUPERTERRANE / KALGOORLIE TERRANE - KAMBALDA DOMAIN	FOSTER SHOOT AREA, CD242A DRILL HOLE, KAMBALDA	-31.2	-31.2	121.67	121.67	SAE			s_90299 [8330]	KOMATIITE [8330]				ARCHEAN [8330]				SPINIFEX-TEXTURED [8330]	VOL	434.7	434.7			WR [8330]									23.81			#DIV/0!					88	877	99	9.96591	0
[8330]	ARCHEAN CRATON (INCLUDING GREENSTONE BELTS)	WEST AUSTRALIAN CRATON / YILGARN CRATON / EASTERN GOLDFIELDS SUPERTERRANE / KALGOORLIE TERRANE - KAMBALDA DOMAIN	KAMBALDA, DRILL CORE KD440, SOUTHWESTERN FLANK OF DOME	-31.2	-31.2	121.67	121.67	SAE			s_90250 [8330]	KOMATIITE [8330]				ARCHEAN [8330]				SPINIFEX-TEXTURED [8330]	VOL	270.36	270.36			WR [8330]									23.81			#DIV/0!					104	852	6	8.19231	0
[12751]	ARCHEAN CRATON (INCLUDING GREENSTONE BELTS)	SUPERIOR PROVINCE_ARCHEAN / WAWA GREENSTONE BELT / WHITE RIVER-DAYOHESSARAH BELT / DAYOHESSARAH ASSEMBLAGE	DAYOHESSARAH LAKE	48.78	48.78	-85.03	-85.03	SAE			s_DY-22 [12751]	KOMATIITE [12751]				ARCHEAN [12751]					VOL					WR [12751]	45.43	0.3797		7.58				6.49	23.82	9.49	0.157	60.6816	21.56		134.6	3436.2	63	769		12.2063	#DIV/0!		0.01
[20735]	INTRAPLATE VOLCANICS	TRANS-HUDSON OROGEN / CIRCUM-SUPERIOR LARGE IGNEOUS PROVINCE / WINNIPEGOSIS KOMATIITE BELT	BOREHOLE RP1A	53	53	-100	-100	SAE			s_RP1A-65 [20735]	KOMATIITE [20735]				PROTEROZOIC [20735]					VOL					WR [20735]	46.1487	0.49907		8.56567				8.12771	23.8331	11.3733	0.180276	63.3344	28.881		188	2750.11	99.7709	1063.94	74.0153	10.6638	#DIV/0!		0.0753697
[8330]	ARCHEAN CRATON (INCLUDING GREENSTONE BELTS)	WEST AUSTRALIAN CRATON / YILGARN CRATON / EASTERN GOLDFIELDS SUPERTERRANE / KALGOORLIE TERRANE - KAMBALDA DOMAIN	KAMBALDA, DURKIN SHOOT, DRILL CORE KD7134	-31.2	-31.2	121.67	121.67	SAE			s_90288 [8330]	KOMATIITE [8330]				ARCHEAN [8330]				SPINIFEX-TEXTURED [8330]	VOL	178	178			WR [8330]									23.84			#DIV/0!					81	700	20	8.64198	0
[20585]	ARCHEAN CRATON (INCLUDING GREENSTONE BELTS)	SUPERIOR PROVINCE_ARCHEAN / ABITIBI GREENSTONE BELT / SOUTHERN ABITIBI VOLCANIC ZONE / TISDALE ASSEMBLAGE	HART DEPOSIT, SHAW DOME AREA	49	49	-79.4	-79.4	SAE			s_H08-80-77.85 [20585]	KOMATIITE [20585]				ARCHEAN [20585]					VOL					WR [20585]		0.268621		4.98818				7.06599	23.846	8.58	0.156884	54.9034						1375		#DIV/0!	#DIV/0!		0
[14980]	ARCHEAN CRATON (INCLUDING GREENSTONE BELTS)	WEST AUSTRALIAN CRATON / YILGARN CRATON / WEST YILGARN SUPERTERRANE / LAKE JOHNSON GREENSTONE BELT	MAGGIE HAYS NI DEPOSIT	-32.37	-32.37	120.68	120.68	SAE			s_LJD0011 801.00 [14980]	KOMATIITE [14980]	2900000000 [14980]	2900000000 [14980]	MESO [14980]	ARCHEAN [14980]					VOL					WR [14980]	48.32	0.46		5.21	0.4	1.24	10.02	9.8	23.85		0.16	0			159	2753		1343	85	#DIV/0!	#DIV/0!		0.09
[6667]	ARCHEAN CRATON (INCLUDING GREENSTONE BELTS)	KAAPVAAL CRATON_ARCHEAN / BARBERTON GREENSTONE BELT / ONVERWACHT GROUP / KOMATI FORMATION	BANK OF SPINIFEX CREEK	-25.989	-25.989	30.8585	30.8585	SAE			s_SC15 [6667]	KOMATIITE [6667]				ARCHEAN [6667]				FLOW-TOP BRECCIA [6667]	VOL					WR [6667]	47.33	0.48		4.81				9.09	23.85	12.73	0.27	47.332	21		142	2941	102	938	48	9.19608	43.25		0
[6795]	INTRAPLATE VOLCANICS	BALTIC SHIELD - PROTEROZOIC / KARELIAN PROVINCE / KARASJOK GREENSTONE BELT		69	70	25	25	SAE			s_M8411 [6795]	KOMATIITE [6795]									VOL					WR [6795]	44.59	0.94		6.7				8.5	23.86	13.16	0.22	60.0515	31.2		233	2390	119	1350	94	11.3445	19.9167		0.06
[8330]	ARCHEAN CRATON (INCLUDING GREENSTONE BELTS)	WEST AUSTRALIAN CRATON / YILGARN CRATON / EASTERN GOLDFIELDS SUPERTERRANE / KALGOORLIE TERRANE - KAMBALDA DOMAIN	KAMBALDA, DRILL CORE KD6025, NORTHEASTERN FLANK OF DOME	-31.2	-31.2	121.67	121.67	SAE			s_90280 [8330]	KOMATIITE [8330]				ARCHEAN [8330]				SPINIFEX-TEXTURED [8330]	VOL	374.5	374.5			WR [8330]									23.86			#DIV/0!					83	1124	2	13.5422	0
[13590]	ARCHEAN CRATON (INCLUDING GREENSTONE BELTS)	BALTIC SHIELD - ARCHEAN / KARELIAN PROVINCE - GREENSTONE BELTS / KUHMO GREENSTONE BELT	MATARASUO NEAR AROLA, KUHMO COMMUNE, EASTERN FINLAND	64.444	64.444	29.0413	29.0413	SAE			s_95JSK 93-1/0.40-7.00 [13590]	KOMATIITE [13590]				ARCHEAN [13590]					VOL	0.4	7			WR [13590]	43.85	0.288		6.14				6.52	23.87	12	0.209	57.6402			111	2519	65	1049	37	16.1385	19.3769		0.02
[9205]	ARCHEAN CRATON (INCLUDING GREENSTONE BELTS)	AMAZONIA CRATON / CRIXAS GREENSTONE BELT	GOIAS MASSIF, CRIXAS	-14.45	-14.45	-49.9667	-49.9667	SAE			s_RMAM-A [9205]	KOMATIITE [9205]				ARCHEAN [9205]					VOL					WR [9205]	49.73	0.5		2.62			15.56	7.27	23.87			#DIV/0!	32		116	1400				#DIV/0!	#DIV/0!		0
[7975]	ARCHEAN CRATON (INCLUDING GREENSTONE BELTS)	KAAPVAAL CRATON_ARCHEAN / BARBERTON GREENSTONE BELT / ONVERWACHT GROUP / KOMATI FORMATION	KOMATI TYPE SECTION, EAST OF SPINIFEX STREAM, BARBERTON MOUNTAIN LAND, EASTERN TRANSVAAL	-25.77	-25.77	31	31	SAE			s_K4-1A2A [7975]	KOMATIITE [7975]				ARCHEAN [7975]				OLIVINE SPINIFEX [7975]	VOL					WR [7975]	47.86	0.39		3.68	0.38			10	23.88	12.05	0.2	60.485								#DIV/0!	#DIV/0!	0.17	0.02
[13590]	ARCHEAN CRATON (INCLUDING GREENSTONE BELTS)	BALTIC SHIELD - ARCHEAN / KARELIAN PROVINCE - GREENSTONE BELTS / TIPASJÄRVI GREENSTONE BELT	SIRPPIKANGAS AT LAKE HIETAJÄRVI, VALTIMO COMMUNE, EASTERN FINLAND	63.8332	63.8332	28.8819	28.8819	SAE			s_236JTL 96-1 [13590]	KOMATIITE [13590]				ARCHEAN [13590]					VOL					WR [13590]	44.9	0.258		7.27				6.93	23.9	8.49	0.163	52.289			120	2217	120	1070	220	8.91667	36.95		0.028
[13590]	ARCHEAN CRATON (INCLUDING GREENSTONE BELTS)	BALTIC SHIELD - ARCHEAN / KARELIAN PROVINCE - GREENSTONE BELTS / KUHMO GREENSTONE BELT	PAHAKANGAS, KUHMO COMMUNE, EASTERN FINLAND	64.2339	64.2339	29.0916	29.0916	SAE			s_88TOH 93-1 [13590]	KOMATIITE [13590]				ARCHEAN [13590]					VOL					WR [13590]	44.3	0.295		8.11				5.77	23.9	9.51	0.159	60.0446			145	2573	80	1170	50	14.625	28.5889		0.014
[13590]	ARCHEAN CRATON (INCLUDING GREENSTONE BELTS)	BALTIC SHIELD - ARCHEAN / KARELIAN PROVINCE - GREENSTONE BELTS / KUHMO GREENSTONE BELT	PAHAKANGAS, KUHMO COMMUNE, EASTERN FINLAND	64.2332	64.2332	29.0908	29.0908	SAE			s_56TOH 93-1 [13590]	KOMATIITE [13590]				ARCHEAN [13590]					VOL					WR [13590]	43.7	0.31		8.58				5.84	23.9	9.84	0.168	58.7998			160	2497	110	1120	70	10.1818	31.2125		0.061
[17629]	ARCHEAN CRATON (INCLUDING GREENSTONE BELTS)	DHARWAR CRATON_ARCHEAN / WESTERN DHARWAR CRATON / SIGEGUDDA GREENSTONE BELT		13.08	13.2	76	76.08	SAE			s_SIG-12 [17629]	KOMATIITE [17629]	2700000000 [17629]	2700000000 [17629]	NEO [17629]	ARCHEAN [17629]					VOL					WR [17629]	45	0.31		7.44				11.81	23.9	7.09	0.13	54.7511	20		161	2485	82	818	46	9.97561	20.0403		0.09
[13590]	ARCHEAN CRATON (INCLUDING GREENSTONE BELTS)	BALTIC SHIELD - ARCHEAN / KARELIAN PROVINCE - GREENSTONE BELTS / KUHMO GREENSTONE BELT	VIITALA NEAR SIIVIKKO, KUHMO COMMUNE, EASTERN FINLAND	64.2367	64.2367	29.0953	29.0953	SAE			s_178TOH 93-1 [13590]	KOMATIITE [13590]				ARCHEAN [13590]					VOL					WR [13590]	43.1	0.327		7.4				6.18	23.9	9.51	0.165	57.8611			171	2634	110	1210	80	11	37.6286		0.008
[5198]	ARCHEAN CRATON (INCLUDING GREENSTONE BELTS)	SUPERIOR PROVINCE_ARCHEAN / WAWA GREENSTONE BELT / SCHREIBER-HEMLO BELT / SCHREIBER ASSEMBLAGE		48.8	48.8	-87.27	-87.27	SAE			s_SC95-80 [5198]	KOMATIITE [5198]				ARCHEAN [5198]					VOL					WR [5198]	50.42	0.35		6.56				7.1	23.9	10.08	0.2	50.5965	37		250	1494	77	1017		13.2078	#DIV/0!		0.07
[17629]	ARCHEAN CRATON (INCLUDING GREENSTONE BELTS)	DHARWAR CRATON_ARCHEAN / WESTERN DHARWAR CRATON / SIGEGUDDA GREENSTONE BELT		13.08	13.2	76	76.08	SAE			s_SIG-18 [17629]	KOMATIITE [17629]	2700000000 [17629]	2700000000 [17629]	NEO [17629]	ARCHEAN [17629]					VOL					WR [17629]	42.7	0.38		10.21				9.9	23.9	7.16	0.14	51.3423	26		185	2461	89	734	37	8.24719	30.3827		0.06
[13590]	ARCHEAN CRATON (INCLUDING GREENSTONE BELTS)	BALTIC SHIELD - ARCHEAN / KARELIAN PROVINCE - GREENSTONE BELTS / TIPASJÄRVI GREENSTONE BELT	LAKE TAIVALJÄRVI NEAR LAKE TIPASJÄRVI, SOTKAMO COMMUNE, EASTERN FINLAND	63.9389	63.9389	29.0625	29.0625	SAE			s_70KYK 94-1 [13590]	KOMATIITE [13590]				ARCHEAN [13590]					VOL					WR [13590]	41.3	0.381		9.41				3.93	23.9	12.6	0.141	89.7102			204	3113	100	600	140	6	44.4714		0.03
[5276]	OCEANIC PLATEAU	CARIBBEAN-COLOMBIAN PLATEAU / GORGONA ISLAND		3	3	-78.32	-78.32	SAE			s_GOR-156 [5276]	KOMATIITE [5276]								SPINIFEX-TEXTURED [5276]	VOL					WR [5276]	45.7	0.44		9.8	0.14			8.4	23.9	11.1		#DIV/0!								#DIV/0!	#DIV/0!		0.01
[5322]	ARCHEAN CRATON (INCLUDING GREENSTONE BELTS)	ZIMBABWE CRATON_ARCHEAN / BULAWAYAN SUPERGROUP / BELINGWE GREENSTONE BELT / RELIANCE FORMATION	SASKMAR DRILL HOLE, EASTERN LIMB OF THE NGEZI KOMATIITE FLOW, 5.3 KM SOUTH OF ZVISHAVANE	-20.35	-20.35	30.03	30.03	SAE			s_A11 [5322]	KOMATIITE [5322]	2700000000 [5322]	2700000000 [5322]		ARCHEAN [5322]				MASSIVE [5322]	VOL					WR [5322]									23.9			#DIV/0!								#DIV/0!	#DIV/0!
[8330]	ARCHEAN CRATON (INCLUDING GREENSTONE BELTS)	WEST AUSTRALIAN CRATON / YILGARN CRATON / EASTERN GOLDFIELDS SUPERTERRANE / KALGOORLIE TERRANE - KAMBALDA DOMAIN	KAMBALDA, DRILL CORE KD440, SOUTHWESTERN FLANK OF DOME	-31.2	-31.2	121.67	121.67	SAE			s_90245 [8330]	KOMATIITE [8330]				ARCHEAN [8330]				SPINIFEX-TEXTURED [8330]	VOL	259.69	259.69			WR [8330]									23.9			#DIV/0!					85	977	21	11.4941	0
[9165]	ARCHEAN CRATON (INCLUDING GREENSTONE BELTS)	SUPERIOR PROVINCE_ARCHEAN / ABITIBI GREENSTONE BELT / SOUTHERN ABITIBI VOLCANIC ZONE / KIDD-MUNRO VOLCANIC COMPLEX	LA MOTTE	48.4451	48.4451	-78.0418	-78.0418	SAE			s_13068 [9165]	KOMATIITE [9165]	2710000000 [9165]	2720000000 [9165]		ARCHEAN [9165]					VOL					WR [9165]									23.9	10.1		#DIV/0!				3430	85.8	797	13.8	9.28904	#DIV/0!
[17349]	ARCHEAN CRATON (INCLUDING GREENSTONE BELTS)	WEST AUSTRALIAN CRATON / YILGARN CRATON / EASTERN GOLDFIELDS SUPERTERRANE / KALGOORLIE TERRANE - KAMBALDA DOMAIN	LONG-VICTOR DEPOSIT	-31.2	-31.2	121.67	121.67	SAE			s_6054W1-857.2 [17349]	KOMATIITE [17349]				ARCHEAN [17349]					VOL					WR [17349]	44.21	0.24		4.68				4.34	23.91	8.63	0.17	50.9627	18.4	1134	106	2077	94.9	1660	83	17.4921	18.8818		2.93
[14411]	ARCHEAN CRATON (INCLUDING GREENSTONE BELTS)	KAAPVAAL CRATON_ARCHEAN / BARBERTON GREENSTONE BELT / ONVERWACHT GROUP / WELTEVREDEN FORMATION	BARBERTON MOUNTAIN LAND, EASTERN TRANSVAAL	-25.8322	-25.8322	30.8363	30.8363	SAE			s_MSA 25-1 [14411]	NOT GIVEN [14411]									VOL					WR [14411]	49.064	0.27921		3.05943				8.0644	23.9125	9.94032	0.18621	53.5905	17.9485			1959.6		1125.49		#DIV/0!	#DIV/0!		0.01601
[13764]	ARCHEAN CRATON (INCLUDING GREENSTONE BELTS)	BALTIC SHIELD - ARCHEAN / KARELIAN PROVINCE - GREENSTONE BELTS / KUHMO GREENSTONE BELT / KELLOJÄRVI GROUP - SIIVIIKO FORMATION - VAARA MEMB	PAHAKANGAS, E OF LAKE KELLOJÄRVI AND CA. 24KM NW OF KUHMO, EASTERN FINLAND	64.2329	64.2341	29.0882	29.0915	SAE			s_24 [13764]	KOMATIITE [13764]	2750000000 [13764]	2760000000 [13764]	NEO [13764]	ARCHEAN [13764]					VOL					WR [13764]	47.81	0.39		8.47	0.39			7.76	23.92	10.82	0.2	54.311			152	2650	84	1117	83	13.2976	33.125		0.011
[13590]	ARCHEAN CRATON (INCLUDING GREENSTONE BELTS)	BALTIC SHIELD - ARCHEAN / KARELIAN PROVINCE - GREENSTONE BELTS / SUOMUSSALMI GREENSTONE BELT	HIETAHARJU NEAR KIANNANNIEMI, SUOMUSSALMI COMMUNE, EASTERN FINLAND	65.1464	65.1464	29.076	29.076	SAE			s_28SMS 62-1/137.75 [13590]	KOMATIITE [13590]				ARCHEAN [13590]					VOL	137.75	137.75			WR [13590]	38.55	0.416		6.68				4.04	23.92	12.08	0.235	51.6047			155	3516	104	883	75	8.49038	30.8421		0
[5202]	ARCHEAN CRATON (INCLUDING GREENSTONE BELTS)	SUPERIOR PROVINCE_ARCHEAN / WABIGOON GREENSTONE BELT / CENTRAL WABIGOON GREENSTONE BELT / LUMBY LAKE BELT		48	48	-90	-90	SAE			s_L4 [5202]	KOMATIITE [5202]				ARCHEAN [5202]					VOL					WR [5202]	50.13	0.31		6.38				7.33	23.95	10.1	0.18	56.3299	26		153	3237	124	1495		12.0565	#DIV/0!		0.26
[5701]	ARCHEAN CRATON (INCLUDING GREENSTONE BELTS)	SUPERIOR PROVINCE_ARCHEAN / ABITIBI GREENSTONE BELT / SOUTHERN ABITIBI VOLCANIC ZONE / KIDD-MUNRO VOLCANIC COMPLEX	DUNDONALD SILL, ~800 M WEST OF DUNDONALD-CLERGUE TOWNSHIP LINE, DUNDONALD TOWNSHIP	48.2	48.2	-80.1	-80.1	SAE			s_DUA29 [5701]	KOMATIITE [5701]				ARCHEAN [5701]					VOL					WR [5701]	44.3	0.42		8.79			11.08	11.09	23.95		0.24	0	27.9			2847	60	1069		17.8167	#DIV/0!		0.05
[12642]	ARCHEAN CRATON (INCLUDING GREENSTONE BELTS)	DHARWAR CRATON_ARCHEAN / EASTERN DHARWAR CRATON / SANDUR GREENSTONE BELT	SOUTHERNMOST PART OF THE SULTANPURA VOLCANIC TERRANE, DHARWAR SUPERGROUP	15.08	15.08	76.76	76.76	SAE			s_S10 [12642]	KOMATIITE [12642]	2700000000 [12642]	2700000000 [12642]	NEO [12642]	ARCHEAN [12642]				SPINIFEX-TEXTURED [12642]	VOL					WR [12642]	45.48	0.3		6.65				8	23.97	8.7	0.15	58.2262	36		119	2405	94	966	56	10.2766	42.9464		0.08
[13764]	ARCHEAN CRATON (INCLUDING GREENSTONE BELTS)	BALTIC SHIELD - ARCHEAN / KARELIAN PROVINCE - GREENSTONE BELTS / KUHMO GREENSTONE BELT / KELLOJÄRVI GROUP - SIIVIIKO FORMATION - VAARA MEMB	PAHAKANGAS, E OF LAKE KELLOJÄRVI AND CA. 24KM NW OF KUHMO, EASTERN FINLAND	64.2329	64.2341	29.0882	29.0915	SAE			s_26 [13764]	KOMATIITE [13764]	2750000000 [13764]	2760000000 [13764]	NEO [13764]	ARCHEAN [13764]					VOL					WR [13764]	48.9	0.35		7.48	0.37			8.23	23.97	10.26	0.2	51.5001			137	2506	85	1125	73	13.2353	35.8		0.011
[5244]	INTRAPLATE VOLCANICS	CENTRAL ASIAN FOLDBELT - PROTEROZOIC / CHINA - PROTEROZOIC / SHANXI PROVINCE / KUANPING GROUP	SOUTH OF LUONAN COUNTY, QINLING MOUNTAINS, NORTH CHINA CRATON	34.09	34.09	110.14	110.14	SAE			s_8604 [5244]	KOMATIITE [5244]	1000000000 [5244]	1000000000 [5244]		PROTEROZOIC [5244]					VOL					WR [5244]	47.07	0.61		4.36		6.6	6.28	10.74	23.97		0.17	0				770		1100		#DIV/0!	#DIV/0!		0.07
[13590]	ARCHEAN CRATON (INCLUDING GREENSTONE BELTS)	BALTIC SHIELD - ARCHEAN / KARELIAN PROVINCE - GREENSTONE BELTS / KUHMO GREENSTONE BELT	PAHAKANGAS, KUHMO COMMUNE, EASTERN FINLAND	64.2334	64.2334	29.0911	29.0911	SAE			s_66TOH 93-1 [13590]	KOMATIITE [13590]				ARCHEAN [13590]					VOL					WR [13590]	43.66	0.343		7.73				5.46	23.98	9.54	0.166	57.694			131	2599	76	1131	18	14.8816	28.8778		0.01
[19008]	ARCHEAN CRATON (INCLUDING GREENSTONE BELTS)	SUPERIOR PROVINCE_ARCHEAN / ABITIBI GREENSTONE BELT / SOUTHERN ABITIBI VOLCANIC ZONE / FRED^S FLOW	MUNRO TOWNSHIP	48.2	48.2	-80.1	-80.1	SAE			s_C2 [19008]	KOMATIITE [19008]	2700000000 [19008]	2700000000 [19008]	NEO [19008]	ARCHEAN [19008]					VOL	120	120			WR [19008]	45.6	0.37		8.53	0.46			8.85	23.98	11.72	0.21	56.0272								#DIV/0!	#DIV/0!	0.13	0.04
[5491]	OCEANIC PLATEAU	CARIBBEAN-COLOMBIAN PLATEAU / GORGONA ISLAND		3	3	-78.32	-78.32	SAE			s_G-156 [5491]	KOMATIITE [5491]				PHANEROZOIC [5491]					VOL			F		WR [5491]	44.91	0.54		9.83	0.02			8.46	23.98	11.01	0.18	61.4052							101	#DIV/0!	#DIV/0!	0.16	0.01
[5201]	ARCHEAN CRATON (INCLUDING GREENSTONE BELTS)	SUPERIOR PROVINCE_ARCHEAN / WABIGOON GREENSTONE BELT / CENTRAL WABIGOON GREENSTONE BELT / MCGRUER ASSEMBLAGE	OPAPIMISKAN-MARKOP UNIT, CARIBOU BELT	59.42	59.42	-97.75	-97.75	SAE			s_MU96-8 [5201]	KOMATIITE [5201]	3000000000 [5201]	3000000000 [5201]		ARCHEAN [5201]					VOL					WR [5201]	47.38	0.28		6.24				7.03	23.99	13.06	0.29	45.2101	25	1618	128	2997	115	988		8.5913	#DIV/0!		0.04
[5702]	ARCHEAN CRATON (INCLUDING GREENSTONE BELTS)	WEST AUSTRALIAN CRATON / YILGARN CRATON / EASTERN GOLDFIELDS SUPERTERRANE / KALGOORLIE TERRANE - KAMBALDA DOMAIN	KAMBALDA	-31.2	-31.2	121.67	121.67	SAE			s_2 [5702]	KOMATIITE [5702]				ARCHEAN [5702]					VOL					WR [5702]	44.92	0.4		8.7				7.18	23.99	11.28	0.2	56.6199								#DIV/0!	#DIV/0!		0.37
[13590]	ARCHEAN CRATON (INCLUDING GREENSTONE BELTS)	BALTIC SHIELD - ARCHEAN / KARELIAN PROVINCE - GREENSTONE BELTS / KUHMO GREENSTONE BELT	KIDE NEAR KIRKKOSUO, KUHMO COMMUNE, EASTERN FINLAND	64.0311	64.0311	29.4222	29.4222	SAE			s_134JTL 95-2 [13590]	KOMATIITE [13590]				ARCHEAN [13590]					VOL					WR [13590]	44	0.285		6.58				6.3	24	10.8	0.21	51.6291			136	2422	230	1140	60	4.95652	30.275		0.006
[13590]	ARCHEAN CRATON (INCLUDING GREENSTONE BELTS)	BALTIC SHIELD - ARCHEAN / KARELIAN PROVINCE - GREENSTONE BELTS / KUHMO GREENSTONE BELT	LOUHINIEMI AT LAKE KUIVAJÄRVI, KUHMO COMMUNE, EASTERN FINLAND	64.3394	64.3394	29.1013	29.1013	SAE			s_312JEV 95-1 [13590]	KOMATIITE [13590]				ARCHEAN [13590]					VOL					WR [13590]	42.4	0.31		8.36				6.66	24	10.5	0.163	64.6684			150	2525	210	990	0	4.71429	42.0833		0.017
[13590]	ARCHEAN CRATON (INCLUDING GREENSTONE BELTS)	BALTIC SHIELD - ARCHEAN / KARELIAN PROVINCE - GREENSTONE BELTS / SUOMUSSALMI GREENSTONE BELT	KOTVALAMPI NEAR KOTVAVAARA, SUOMUSSALMI COMMUNE, EASTERN FINLAND	64.8863	64.8863	29.285	29.285	SAE			s_94JTL 96-1 [13590]	KOMATIITE [13590]				ARCHEAN [13590]					VOL					WR [13590]	46.3	0.349		7.6				6.18	24	8.41	0.189	44.6709			136	2251	80	1000	200	12.5	32.1571		0.064
[16547]	ARCHEAN CRATON (INCLUDING GREENSTONE BELTS)	WEST AUSTRALIAN CRATON / YILGARN CRATON / WEST YILGARN SUPERTERRANE / LAKE JOHNSON GREENSTONE BELT	MAGGIE HAYS NI DEPOSIT	-32.37	-32.37	120.68	120.68	SAE			s_LJD0069-238 [16547]	KOMATIITE [16547]	2900000000 [16547]	2900000000 [16547]	PALEO [16547]	ARCHEAN [16547]					VOL	238	238			WR [16547]	47.7	0.36		4.31				9.04	24	8.91		#DIV/0!			129	2210		1680	80	#DIV/0!	#DIV/0!		0.05
[13648]	ARCHEAN CRATON (INCLUDING GREENSTONE BELTS)	ZIMBABWE CRATON_ARCHEAN / BULAWAYAN SUPERGROUP / BELINGWE GREENSTONE BELT / RELIANCE FORMATION	SASKMAR DRILL HOLE, EASTERN LIMB OF THE NGEZI KOMATIITE FLOW, 5.3 KM SOUTH OF ZVISHAVANE	-20.35	-20.35	30.03	30.03	SAE			s_TN1 [13648]	KOMATIITE [13648]	2700000000 [13648]	2700000000 [13648]		ARCHEAN [13648]					VOL					WR [13648]	46.9	0.366		7.29		12.7		7.22	24		0.215	0			156	2332	97	1391		14.3402	#DIV/0!		0.14
[17629]	ARCHEAN CRATON (INCLUDING GREENSTONE BELTS)	DHARWAR CRATON_ARCHEAN / WESTERN DHARWAR CRATON / SIGEGUDDA GREENSTONE BELT		13.08	13.2	76	76.08	SAE			s_SIG-10 [17629]	KOMATIITE [17629]	2700000000 [17629]	2700000000 [17629]	NEO [17629]	ARCHEAN [17629]					VOL					WR [17629]	44.3	0.38		8.83				10.4	24	7.14	0.12	59.732	19		176	2338	89	786	35	8.83146	24.8723		0.07
[6667]	ARCHEAN CRATON (INCLUDING GREENSTONE BELTS)	KAAPVAAL CRATON_ARCHEAN / BARBERTON GREENSTONE BELT / ONVERWACHT GROUP / KOMATI FORMATION	BANK OF SPINIFEX CREEK	-25.989	-25.989	30.8585	30.8585	SAE			s_SC9 [6667]	KOMATIITE [6667]				ARCHEAN [6667]				FLOW-TOP BRECCIA [6667]	VOL					WR [6667]	48.5	0.38		3.8				10.41	24	11.41	0.2	57.2725	15		116	2637	102	2049	63	20.0882	39.9545		0
[6424]	ARCHEAN CRATON (INCLUDING GREENSTONE BELTS)	WEST AUSTRALIAN CRATON / YILGARN CRATON / SOUTHERN CROSS SUPERTERRANE / YELLOWDINE TERRANE - RAVENSTHORPE GREENSTONE BELT	RAVENSTHORPE	-33.58	-33.58	120.03	120.03	SAE			s_331/326 [6424]	KOMATIITE, PERIDOTITIC [6424]				ARCHEAN [6424]				PLATE SPINIFEX-TEXTURED [6424]	VOL					WR [6424]	46.88	0.53		5.75				7.55	24	13.05	0.23	56.9604		3290						#DIV/0!	#DIV/0!		0.02
[8010]	ARCHEAN CRATON (INCLUDING GREENSTONE BELTS)	AMAZONIA CRATON / CRIXAS GREENSTONE BELT / PILAR DE GOIAS GREENSTONE BELT	CENTRAL GOIAS STATE	-14.5	-15	-49.9	-50.15	SAE			s_2 [8010]	KOMATIITE [8010]				ARCHEAN [8010]					VOL					WR [8010]	47.3	0.53		1.86		7.38	5.44	8.65	24		0.26	0								#DIV/0!	#DIV/0!		0.04
[8330]	ARCHEAN CRATON (INCLUDING GREENSTONE BELTS)	WEST AUSTRALIAN CRATON / YILGARN CRATON / EASTERN GOLDFIELDS SUPERTERRANE / KALGOORLIE TERRANE - KAMBALDA DOMAIN	KAMBALDA, FOSTER SHOOT, DRILL CORE KD244W2	-31.2	-31.2	121.67	121.67	SAE			s_90300 [8330]	KOMATIITE [8330]				ARCHEAN [8330]				SPINIFEX-TEXTURED [8330]	VOL	475.8	475.8			WR [8330]									24.01			#DIV/0!					91	926	60	10.1758	0
[13764]	ARCHEAN CRATON (INCLUDING GREENSTONE BELTS)	BALTIC SHIELD - ARCHEAN / KARELIAN PROVINCE - GREENSTONE BELTS / KUHMO GREENSTONE BELT / KELLOJÄRVI GROUP - SIIVIIKO FORMATION - VAARA MEMB	PAHAKANGAS, E OF LAKE KELLOJÄRVI AND CA. 24KM NW OF KUHMO, EASTERN FINLAND	64.2329	64.2341	29.0882	29.0915	SAE			s_32 [13764]	KOMATIITE [13764]	2750000000 [13764]	2760000000 [13764]	NEO [13764]	ARCHEAN [13764]					VOL					WR [13764]	49.71	0.3		6.22	0.36			8.45	24.02	10.61	0.23	46.3103			163	2449	20	840	1	42	34.9857		0.009
[8498]	ARCHEAN CRATON (INCLUDING GREENSTONE BELTS)	ZIMBABWE CRATON_ARCHEAN / BULAWAYAN SUPERGROUP / BELINGWE GREENSTONE BELT / RELIANCE FORMATION	SASKMAR DRILL HOLE, EASTERN LIMB OF THE NGEZI KOMATIITE FLOW, 5.3 KM SOUTH OF ZVISHAVANE	-20.35	-20.35	30.03	30.03	SAE			s_BX001 [8498]	KOMATIITE [8498]	2700000000 [8498]	2700000000 [8498]		ARCHEAN [8498]				RANDOM SPINIFEX [8498]	VOL					WR [8498]	46	0.34		6.88	0.45			6.94	24.02	10.7	0.18	59.6763								#DIV/0!	#DIV/0!	0.15	0.058
[17349]	ARCHEAN CRATON (INCLUDING GREENSTONE BELTS)	WEST AUSTRALIAN CRATON / YILGARN CRATON / EASTERN GOLDFIELDS SUPERTERRANE / KALGOORLIE TERRANE - KAMBALDA DOMAIN	LONG-VICTOR DEPOSIT	-31.2	-31.2	121.67	121.67	SAE			s_KD6062A-804.5 [17349]	KOMATIITE [17349]				ARCHEAN [17349]					VOL					WR [17349]	44.44	0.35		7.03				7.11	24.02	10.49	0.2	52.6545	22.4	1695	130	2855	91.8	1146	54	12.4837	23.7917		0.03
[7975]	ARCHEAN CRATON (INCLUDING GREENSTONE BELTS)	KAAPVAAL CRATON_ARCHEAN / BARBERTON GREENSTONE BELT / ONVERWACHT GROUP / KOMATI FORMATION	KOMATI TYPE SECTION, EAST OF SPINIFEX STREAM, BARBERTON MOUNTAIN LAND, EASTERN TRANSVAAL	-25.77	-25.77	31	31	SAE			s_B94-6561 [7975]	KOMATIITE [7975]				ARCHEAN [7975]				OLIVINE SPINIFEX [7975]	VOL					WR [7975]	47.99	0.39		3.68	0.37			9.96	24.02	11.81	0.19	62.4003								#DIV/0!	#DIV/0!	0.17	0.02
[6667]	ARCHEAN CRATON (INCLUDING GREENSTONE BELTS)	KAAPVAAL CRATON_ARCHEAN / BARBERTON GREENSTONE BELT / ONVERWACHT GROUP / KOMATI FORMATION	BANK OF SPINIFEX CREEK	-25.989	-25.989	30.8585	30.8585	SAE			s_SC7 [6667]	KOMATIITE [6667]				ARCHEAN [6667]				COARSE ORIENTED SPINIFEX-TEXTURED [6667]	VOL					WR [6667]	47.51	0.44		4.35				9.75	24.02	12.31	0.21	58.8476	21		130	2754	90	889	60	9.87778	54		0
[8330]	ARCHEAN CRATON (INCLUDING GREENSTONE BELTS)	WEST AUSTRALIAN CRATON / YILGARN CRATON / EASTERN GOLDFIELDS SUPERTERRANE / KALGOORLIE TERRANE - KAMBALDA DOMAIN	FOSTER SHOOT AREA, CD284 DRILL HOLE, KAMBALDA	-31.2	-31.2	121.67	121.67	SAE			s_90305 [8330]	KOMATIITE [8330]				ARCHEAN [8330]				SPINIFEX-TEXTURED [8330]	VOL	332.75	332.75			WR [8330]									24.02			#DIV/0!					83	911	28	10.9759	0
[20057]	ARCHEAN CRATON (INCLUDING GREENSTONE BELTS)	AMAZONIA CRATON / CARAJAS MINERAL PROVINCE / RIO MARIA DOMAIN / SERINGA GREENSTONE BELT		-6.7	-6.7	-51	-51	SAE			s_SERINGA01 [20057]	KOMATIITE [20057]				ARCHEAN [20057]				SPINIFEX-TEXTURED [20057]	VOL					WR [20057]	41.89	0.33		5.62	0.32			7.72	24.03	11.44	0.23	49.9331			129	1370	99.2	1140	491	11.4919	14.5745		0.07
[12642]	ARCHEAN CRATON (INCLUDING GREENSTONE BELTS)	DHARWAR CRATON_ARCHEAN / EASTERN DHARWAR CRATON / SANDUR GREENSTONE BELT	SOUTHERNMOST PART OF THE SULTANPURA VOLCANIC TERRANE, DHARWAR SUPERGROUP	15.08	15.08	76.76	76.76	SAE			s_S19 [12642]	KOMATIITE [12642]	2700000000 [12642]	2700000000 [12642]	NEO [12642]	ARCHEAN [12642]				SPINIFEX-TEXTURED [12642]	VOL					WR [12642]	46.39	0.38		7.14				5.98	24.03	8.9	0.14	63.8193	44		188	2834	113	970	36	8.58407	44.9841		0.12
[7227]	INTRAPLATE VOLCANICS	BALTIC SHIELD - PROTEROZOIC / KARELIAN PROVINCE / CENTRAL LAPLAND GREENSTONE BELT - KITTILÄ GREENSTO / SAVUKOSKI GROUP (SATTASVAARA KOMATIITE COMPLEX)	SATTASVAARA REGION, CENTRAL FINNISH LAPLAND	67.6255	67.6255	26.3771	26.3771	SAE			s_34 [7227]	KOMATIITE [7227]	2430000000 [7227]	2430000000 [7227]		ARCHEAN [7227]					VOL					WR [7227]	43.47	0.59		5.77				7.69	24.03	10.51	0.28	37.6821								#DIV/0!	#DIV/0!		0
[21604]	ARCHEAN CRATON (INCLUDING GREENSTONE BELTS)	ZIMBABWE CRATON_ARCHEAN / BULAWAYAN SUPERGROUP / BELINGWE GREENSTONE BELT / RELIANCE FORMATION		-20.57	-20.57	30.4	30.4	SAE			s_TN-01 [21604]	KOMATIITE [21604]				ARCHEAN [21604]					VOL					WR [21604]	46.9298	0.365714		7.29277				7.21748	24.0403	11.41	0.215126	53.2455	30.1747		165.221	2331.97	96.8067	1390.79	65.3831	14.3667	#DIV/0!		0.139832
[20735]	INTRAPLATE VOLCANICS	TRANS-HUDSON OROGEN / CIRCUM-SUPERIOR LARGE IGNEOUS PROVINCE / WINNIPEGOSIS KOMATIITE BELT	BOREHOLE RP1A	53	53	-100	-100	SAE			s_RP1A-87 [20735]	KOMATIITE [20735]				PROTEROZOIC [20735]					VOL					WR [20735]	45.7611	0.499619		8.50373				8.32019	24.0429	11.4042	0.183534	62.3792			180	2219				#DIV/0!	#DIV/0!		0.0550601
[20585]	ARCHEAN CRATON (INCLUDING GREENSTONE BELTS)	SUPERIOR PROVINCE_ARCHEAN / ABITIBI GREENSTONE BELT / SOUTHERN ABITIBI VOLCANIC ZONE / TISDALE ASSEMBLAGE	HART DEPOSIT, SHAW DOME AREA	49	49	-79.4	-79.4	SAE			s_H08-80-110.6 [20585]	KOMATIITE [20585]				ARCHEAN [20585]					VOL					WR [20585]		0.188535		4.00566				4.25359	24.045	12.32	0.471943	26.2066						2190.4		#DIV/0!	#DIV/0!		0
[6004]	ARCHEAN CRATON (INCLUDING GREENSTONE BELTS)	ALDAN SHIELD - ARCHEAN / OLONDO GREENSTONE BELT / ANCIENT MAFIC-ULTRAMAFIC OLONDO ASSOCIATION	OLEKMA RIVER NEAR THE TIREKH-MASTAKH RAPIDS, OLEKMA BLOCK	57.03	57.03	120.72	120.72	SAE			s_86228/18 [6004]	KOMATIITE [6004]				ARCHEAN [6004]					VOL					WR [6004]	47.29	0.29		5.89				6.21	24.05	9.68	0.16	60.7359								#DIV/0!	#DIV/0!		0.02
[5193]	ARCHEAN CRATON (INCLUDING GREENSTONE BELTS)	BALTIC SHIELD - ARCHEAN / KARELIAN PROVINCE - GREENSTONE BELTS / GIMOLA-KOSTOMUKSHA GREENSTONE BELT / KOSTOMUKSHA SYNFORM - GIMOLA GROUP	BOREHOLE 1622	64.65	64.65	30.75	30.75	SAE			s_1622/26 [5193]	KOMATIITE [5193]				ARCHEAN [5193]					VOL					WR [5193]	47.56	0.48		7.6		2.63	5.78	4.79	24.05		0.08	0			151	1843	50	808		16.16	#DIV/0!		2.63
[7227]	INTRAPLATE VOLCANICS	BALTIC SHIELD - PROTEROZOIC / KARELIAN PROVINCE / CENTRAL LAPLAND GREENSTONE BELT - KITTILÄ GREENSTO / SAVUKOSKI GROUP (SATTASVAARA KOMATIITE COMPLEX)	VANTTION KOTAVAARA, CENTRAL FINNISH LAPLAND	67.6198	67.6198	26.6419	26.6419	SAE			s_33 [7227]	KOMATIITE [7227]	2430000000 [7227]	2430000000 [7227]		ARCHEAN [7227]					VOL					WR [7227]	41.64	0.61		6.54				5.54	24.05	12.91	0.16	81.0022								#DIV/0!	#DIV/0!		0
[20735]	INTRAPLATE VOLCANICS	TRANS-HUDSON OROGEN / CIRCUM-SUPERIOR LARGE IGNEOUS PROVINCE / WINNIPEGOSIS KOMATIITE BELT	BOREHOLE RP12	53	53	-100	-100	SAE			s_RP12-419.4 [20735]	KOMATIITE [20735]				PROTEROZOIC [20735]					VOL					WR [20735]	46.3237	0.489658		8.40579				7.97734	24.0544	11.428	0.182602	62.8286	28.1153		186	2826.85	95.2885	1105.21	76.2095	11.5985	#DIV/0!		0.0601871
[20057]	ARCHEAN CRATON (INCLUDING GREENSTONE BELTS)	AMAZONIA CRATON / CARAJAS MINERAL PROVINCE / RIO MARIA DOMAIN / SERINGA GREENSTONE BELT		-6.7	-6.7	-51	-51	SAE			s_SERINGA02 [20057]	KOMATIITE [20057]				ARCHEAN [20057]				SPINIFEX-TEXTURED [20057]	VOL					WR [20057]	41.1	0.33		6.28	0.37			8.04	24.06	10.82	0.21	51.7247			142	1690	104.5	1100	31	10.5263	18.9888		0.06
[7227]	INTRAPLATE VOLCANICS	BALTIC SHIELD - PROTEROZOIC / KARELIAN PROVINCE / CENTRAL LAPLAND GREENSTONE BELT - KITTILÄ GREENSTO / SAVUKOSKI GROUP (SATTASVAARA KOMATIITE COMPLEX)	SATTASVAARA REGION, CENTRAL FINNISH LAPLAND	67.6244	67.6244	26.3719	26.3719	SAE			s_32 [7227]	KOMATIITE [7227]	2430000000 [7227]	2430000000 [7227]		ARCHEAN [7227]					VOL					WR [7227]	44.17	0.57		5.99				6.04	24.06	11.25	0.24	47.0578								#DIV/0!	#DIV/0!		0
[5984]	INTRAPLATE VOLCANICS	BALTIC SHIELD - PROTEROZOIC / KARELIAN PROVINCE / CENTRAL LAPLAND GREENSTONE BELT - KITTILÄ GREENSTO / SAVUKOSKI GROUP (SATTASVAARA KOMATIITE COMPLEX)	PAHTAVAARA, 25 KM NNW OF SODANKYLÄ AND 3 KM NE OF SATTASVAARA, CENTRAL FINNISH LAPLAND	67.6303	67.6303	26.4146	26.4146	SAE			s_508/104.5 [5984]	KOMATIITE [5984]			PALEO [5984]	PROTEROZOIC [5984]				SCHISTOSE, RELATIVELY HOMOGENEOUS AND FINE-GRAINED [5984]	VOL	104.5	104.5	S		WR [5984]	43.64	0.69		6.95				9.85	24.06	12.33	0.29	42.683	27.1		160	2510	88	1300		14.7727	132.105		0.07
[14411]	ARCHEAN CRATON (INCLUDING GREENSTONE BELTS)	KAAPVAAL CRATON_ARCHEAN / BARBERTON GREENSTONE BELT / ONVERWACHT GROUP / WELTEVREDEN FORMATION	BARBERTON MOUNTAIN LAND, EASTERN TRANSVAAL	-25.8363	-25.8363	30.9502	30.9502	SAE			s_MSA 30-1 [14411]	NOT GIVEN [14411]									VOL					WR [14411]	51.7322	0.30209		2.63497				8.26254	24.0723	8.08073	0.13419	60.4534	15.2667			1681		878.646		#DIV/0!	#DIV/0!		0.00859
[12751]	ARCHEAN CRATON (INCLUDING GREENSTONE BELTS)	SUPERIOR PROVINCE_ARCHEAN / WAWA GREENSTONE BELT / WHITE RIVER-DAYOHESSARAH BELT / DAYOHESSARAH ASSEMBLAGE	DAYOHESSARAH LAKE	48.78	48.78	-85.03	-85.03	SAE			s_DY-7 [12751]	KOMATIITE [12751]				ARCHEAN [12751]					VOL					WR [12751]	45.63	0.3703		7.37				6.15	24.08	9.63	0.1403	68.9063	20.69		137.6	3631.8	95	1241		13.0632	#DIV/0!		0.05
[9080]	ARCHEAN CRATON (INCLUDING GREENSTONE BELTS)	BALTIC SHIELD - ARCHEAN / KOLA-LAPLAND PROVINCE - GREENSTONE BELTS / URA GUBA-TITOVKA GREENSTONE BELT	URA GUBA, BARENTS SEA	69.29	69.29	32.8	32.8	SAE			s_13 [9080]	KOMATIITE [9080]				ARCHEAN [9080]					VOL					WR [9080]	42.88	0.5		7.34		5.72	5.98	6.02	24.08		0.13	0			170	2460	130	1400	100	10.7692	30.75		0.01
[13590]	ARCHEAN CRATON (INCLUDING GREENSTONE BELTS)	BALTIC SHIELD - ARCHEAN / KARELIAN PROVINCE - GREENSTONE BELTS / KUHMO GREENSTONE BELT	PAHAKANGAS, KUHMO COMMUNE, EASTERN FINLAND	64.2337	64.2337	29.0912	29.0912	SAE			s_77TOH 93-1 [13590]	KOMATIITE [13590]				ARCHEAN [13590]					VOL					WR [13590]	43.5	0.323		7.78				5.6	24.09	9.53	0.175	54.6695			129	2695	78	1212	43	15.5385	28.0729		0.02
[13590]	ARCHEAN CRATON (INCLUDING GREENSTONE BELTS)	BALTIC SHIELD - ARCHEAN / KARELIAN PROVINCE - GREENSTONE BELTS / KUHMO GREENSTONE BELT	PAHAKANGAS, KUHMO COMMUNE, EASTERN FINLAND	64.233	64.233	29.0878	29.0878	SAE			s_3HP 92-1 [13590]	KOMATIITE [13590]				ARCHEAN [13590]					VOL					WR [13590]	43.67	0.38		8.52				5.7	24.09	9.76	0.179	54.7378	28		133	2623	82	1073	2	13.0854	36.4306		0.01
[5590]	ARCHEAN CRATON (INCLUDING GREENSTONE BELTS)	KAAPVAAL CRATON_ARCHEAN / BARBERTON GREENSTONE BELT / ONVERWACHT GROUP / KOMATI FORMATION	BANK OF SPINIFEX CREEK	-25.989	-25.989	30.8585	30.8585	SAE			s_HSS-88C [5590]	KOMATIITE [5590]				ARCHEAN [5590]					VOL					WR [5590]	49.51	0.39		4.05	0.37	1.81	9.06	10.07	24.09		0.18	0	22.6		112		109	1145	58	10.5046	0	0.15	0.03
[13590]	ARCHEAN CRATON (INCLUDING GREENSTONE BELTS)	BALTIC SHIELD - ARCHEAN / KARELIAN PROVINCE - GREENSTONE BELTS / TIPASJÄRVI GREENSTONE BELT	KALLIOLAMPI AT LAKE TIPASJÄRVI, SOTKAMO COMMUNE, EASTERN FINLAND	63.9439	63.9439	29.0801	29.0801	SAE			s_272JSN 95-1 [13590]	KOMATIITE [13590]				ARCHEAN [13590]					VOL					WR [13590]	46.8	0.263		7.03				6.58	24.1	8.32	0.118	70.7834			129	2703	200	1150	0	5.75	54.06		0.008
[13590]	ARCHEAN CRATON (INCLUDING GREENSTONE BELTS)	BALTIC SHIELD - ARCHEAN / KARELIAN PROVINCE - GREENSTONE BELTS / KUHMO GREENSTONE BELT	PAHAKANGAS, KUHMO COMMUNE, EASTERN FINLAND	64.2335	64.2335	29.091	29.091	SAE			s_69TOH 93-1 [13590]	KOMATIITE [13590]				ARCHEAN [13590]					VOL					WR [13590]	44.2	0.288		7.98				5.82	24.1	9.93	0.169	58.9865			156	2497	100	1010	50	10.1	27.7444		0.006
[13590]	ARCHEAN CRATON (INCLUDING GREENSTONE BELTS)	BALTIC SHIELD - ARCHEAN / KARELIAN PROVINCE - GREENSTONE BELTS / KUHMO GREENSTONE BELT	PAHAKANGAS, KUHMO COMMUNE, EASTERN FINLAND	64.2333	64.2333	29.0909	29.0909	SAE			s_59TOH 93-1 [13590]	KOMATIITE [13590]				ARCHEAN [13590]					VOL					WR [13590]	43.8	0.298		8				6.14	24.1	9.27	0.174	53.4836			137	2525	110	1140	50	10.3636	28.0556		0.01
[13590]	ARCHEAN CRATON (INCLUDING GREENSTONE BELTS)	BALTIC SHIELD - ARCHEAN / KARELIAN PROVINCE - GREENSTONE BELTS / TIPASJÄRVI GREENSTONE BELT	KATAJALAMPI AT LAKE HIETAJÄRVI, SOTKAMO COMMUNE, EASTERN FINLAND	63.8508	63.8508	28.9041	28.9041	SAE			s_4JTL 96-2 [13590]	KOMATIITE [13590]				ARCHEAN [13590]					VOL					WR [13590]	41.2	0.305		8.12				6.77	24.1	9.55	0.149	64.3439			150	2443	140	1210	60	8.64286	40.7167		0.007
[13590]	ARCHEAN CRATON (INCLUDING GREENSTONE BELTS)	BALTIC SHIELD - ARCHEAN / KARELIAN PROVINCE - GREENSTONE BELTS / KUHMO GREENSTONE BELT	HAUTALEHTO NEAR AROLA, KUHMO COMMUNE, EASTERN FINLAND	64.4391	64.4391	29.0461	29.0461	SAE			s_130JSK 93-1 [13590]	KOMATIITE [13590]				ARCHEAN [13590]					VOL					WR [13590]	41.9	0.306		7.4				7.16	24.1	9.21	0.196	47.173			145	2429	100	1130	60	11.3	30.3625		0.024
[13590]	ARCHEAN CRATON (INCLUDING GREENSTONE BELTS)	BALTIC SHIELD - ARCHEAN / KARELIAN PROVINCE - GREENSTONE BELTS / KUHMO GREENSTONE BELT	PAHAKANGAS, KUHMO COMMUNE, EASTERN FINLAND	64.2337	64.2337	29.0912	29.0912	SAE			s_75TOH 93-1 [13590]	KOMATIITE [13590]				ARCHEAN [13590]					VOL					WR [13590]	43.1	0.312		8.52				5.82	24.1	9.53	0.181	52.8573			158	2538	100	1130	110	11.3	28.2		0.007
[13590]	ARCHEAN CRATON (INCLUDING GREENSTONE BELTS)	BALTIC SHIELD - ARCHEAN / KARELIAN PROVINCE - GREENSTONE BELTS / KUHMO GREENSTONE BELT	VIITAJANSUO NEAR PAHAKANGAS, KUHMO COMMUNE, EASTERN FINLAND	64.2355	64.2355	29.0869	29.0869	SAE			s_99TOH 93-1 [13590]	KOMATIITE [13590]				ARCHEAN [13590]					VOL					WR [13590]	42.5	0.345		8.81				5.85	24.1	9.87	0.171	57.9444			171	2798	90	850	140	9.44444	34.975		0.028
[5231][7405][14582]	ARCHEAN CRATON (INCLUDING GREENSTONE BELTS)	BALTIC SHIELD - ARCHEAN / KARELIAN PROVINCE - GREENSTONE BELTS / GIMOLA-KOSTOMUKSHA GREENSTONE BELT / KOSTOMUKSHA SYNFORM - KONTOK GROUP	DRILL HOLE NO. 15	64.65	64.65	30.75	30.75	SAE			s_9498 [5231]	KOMATIITE [5231]	2800000000 [14582]	2800000000 [14582]		ARCHEAN [5231]				OLIVINE SPINIFEX [5231]	VOL					WR [5231]	44.8	0.51		8.47				7.97	24.1	12.06	0.18	67.2613			183	3244	101	1097		10.8614	#DIV/0!		0.03
[14980]	ARCHEAN CRATON (INCLUDING GREENSTONE BELTS)	WEST AUSTRALIAN CRATON / YILGARN CRATON / SOUTHERN CROSS SUPERTERRANE / YELLOWDINE TERRANE - RAVENSTHORPE GREENSTONE BELT	RAVENSTHORPE	-33.55	-33.55	120.2	120.2	SAE			s_RV22GMG [14980]	KOMATIITE [14980]	2900000000 [14980]	2900000000 [14980]	MESO [14980]	ARCHEAN [14980]					VOL					WR [14980]		0.55							24.1			#DIV/0!						1189	72	#DIV/0!	#DIV/0!
[19439]	ARCHEAN CRATON (INCLUDING GREENSTONE BELTS)	CHURCHILL PROVINCE_ARCHEAN / RAE SUPRACRUSTAL BELT / PRINCE ALBERT GREENSTONE BELT / ADAMSON RIVER FORMATION	SELKIRK BAY AREA, MELVILLE PENINSULA, NUNAVUT	68.15	68.2	-85.6	-85.65	SAE			s_11-LR-U9 [19439]	KOMATIITE [19439]	2970000000 [19439]	2970000000 [19439]	MESO [19439]	ARCHEAN [19439]					VOL					WR [19439]	44.81	0.3		5.58				6.17	24.11	10.24	0.17	60.4702	22.1	1585	146	2162	99	1424	110	14.3838	33.2615		0.01
[13590]	ARCHEAN CRATON (INCLUDING GREENSTONE BELTS)	BALTIC SHIELD - ARCHEAN / KARELIAN PROVINCE - GREENSTONE BELTS / KUHMO GREENSTONE BELT	PAHAKANGAS, KUHMO COMMUNE, EASTERN FINLAND	64.232	64.232	29.0899	29.0899	SAE			s_8SII 93-1/89.00 [13590]	KOMATIITE [13590]				ARCHEAN [13590]					VOL	89	89			WR [13590]	40.83	0.321		6.75				7.24	24.11	9.36	0.19	49.4553			132	2552	88	1272	1	14.4545	29.3333		0.01
[13764]	ARCHEAN CRATON (INCLUDING GREENSTONE BELTS)	BALTIC SHIELD - ARCHEAN / KARELIAN PROVINCE - GREENSTONE BELTS / KUHMO GREENSTONE BELT / KELLOJÄRVI GROUP - SIIVIIKO FORMATION - VAARA MEMB	PAHAKANGAS, E OF LAKE KELLOJÄRVI AND CA. 24KM NW OF KUHMO, EASTERN FINLAND	64.2329	64.2341	29.0882	29.0915	SAE			s_33 [13764]	KOMATIITE [13764]	2750000000 [13764]	2760000000 [13764]	NEO [13764]	ARCHEAN [13764]					VOL					WR [13764]	49.08	0.33		7.63	0.35			8.29	24.11	9.73	0.22	44.3997			133	2362	78	930	89	11.9231	32.3562		0.011
[19439]	ARCHEAN CRATON (INCLUDING GREENSTONE BELTS)	CHURCHILL PROVINCE_ARCHEAN / RAE SUPRACRUSTAL BELT / PRINCE ALBERT GREENSTONE BELT / ADAMSON RIVER FORMATION	SELKIRK BAY AREA, MELVILLE PENINSULA, NUNAVUT	68.15	68.2	-85.6	-85.65	SAE			s_LR-U-6 [19439]	KOMATIITE [19439]	2970000000 [19439]	2970000000 [19439]	MESO [19439]	ARCHEAN [19439]				CUMULATE [19439]	VOL					WR [19439]	43.61	0.34		7.29				7.05	24.11	10.12	0.08	126.993	21.03	1682	97	1949	96	814	176	8.47917	36.7736		0.01
[18431]	ARCHEAN CRATON (INCLUDING GREENSTONE BELTS)	SUPERIOR PROVINCE_ARCHEAN / ABITIBI GREENSTONE BELT / SOUTHERN ABITIBI VOLCANIC ZONE	MUNRO TOWNSHIP	48.2	48.2	-80.1	-80.1	SAE			s_MP-6 [18431]	KOMATIITE [18431]	2700000000 [18431]	2700000000 [18431]	NEO [18431]	ARCHEAN [18431]					VOL					WR [18431]	46.16	0.41		7.89				7.85	24.12	11.13	0.2	55.867	7.9		133					#DIV/0!	#DIV/0!		0.2
[13590]	ARCHEAN CRATON (INCLUDING GREENSTONE BELTS)	BALTIC SHIELD - ARCHEAN / KARELIAN PROVINCE - GREENSTONE BELTS / KUHMO GREENSTONE BELT	SIIVIKKOVAARA NEAR SIIVIKKO, KUHMO COMMUNE, EASTERN FINLAND	64.2371	64.2371	29.1071	29.1071	SAE			s_152TOH 94-1 [13590]	KOMATIITE [13590]				ARCHEAN [13590]					VOL					WR [13590]	46.51	0.302		6.43				3.59	24.13	9.51	0.145	65.842			117	3312	84	1296	26	15.4286	45.3699		0.01
[13590]	ARCHEAN CRATON (INCLUDING GREENSTONE BELTS)	BALTIC SHIELD - ARCHEAN / KARELIAN PROVINCE - GREENSTONE BELTS / KUHMO GREENSTONE BELT	SIIVIKKOVAARA NEAR SIIVIKKO, KUHMO COMMUNE, EASTERN FINLAND	64.2373	64.2373	29.1116	29.1116	SAE			s_32TOH 94-1 [13590]	KOMATIITE [13590]				ARCHEAN [13590]					VOL					WR [13590]	41.4	0.384		8.52				5.23	24.13	10.65	0.22	48.5979			168	2716	80	1029	10	12.8625	26.3689		0.01
[7227]	INTRAPLATE VOLCANICS	BALTIC SHIELD - PROTEROZOIC / KARELIAN PROVINCE / CENTRAL LAPLAND GREENSTONE BELT - KITTILÄ GREENSTO / SAVUKOSKI GROUP (SATTASVAARA KOMATIITE COMPLEX)	SATTASRIMPI, CENTRAL FINNISH LAPLAND	67.6043	67.6043	26.4134	26.4134	SAE			s_40 [7227]	KOMATIITE [7227]	2430000000 [7227]	2430000000 [7227]		ARCHEAN [7227]					VOL					WR [7227]	43	0.55		6.64				7.26	24.13	10.31	0.2	51.751								#DIV/0!	#DIV/0!		0
[5982]	ARCHEAN CRATON (INCLUDING GREENSTONE BELTS)	BALTIC SHIELD - ARCHEAN / KARELIAN PROVINCE - GREENSTONE BELTS / TIPASJÄRVI GREENSTONE BELT / KOIVUMÄKI FORMATION	BETWEEN LAKES PIENI AND ISO TIPASJÄRVI, SW OF KUHMO, EASTERN FINLAND	63.91	63.95	29.04	29.14	SAE			s_79-194 [5982]	KOMATIITE [5982]				ARCHEAN [5982]				MICROSPINIFEX [5982]	VOL					WR [5982]	42.89	0.31		6.97		1.18	8.2	6.7	24.14		0.19	0			146	3276	93	1258		13.5269	#DIV/0!		0.01
[5415]	ARCHEAN CRATON (INCLUDING GREENSTONE BELTS)	ZIMBABWE CRATON_ARCHEAN / BULAWAYAN SUPERGROUP / BELINGWE GREENSTONE BELT / RELIANCE FORMATION	TYPE SECTION OF THE RELIANCE FORMATION, ON THE LOU ESTATE, NGEZI GROUP	-20.33	-20.33	30.03	30.03	SAE			s_NG7625 [5415]	KOMATIITE, PERIDOTITIC [5415]	2800000000 [5415]	2800000000 [5415]		ARCHEAN [5415]					VOL					WR [5415]	50.07	0.363		6.56		1.28	10.37	6.53	24.15		0.21	0				3288	135	1389		10.2889	#DIV/0!		0.22
[7975][7248]	ARCHEAN CRATON (INCLUDING GREENSTONE BELTS)	KAAPVAAL CRATON_ARCHEAN / BARBERTON GREENSTONE BELT / ONVERWACHT GROUP / KOMATI FORMATION	KOMATI TYPE SECTION, EAST OF SPINIFEX STREAM, BARBERTON MOUNTAIN LAND, EASTERN TRANSVAAL	-25.77	-25.77	31	31	SAE			s_B96-13A [7975]	KOMATIITE [7975] / KOMATIITE, PERIDOTITIC [7248]				ARCHEAN [7975]				OLIVINE SPINIFEX [7975] / RADIATING SPINIFEX [7248]	VOL					WR [7975]	49.71	0.4		3.26	0.33			9.3	24.15	11.09	0.18	61.8514								#DIV/0!	#DIV/0!	0.16	0.02
[5984]	INTRAPLATE VOLCANICS	BALTIC SHIELD - PROTEROZOIC / KARELIAN PROVINCE / CENTRAL LAPLAND GREENSTONE BELT - KITTILÄ GREENSTO / SAVUKOSKI GROUP (SATTASVAARA KOMATIITE COMPLEX)	PAHTAVAARA, 25 KM NNW OF SODANKYLÄ AND 3 KM NE OF SATTASVAARA, CENTRAL FINNISH LAPLAND	67.6303	67.6303	26.4146	26.4146	SAE			s_055/0.0 [5984]	KOMATIITE [5984]			PALEO [5984]	PROTEROZOIC [5984]				SCHISTOSE, RELATIVELY HOMOGENEOUS AND FINE-GRAINED [5984]	VOL			S		WR [5984]	47.34	0.65		6.34				8.6	24.15	11.25	0.18	62.7437	22.2		190	1780	71	1300		18.3099	21.9753		0.01
[12751]	ARCHEAN CRATON (INCLUDING GREENSTONE BELTS)	SUPERIOR PROVINCE_ARCHEAN / WAWA GREENSTONE BELT / WHITE RIVER-DAYOHESSARAH BELT / DAYOHESSARAH ASSEMBLAGE	DAYOHESSARAH LAKE	48.78	48.78	-85.03	-85.03	SAE			s_DY-11 [12751]	KOMATIITE [12751]				ARCHEAN [12751]					VOL					WR [12751]	46.63	0.3126		5.96				7.96	24.16	8.75	0.1434	61.2561	19.49		121.8	3465.7	80	1423		17.7875	#DIV/0!		0.02
[19439]	ARCHEAN CRATON (INCLUDING GREENSTONE BELTS)	CHURCHILL PROVINCE_ARCHEAN / RAE SUPRACRUSTAL BELT / PRINCE ALBERT GREENSTONE BELT / ADAMSON RIVER FORMATION	SELKIRK BAY AREA, MELVILLE PENINSULA, NUNAVUT	68.15	68.2	-85.6	-85.65	SAE			s_LR-U-22 [19439]	KOMATIITE [19439]	2970000000 [19439]	2970000000 [19439]	MESO [19439]	ARCHEAN [19439]				CUMULATE [19439]	VOL					WR [19439]	42.82	0.32		6.64				6.66	24.16	10.2	0.07	146.283	25.8	1693	132	2708	92	1080	35.3	11.7391	50.1481		0.02
[5278]	ARCHEAN CRATON (INCLUDING GREENSTONE BELTS)	SAO FRANCISCO CRATON_ARCHEAN / PIUMHI GREENSTONE BELT / PIUMHI MASSIF		-12.5	-12.5	-51.93	-51.93	SAE			s_A24H [5278]	KOMATIITE, PERIDOTITIC [5278]				ARCHEAN [5278]					VOL					WR [5278]	46.25	0.31		6.47		1.79	7.51	6.46	24.17		0.2	0				948	103	1179		11.4466	#DIV/0!		0.05
[5996][6002]	ARCHEAN CRATON (INCLUDING GREENSTONE BELTS)	ZIMBABWE CRATON_ARCHEAN / BULAWAYAN SUPERGROUP / BELINGWE GREENSTONE BELT / RELIANCE FORMATION	SASKMAR DRILL HOLE, EASTERN LIMB OF THE NGEZI KOMATIITE FLOW, 5.3 KM SOUTH OF ZVISHAVANE	-20.35	-20.35	30.03	30.03	SAE			s_Z3 [5996]	KOMATIITE [5996]				ARCHEAN [5996]				RANDOM SPINIFEX-TEXTURED [5996]	VOL					WR [5996]	48.18	0.35		7.23				7.45	24.17	11.32	0.19	59.8113	25			2720		1150		#DIV/0!	#DIV/0!		0.06
[5714][5352][174][173][3129]	ARCHEAN CRATON (INCLUDING GREENSTONE BELTS)	WEST AUSTRALIAN CRATON / YILGARN CRATON / EASTERN GOLDFIELDS SUPERTERRANE / KALGOORLIE TERRANE - KAMBALDA DOMAIN	KAMBALDA HANGING WALL BASALT, DRILLHOLE KD330, SOUTHWEST OF KAMBALDA DOME	-31.2	-31.2	121.67	121.67	SAE	234.7	234.7	s_KD3301140.5 FT [5714] / s_A1140 [5352]	KOMATIITE [5714]	3400000000 [5352] / 2700000000 [174]	3400000000 [5352] / 2700000000 [174]		ARCHEAN [5714]					VOL	347.6	347.6	E		WR [5714]	48.45	0.33		7.81				8.17	24.18	10.43	0.18	58.1704	22		152	3113		1267		#DIV/0!	#DIV/0!		0.03
[7975]	ARCHEAN CRATON (INCLUDING GREENSTONE BELTS)	KAAPVAAL CRATON_ARCHEAN / BARBERTON GREENSTONE BELT / ONVERWACHT GROUP / KOMATI FORMATION	KOMATI TYPE SECTION, EAST OF SPINIFEX STREAM, BARBERTON MOUNTAIN LAND, EASTERN TRANSVAAL	-25.77	-25.77	31	31	SAE			s_K4-1DC [7975]	KOMATIITE [7975]				ARCHEAN [7975]				OLIVINE SPINIFEX [7975]	VOL					WR [7975]	49.35	0.4		3.69	0.33			10	24.19	10.2	0.17	60.234								#DIV/0!	#DIV/0!	0.2	0.03
[14980]	INTRAPLATE VOLCANICS	BALTIC SHIELD - PROTEROZOIC / KARELIAN PROVINCE / CENTRAL LAPLAND GREENSTONE BELT - KARASJOK GREENST	KARASJOK	69.1	69.1	25	25	SAE			s_WP-46 [14980]	KOMATIITE [14980]	2000000000 [14980]	2000000000 [14980]	PALEO [14980]	PROTEROZOIC [14980]					VOL					WR [14980]	47.31	0.69		6.93	0.01	1.02	10.71	8.54	24.19		0.21	0			190	2250		1570	53	#DIV/0!	#DIV/0!		0.03
[21604][6819][19425]	ARCHEAN CRATON (INCLUDING GREENSTONE BELTS)	SUPERIOR PROVINCE_ARCHEAN / ABITIBI GREENSTONE BELT / SOUTHERN ABITIBI VOLCANIC ZONE / PYKE HILL FLOW	PYKE HILL AREA, DRILL CORE S-97-07, MUNRO TOWNSHIP	48.6	48.6	-80.5	-80.5	SAE			s_PH13 [21604] / s_PH13 [6819]	KOMATIITE [21604]				ARCHEAN [21604]				RANDOM OLIVINE SPINIFEX [19425]	VOL					WR [21604]	45.4914	0.407442		8.26525		12.1223		8.28053	24.1989	10.89	0.186119	58.7392	29.5983		176.671	2773.66		1153.61	38.4217	#DIV/0!	#DIV/0!		0.0737451
[5278]	ARCHEAN CRATON (INCLUDING GREENSTONE BELTS)	SAO FRANCISCO CRATON_ARCHEAN / PIUMHI GREENSTONE BELT / PIUMHI MASSIF		-12.5	-12.5	-51.93	-51.93	SAE			s_A24A [5278]	KOMATIITE, PERIDOTITIC [5278]				ARCHEAN [5278]					VOL					WR [5278]	44.3	0.26		4.7		2.7	9.69	4.4	24.2		0.21	0				5250		1886		#DIV/0!	#DIV/0!		0.02
[7221]	ARCHEAN CRATON (INCLUDING GREENSTONE BELTS)	ALDAN SHIELD - ARCHEAN / OLONDO GREENSTONE BELT / WESTERN KOMATIITES	FLANKS OF THE WESTERN BRANCH OF OLONDO GREENSTONE BELT	57.03	57.03	120.72	120.72	SAE			s_228/4 [7221]	KOMATIITE [7221]				ARCHEAN [7221]					VOL					WR [7221]	50.2	0.27		6.75				7.43	24.2	9.82	0.18	54.7683			116	2919	64	1225		19.1406	#DIV/0!		0.2
[7221]	ARCHEAN CRATON (INCLUDING GREENSTONE BELTS)	ALDAN SHIELD - ARCHEAN / OLONDO GREENSTONE BELT / WESTERN KOMATIITES	FLANKS OF THE WESTERN BRANCH OF OLONDO GREENSTONE BELT	57.03	57.03	120.72	120.72	SAE			s_89104/2 [7221]	KOMATIITE [7221]				ARCHEAN [7221]					VOL					WR [7221]	49.9	0.28		6.06				8.57	24.2	10.4	0.18	58.0031			96	2685	101	1353		13.396	#DIV/0!		0.04
[17629]	ARCHEAN CRATON (INCLUDING GREENSTONE BELTS)	DHARWAR CRATON_ARCHEAN / WESTERN DHARWAR CRATON / SIGEGUDDA GREENSTONE BELT		13.08	13.2	76	76.08	SAE			s_SIG-20 [17629]	KOMATIITE [17629]	2700000000 [17629]	2700000000 [17629]	NEO [17629]	ARCHEAN [17629]					VOL					WR [17629]	47.3	0.29		6.83				9.58	24.2	6.78	0.12	56.7203	18		122	2869	82	850	30	10.3659	33.3605		0.05
[17129]	ARCHEAN CRATON (INCLUDING GREENSTONE BELTS)	BALTIC SHIELD - ARCHEAN / KARELIAN PROVINCE - GREENSTONE BELTS / TULPPIO GREENSTONE BELT	KUNNASVAARAT	67.7	67.8	29.1	29.2	SAE			s_70-PTP-03 [17129]	KOMATIITE [17129]				ARCHEAN [17129]					VOL					WR [17129]	45	0.301		6.48				6.351	24.2	8.98	0.162	55.6483	25	1452	147	3917	82.3	1212	443	14.7266	48.9625		0.007
[17129]	ARCHEAN CRATON (INCLUDING GREENSTONE BELTS)	BALTIC SHIELD - ARCHEAN / KARELIAN PROVINCE - GREENSTONE BELTS / KUHMO GREENSTONE BELT	SIIVIKKOVAARA	64.24	64.24	29.1	29.1	SAE			s_4-PTP-03 [17129]	KOMATIITE [17129]				ARCHEAN [17129]					VOL					WR [17129]	42.6	0.37		8.62				5.6	24.2	10	0.165	60.8424	30.9	2380			92.5	1127	81.3	12.1838	0		0.022
[5319]	ARCHEAN CRATON (INCLUDING GREENSTONE BELTS)	WEST AUSTRALIAN CRATON / YILGARN CRATON / EASTERN GOLDFIELDS SUPERTERRANE / KALGOORLIE TERRANE - KAMBALDA DOMAIN	SILVER LAKE MEMBER, KAMBALDA, VICTOR SHOOT AREA	-31.2	-31.2	121.67	121.67	SAE			s_91819LUNNON [5319]	KOMATIITE [5319]				ARCHEAN [5319]				MASSIVE RECRYSTALLIZED [5319]	VOL					WR [5319]	49.3	0.389		7.84	0.5			7.19	24.2	9.86	0.24	41.2435				3396		1427		#DIV/0!	#DIV/0!	0.182	0.02
[13590]	ARCHEAN CRATON (INCLUDING GREENSTONE BELTS)	BALTIC SHIELD - ARCHEAN / KARELIAN PROVINCE - GREENSTONE BELTS / KUHMO GREENSTONE BELT	LOUHINIEMI AT LAKE KUIVAJÄRVI, KUHMO COMMUNE, EASTERN FINLAND	64.3368	64.3368	29.1036	29.1036	SAE			s_320JEV 95-1 [13590]	KOMATIITE [13590]				ARCHEAN [13590]					VOL					WR [13590]	42.6	0.396		8.03				5.81	24.2	10.5	0.143	73.7129			156	2408	220	1230	180	5.59091	21.8909		0.007
[7975]	ARCHEAN CRATON (INCLUDING GREENSTONE BELTS)	KAAPVAAL CRATON_ARCHEAN / BARBERTON GREENSTONE BELT / ONVERWACHT GROUP / KOMATI FORMATION	KOMATI TYPE SECTION, EAST OF SPINIFEX STREAM, BARBERTON MOUNTAIN LAND, EASTERN TRANSVAAL	-25.77	-25.77	31	31	SAE			s_B96-14 [7975]	KOMATIITE [7975]				ARCHEAN [7975]				OLIVINE SPINIFEX [7975]	VOL					WR [7975]	47.59	0.48		5.25	0.37			8.08	24.2	11.99	0.2	60.1838								#DIV/0!	#DIV/0!	0.11	0.09
[7405]	ARCHEAN CRATON (INCLUDING GREENSTONE BELTS)	BALTIC SHIELD - ARCHEAN / KARELIAN PROVINCE - GREENSTONE BELTS / GIMOLA-KOSTOMUKSHA GREENSTONE BELT / KOSTOMUKSHA SYNFORM - KONTOK GROUP	DRILL HOLE NO. 15	64.65	64.65	30.75	30.75	SAE			s_9488 [7405]	KOMATIITE [7405]				ARCHEAN [7405]				SPINIFEX-TEXTURED [7405]	VOL	233	233			WR [7405]	46.7	0.495		8.5				7.38	24.2	11.16	0.18	62.2418				3314		1108		#DIV/0!	#DIV/0!		0.02
[4881]	INTRAPLATE VOLCANICS	BALTIC SHIELD - PROTEROZOIC / KARELIAN PROVINCE / CENTRAL LAPLAND GREENSTONE BELT - KITTILÄ GREENSTO / SAVUKOSKI GROUP	JEESIÖROVA, E OF KITTILÄ, CENTRAL FINNISH LAPLAND	67.67	67.68	25.48	25.5	SAE			s_17.1-PPR-97 [4881]	KOMATIITE [4881]	2000000000 [4881]	2000000000 [4881]	PALEO [4881]	PROTEROZOIC [4881]					VOL					WR [4881]	39.95	0.52		7.62				6.77	24.2	12.06	0.21	57.6525	24.5							#DIV/0!	#DIV/0!		0.07
[5322]	ARCHEAN CRATON (INCLUDING GREENSTONE BELTS)	ZIMBABWE CRATON_ARCHEAN / BULAWAYAN SUPERGROUP / BELINGWE GREENSTONE BELT / RELIANCE FORMATION	SASKMAR DRILL HOLE, EASTERN LIMB OF THE NGEZI KOMATIITE FLOW, 5.3 KM SOUTH OF ZVISHAVANE	-20.35	-20.35	30.03	30.03	SAE			s_A2 [5322]	KOMATIITE [5322]	2700000000 [5322]	2700000000 [5322]		ARCHEAN [5322]				MASSIVE [5322]	VOL					WR [5322]									24.2			#DIV/0!								#DIV/0!	#DIV/0!
[6667]	ARCHEAN CRATON (INCLUDING GREENSTONE BELTS)	KAAPVAAL CRATON_ARCHEAN / BARBERTON GREENSTONE BELT / ONVERWACHT GROUP / KOMATI FORMATION	BANK OF SPINIFEX CREEK	-25.989	-25.989	30.8585	30.8585	SAE			s_SC18 [6667]	KOMATIITE [6667]				ARCHEAN [6667]				MEDIUM RANDOM ORIENTED SPINIFEX-TEXTURED [6667]	VOL					WR [6667]	47.81	0.42		4.61				8.97	24.21	12.35	0.23	53.905	18		135	2833	109	1132	78	10.3853	39.3472		0
[20057]	ARCHEAN CRATON (INCLUDING GREENSTONE BELTS)	AMAZONIA CRATON / CARAJAS MINERAL PROVINCE / CARAJAS TRANSITION ZONE / SELVA GREENSTONE BELT		-6.5	-6.5	-50	-50	SAE			s_SELVA05 [20057]	KOMATIITE [20057]				ARCHEAN [20057]				SPINIFEX-TEXTURED [20057]	VOL					WR [20057]	42.75	0.26		5.59	0.31			7.41	24.22	10.5	0.16	65.8809			132	1310	77.6	999	11	12.8737	29.1111		0.04
[7353]	ARCHEAN CRATON (INCLUDING GREENSTONE BELTS)	DHARWAR CRATON_ARCHEAN / WESTERN DHARWAR CRATON / CHITRADURGA SCHIST BELT / BANASANDRA KOMATIITE	BANASANDRA AREA, KIBBANAHALLI BELT, DHARWAR SUPERGROUP	13.9958	13.9958	76.2789	76.2789	SAE			s_KBN-1 [7353]	KOMATIITE [7353]				ARCHEAN [7353]				SPINIFEX-TEXTURED [7353]	VOL					WR [7353]	43.17	0.27		8.22	0.58			5.81	24.22	9.81	0.15	65.655								#DIV/0!	#DIV/0!	0	0
[9080]	ARCHEAN CRATON (INCLUDING GREENSTONE BELTS)	BALTIC SHIELD - ARCHEAN / KOLA-LAPLAND PROVINCE - GREENSTONE BELTS / URA GUBA-TITOVKA GREENSTONE BELT	URA GUBA, BARENTS SEA	69.29	69.29	32.8	32.8	SAE			s_11 [9080]	KOMATIITE [9080]				ARCHEAN [9080]					VOL					WR [9080]	49.28	0.34		4.66		2.58	6.41	6.2	24.22		0.2	0			110	2050	80	1200		15	25.625		0.04
[8330]	ARCHEAN CRATON (INCLUDING GREENSTONE BELTS)	WEST AUSTRALIAN CRATON / YILGARN CRATON / EASTERN GOLDFIELDS SUPERTERRANE / KALGOORLIE TERRANE - KAMBALDA DOMAIN	KAMBALDA, DRILL CORE KD440, SOUTHWESTERN FLANK OF DOME	-31.2	-31.2	121.67	121.67	SAE			s_90247 [8330]	KOMATIITE [8330]				ARCHEAN [8330]				SPINIFEX-TEXTURED [8330]	VOL	261.8	261.8			WR [8330]									24.22			#DIV/0!					94	874	61	9.29787	0
[13590]	ARCHEAN CRATON (INCLUDING GREENSTONE BELTS)	BALTIC SHIELD - ARCHEAN / KARELIAN PROVINCE - GREENSTONE BELTS / KUHMO GREENSTONE BELT	NIITTYLAHTI AT LAKE KELLOJÄRVI, KUHMO COMMUNE, EASTERN FINLAND	64.2703	64.2703	29.0684	29.0684	SAE			s_145EJL 93-1 [13590]	KOMATIITE [13590]				ARCHEAN [13590]					VOL					WR [13590]	40.11	0.33		6.22				9.7	24.25	9.32	0.132	70.8814	25		116	2151		1166	0	#DIV/0!	34.1429		0
[5984]	INTRAPLATE VOLCANICS	BALTIC SHIELD - PROTEROZOIC / KARELIAN PROVINCE / CENTRAL LAPLAND GREENSTONE BELT - KITTILÄ GREENSTO / SAVUKOSKI GROUP (SATTASVAARA KOMATIITE COMPLEX)	PAHTAVAARA, 25 KM NNW OF SODANKYLÄ AND 3 KM NE OF SATTASVAARA, CENTRAL FINNISH LAPLAND	67.6303	67.6303	26.4146	26.4146	SAE			s_249/8.3 [5984]	KOMATIITE [5984]			PALEO [5984]	PROTEROZOIC [5984]				SCHISTOSE, RELATIVELY HOMOGENEOUS AND FINE-GRAINED [5984]	VOL	8.3	8.3	S		WR [5984]	41.24	1.22		7.63				6.31	24.25	17.19	0.2	86.2852				3052				#DIV/0!	#DIV/0!		0
[5984]	INTRAPLATE VOLCANICS	BALTIC SHIELD - PROTEROZOIC / KARELIAN PROVINCE / CENTRAL LAPLAND GREENSTONE BELT - KITTILÄ GREENSTO / SAVUKOSKI GROUP (SATTASVAARA KOMATIITE COMPLEX)	PAHTAVAARA, 25 KM NNW OF SODANKYLÄ AND 3 KM NE OF SATTASVAARA, CENTRAL FINNISH LAPLAND	67.6303	67.6303	26.4146	26.4146	SAE			s_230/33.25 [5984]	KOMATIITE [5984]			PALEO [5984]	PROTEROZOIC [5984]				SCHISTOSE, RELATIVELY HOMOGENEOUS AND FINE-GRAINED [5984]	VOL	33.25	33.25	S		WR [5984]	45.44	0.82		7.24				7	24.26	13.52	0.21	64.632				2810				#DIV/0!	#DIV/0!		0
[20057]	ARCHEAN CRATON (INCLUDING GREENSTONE BELTS)	AMAZONIA CRATON / CARAJAS MINERAL PROVINCE / CARAJAS TRANSITION ZONE / SELVA GREENSTONE BELT		-6.5	-6.5	-50	-50	SAE			s_SELVA01 [20057]	KOMATIITE [20057]				ARCHEAN [20057]				SPINIFEX-TEXTURED [20057]	VOL					WR [20057]	39.76	0.44		7.8	0.39			7.07	24.27	10.2	0.18	56.8876			175	1740	98.5	1100	13	11.1675	24.1667		0.03
[8972]	ARCHEAN CRATON (INCLUDING GREENSTONE BELTS)	DHARWAR CRATON_ARCHEAN / EASTERN DHARWAR CRATON / SANDUR GREENSTONE BELT / SULTANPURA VOLCANIC BLOCK	DHARWAR SUPERGROUP	15	15.25	76.6	76.8	SAE			s_RM335 [8972]	KOMATIITE [8972]	2700000000 [8972]	2700000000 [8972]	NEO [8972]	ARCHEAN [8972]					VOL					WR [8972]	42.51	0.44		9.19				4.66	24.28	13.11	0.2	65.8056	33.72		1143	4491	88.14	685	27.17	7.77173	73.2268		0.05
[20130][18509]	ARCHEAN CRATON (INCLUDING GREENSTONE BELTS)	WEST AUSTRALIAN CRATON / PILBARA CRATON / PILBARA SUPERGROUP / WARRAWOONA GROUP - COONTERUNAH GROUP	K1, TABLE TOP FORMATION	-21.0814	-21.0814	-180.906	-180.906	SAE			s_179755 [20130]	KOMATIITE [20130]				ARCHEAN [20130]				SPINIFEX-TEXTURED [20130]	VOL					WR [20130]	49.49	0.29		6.87				8.3	24.29	9.32	0.18	51.9797	25.2	1588	115.6	3242	73.8	949	49.7	12.8591	55.8966		0.02
[13590]	ARCHEAN CRATON (INCLUDING GREENSTONE BELTS)	BALTIC SHIELD - ARCHEAN / KARELIAN PROVINCE - GREENSTONE BELTS / KUHMO GREENSTONE BELT	SIIVIKKO, KUHMO COMMUNE, EASTERN FINLAND	64.2361	64.2361	29.1052	29.1052	SAE			s_183TOH 93-1 [13590]	KOMATIITE [13590]				ARCHEAN [13590]					VOL					WR [13590]	45	0.171		4.59				8.32	24.3	8.1	0.252	32.2682			107	4345	110	1170	0	10.6364	19.75		0.064
[7221]	ARCHEAN CRATON (INCLUDING GREENSTONE BELTS)	ALDAN SHIELD - ARCHEAN / OLONDO GREENSTONE BELT / WESTERN KOMATIITES	FLANKS OF THE WESTERN BRANCH OF OLONDO GREENSTONE BELT	57.03	57.03	120.72	120.72	SAE			s_228/15 [7221]	KOMATIITE [7221]				ARCHEAN [7221]					VOL					WR [7221]	51.2	0.22		6.47				7.93	24.3	9.49	0.18	52.9278			128	3222	89	1304		14.6517	#DIV/0!		0.02
[13590]	ARCHEAN CRATON (INCLUDING GREENSTONE BELTS)	BALTIC SHIELD - ARCHEAN / KARELIAN PROVINCE - GREENSTONE BELTS / KUHMO GREENSTONE BELT	PAHAKANGAS, KUHMO COMMUNE, EASTERN FINLAND	64.2336	64.2336	29.091	29.091	SAE			s_72TOH 93-1 [13590]	KOMATIITE [13590]				ARCHEAN [13590]					VOL					WR [13590]	44.8	0.284		7.87				5.37	24.3	9.75	0.162	60.4199			144	2682	100	1130	50	11.3	29.8		0.006
[5319][6810]	ARCHEAN CRATON (INCLUDING GREENSTONE BELTS)	WEST AUSTRALIAN CRATON / YILGARN CRATON / EASTERN GOLDFIELDS SUPERTERRANE / KALGOORLIE TERRANE - KAMBALDA DOMAIN	SILVER LAKE MEMBER, KAMBALDA, VICTOR SHOOT AREA, DRILL CORE KD6033	-31.2	-31.2	121.67	121.67	SAE			s_90700 [5319]	KOMATIITE [5319]				ARCHEAN [5319]				RANDOM OLIVINE SPINIFEX-TEXTURED [5319] / SPINIFEX-TEXTURED [6810]	VOL	476.3	476.3			WR [5319]	48.1	0.332		6.99	0.503			8.55	24.3	10.6	0.19	56.007			145	3442		1179		#DIV/0!	#DIV/0!	0.15	0.03
[5952]	ARCHEAN CRATON (INCLUDING GREENSTONE BELTS)	KAAPVAAL CRATON_ARCHEAN / BARBERTON GREENSTONE BELT / ONVERWACHT GROUP / KOMATI FORMATION	KOMATI TYPE SECTION, EAST OF SPINIFEX STREAM, BARBERTON MOUNTAIN LAND, EASTERN TRANSVAAL	-25.77	-25.77	31	31	SAE			s_B96-13 [5952]	KOMATIITE [5952]				ARCHEAN [5952]				OLIVINE SPINIFEX-TEXTURED [5952]	VOL					WR [5952]	50.4	0.41		3.4				9.51	24.3	11.3	0.22	51.5639	22.6	2440	145	5441	0.04	1067	106	26675	111.041		0.02
[5147]	ARCHEAN CRATON (INCLUDING GREENSTONE BELTS)	SUPERIOR PROVINCE_ARCHEAN / ABITIBI GREENSTONE BELT / SOUTHERN ABITIBI VOLCANIC ZONE / SHAW DOME ANTICLINE		49	49	-79.37	-79.37	SAE			s_12 [5147]	KOMATIITE [5147]				ARCHEAN [5147]					VOL					WR [5147]	45.2	0.419		8.43	0.441			7.73	24.3	12.7	0.21	60.712			187	3097	99	1064	36	10.7475	41.8514	0.136	0.01
[16547][14980]	ARCHEAN CRATON (INCLUDING GREENSTONE BELTS)	WEST AUSTRALIAN CRATON / YILGARN CRATON / WEST YILGARN SUPERTERRANE / LAKE JOHNSON GREENSTONE BELT	MAGGIE HAYS NI DEPOSIT	-32.37	-32.37	120.68	120.68	SAE			s_LJD0048-164.05 [16547] / s_LJD0048 164.05 [14980]	KOMATIITE [16547]	2900000000 [16547]	2900000000 [16547]	PALEO [16547] / MESO [14980]	ARCHEAN [16547]					VOL					WR [16547]	44.9	0.45		4.86	0.41	1.27	10.76	7.63	24.3	11.25	0.16	70.5867			151	2662		1080	60	#DIV/0!	#DIV/0!		0
[17165][18098]	ARCHEAN CRATON (INCLUDING GREENSTONE BELTS)	KAAPVAAL CRATON_ARCHEAN / BARBERTON GREENSTONE BELT / ONVERWACHT GROUP / KOMATI FORMATION		-25.9901	-25.9901	30.8607	30.8607	SAE			s_BV09 [17165]	KOMATIITE [17165]	3480000000 [17165]	3480000000 [17165]	PALEO [17165]	ARCHEAN [17165]				OLIVINE SPINIFEX [17165]	VOL					WR [17165]	48	0.45		4.54				7.76	24.3	12.06	0.194	62.4074								#DIV/0!	#DIV/0!		0.021
[7975]	ARCHEAN CRATON (INCLUDING GREENSTONE BELTS)	KAAPVAAL CRATON_ARCHEAN / BARBERTON GREENSTONE BELT / ONVERWACHT GROUP / KOMATI FORMATION	KOMATI TYPE SECTION, EAST OF SPINIFEX STREAM, BARBERTON MOUNTAIN LAND, EASTERN TRANSVAAL	-25.77	-25.77	31	31	SAE			s_K4-1E2 [7975]	KOMATIITE [7975]				ARCHEAN [7975]				OLIVINE SPINIFEX [7975]	VOL					WR [7975]	48.79	0.37		3.21	0.36			9.83	24.31	11.2	0.17	66.1393								#DIV/0!	#DIV/0!	0.22	0.02
[20057]	ARCHEAN CRATON (INCLUDING GREENSTONE BELTS)	AMAZONIA CRATON / CARAJAS MINERAL PROVINCE / RIO MARIA DOMAIN / SERINGA GREENSTONE BELT		-6.7	-6.7	-51	-51	SAE			s_SERINGA04 [20057]	KOMATIITE [20057]				ARCHEAN [20057]				SPINIFEX-TEXTURED [20057]	VOL					WR [20057]	43.84	0.35		6.75	0.33			7.99	24.32	11.49	0.18	64.0823			146	1480	107	1100	19	10.2804	16.8182		0.09
[13590]	ARCHEAN CRATON (INCLUDING GREENSTONE BELTS)	BALTIC SHIELD - ARCHEAN / KARELIAN PROVINCE - GREENSTONE BELTS / KUHMO GREENSTONE BELT	PAHAKANGAS, KUHMO COMMUNE, EASTERN FINLAND	64.2343	64.2343	29.0917	29.0917	SAE			s_94TOH 93-1 [13590]	KOMATIITE [13590]				ARCHEAN [13590]					VOL					WR [13590]	43.2	0.358		7.64				4.66	24.33	9.36	0.154	61.0162			136	2748	77	1154	12	14.987	32.3294		0.01
[5984]	INTRAPLATE VOLCANICS	BALTIC SHIELD - PROTEROZOIC / KARELIAN PROVINCE / CENTRAL LAPLAND GREENSTONE BELT - KITTILÄ GREENSTO / SAVUKOSKI GROUP (SATTASVAARA KOMATIITE COMPLEX)	PAHTAVAARA, 25 KM NNW OF SODANKYLÄ AND 3 KM NE OF SATTASVAARA, CENTRAL FINNISH LAPLAND	67.6303	67.6303	26.4146	26.4146	SAE			s_508/66.1 [5984]	KOMATIITE [5984]			PALEO [5984]	PROTEROZOIC [5984]				SCHISTOSE, RELATIVELY HOMOGENEOUS AND FINE-GRAINED [5984]	VOL	66.1	66.1	S		WR [5984]	44.57	0.7		7.27				7.28	24.34	12.75	0.25	51.1989	21.7		150	2370	60	1300		21.6667	169.286		0.43
[20585]	ARCHEAN CRATON (INCLUDING GREENSTONE BELTS)	SUPERIOR PROVINCE_ARCHEAN / ABITIBI GREENSTONE BELT / SOUTHERN ABITIBI VOLCANIC ZONE / TISDALE ASSEMBLAGE	HART DEPOSIT, SHAW DOME AREA	49	49	-79.4	-79.4	SAE			s_H07-33-128.3 [20585]	KOMATIITE [20585]				ARCHEAN [20585]					VOL					WR [20585]		0.25861		4.79924				3.33011	24.3435	8.53	0.0835424	102.502						1506.1		#DIV/0!	#DIV/0!		0
[13317]	INTRAPLATE VOLCANICS	BALTIC SHIELD - PROTEROZOIC / KARELIAN PROVINCE / CENTRAL LAPLAND GREENSTONE BELT - KITTILÄ GREENSTO	DIAMOND DRILL HOLE R311, AT WESTERN CONTACT OF KOITELAINEN INTRUSION, CENTRAL FINNISH LAPLAND	67.72	67.85	26.95	27	SAE			s_R311/57.7-58.2M [13317]	KOMATIITE [13317]			PALEO [13317]	PROTEROZOIC [13317]				SPOTTED [13317]	VOL	57.7	58.2			WR [13317]	44.17	0.34		5.93				5.43	24.35	11.07	0.16	69.4573			110	2600	55	620	13	11.2727	#DIV/0!		0
[5415]	ARCHEAN CRATON (INCLUDING GREENSTONE BELTS)	ZIMBABWE CRATON_ARCHEAN / BULAWAYAN SUPERGROUP / BELINGWE GREENSTONE BELT / RELIANCE FORMATION	TYPE SECTION OF THE RELIANCE FORMATION, ON THE LOU ESTATE, NGEZI GROUP	-20.33	-20.33	30.03	30.03	SAE			s_NG7638 [5415]	KOMATIITE, PERIDOTITIC [5415]	2800000000 [5415]	2800000000 [5415]		ARCHEAN [5415]				SPINIFEX [5415]	VOL					WR [5415]	47.96	0.364		7.44		1.27	10.25	7.46	24.35		0.2	0				2837	114	1016		8.91228	#DIV/0!		0.06
[5476]	ARCHEAN CRATON (INCLUDING GREENSTONE BELTS)	DHARWAR CRATON_ARCHEAN / WESTERN DHARWAR CRATON / MAYASANDRA SCHIST BELT	2KM NE OF NAGAMANGALA, 500 M NORTH OF ARASEGAUDANAKOPPALU, SARGUR GROUP	12.87	12.87	76.75	76.75	SAE			s_MN-17A [5476]	KOMATIITE, PERIDOTITIC [5476]				ARCHEAN [5476]				SPINIFEX-TEXTURED [5476]	VOL			E		WR [5476]	48.72	0.3		9.13		1.21	10.26	6.64	24.36		0.05	0				2100	55	750		13.6364	#DIV/0!		0.05
[5982]	ARCHEAN CRATON (INCLUDING GREENSTONE BELTS)	BALTIC SHIELD - ARCHEAN / KARELIAN PROVINCE - GREENSTONE BELTS / TIPASJÄRVI GREENSTONE BELT / KOIVUMÄKI FORMATION	BETWEEN LAKES PIENI AND ISO TIPASJÄRVI, SW OF KUHMO, EASTERN FINLAND	63.91	63.95	29.04	29.14	SAE			s_79-192 [5982]	KOMATIITE [5982]				ARCHEAN [5982]				MICROSPINIFEX [5982]	VOL					WR [5982]	43.57	0.38		7.88		1.09	8.98	6.11	24.36		0.16	0			166	3518	94	1075		11.4362	#DIV/0!		0.01
[7975]	ARCHEAN CRATON (INCLUDING GREENSTONE BELTS)	KAAPVAAL CRATON_ARCHEAN / BARBERTON GREENSTONE BELT / ONVERWACHT GROUP / KOMATI FORMATION	KOMATI TYPE SECTION, EAST OF SPINIFEX STREAM, BARBERTON MOUNTAIN LAND, EASTERN TRANSVAAL	-25.77	-25.77	31	31	SAE			s_K4-1DH [7975]	KOMATIITE [7975]				ARCHEAN [7975]				OLIVINE SPINIFEX [7975]	VOL					WR [7975]	49.3	0.38		3.72	0.33			10.08	24.36	9.98	0.17	58.9348								#DIV/0!	#DIV/0!	0.2	0.04
[13590]	ARCHEAN CRATON (INCLUDING GREENSTONE BELTS)	BALTIC SHIELD - ARCHEAN / KARELIAN PROVINCE - GREENSTONE BELTS / KUHMO GREENSTONE BELT	PAHAKANGAS, KUHMO COMMUNE, EASTERN FINLAND	64.232	64.232	29.0899	29.0899	SAE			s_8SII 93-1/92.00 [13590]	KOMATIITE [13590]				ARCHEAN [13590]					VOL	92	92			WR [13590]	44.84	0.291		6.19				5.91	24.37	9.28	0.155	60.1044			107	2533	81	1266	0	15.6296	32.8961		0
[7221]	ARCHEAN CRATON (INCLUDING GREENSTONE BELTS)	ALDAN SHIELD - ARCHEAN / OLONDO GREENSTONE BELT / WESTERN KOMATIITES	FLANKS OF THE WESTERN BRANCH OF OLONDO GREENSTONE BELT	57.03	57.03	120.72	120.72	SAE			s_8552 [7221]	KOMATIITE [7221]				ARCHEAN [7221]					VOL					WR [7221]	49.4	0.23		7.1				8.93	24.4	9.18	0.16	57.5987			125	2802	78	976		12.5128	#DIV/0!		0.02
[13590]	ARCHEAN CRATON (INCLUDING GREENSTONE BELTS)	BALTIC SHIELD - ARCHEAN / KARELIAN PROVINCE - GREENSTONE BELTS / KUHMO GREENSTONE BELT	PAHAKANGAS, KUHMO COMMUNE, EASTERN FINLAND	64.2333	64.2333	29.0909	29.0909	SAE			s_58TOH 93-1 [13590]	KOMATIITE [13590]				ARCHEAN [13590]					VOL					WR [13590]	44.5	0.264		7.42				6.48	24.4	9.4	0.173	54.5471			143	2532	100	1150	30	11.5	36.1714		0.007
[5891]	ARCHEAN CRATON (INCLUDING GREENSTONE BELTS)	SUPERIOR PROVINCE_ARCHEAN / ABITIBI GREENSTONE BELT / SOUTHERN ABITIBI VOLCANIC ZONE	SOUTHERN PART OF NEWTON TOWNSHIP	48.47	48.47	-81.4	-81.4	SAE			s_18 [5891]	KOMATIITE, PYROXENITIC [5891]				ARCHEAN [5891]					VOL					WR [5891]	42.9	0.29		5.15		3.53	6.9	8.93	24.4		0.12	0	20		100	2100	75	1380	25	18.4	38.1818		0.01
[13590]	ARCHEAN CRATON (INCLUDING GREENSTONE BELTS)	BALTIC SHIELD - ARCHEAN / KARELIAN PROVINCE - GREENSTONE BELTS / KUHMO GREENSTONE BELT	PAHAKANGAS, KUHMO COMMUNE, EASTERN FINLAND	64.2328	64.2328	29.0901	29.0901	SAE			s_17TOH 93-1 [13590]	KOMATIITE [13590]				ARCHEAN [13590]					VOL					WR [13590]	45.9	0.297		7.09				7.1	24.4	7.79	0.18	43.4465			115	3414	80	890	10	11.125	68.28		0.007
[13590]	ARCHEAN CRATON (INCLUDING GREENSTONE BELTS)	BALTIC SHIELD - ARCHEAN / KARELIAN PROVINCE - GREENSTONE BELTS / TIPASJÄRVI GREENSTONE BELT	LAKE TAIVALJÄRVI NEAR LAKE TIPASJÄRVI, SOTKAMO COMMUNE, EASTERN FINLAND	63.9387	63.9387	29.0611	29.0611	SAE			s_32JSN 95-1 [13590]	KOMATIITE [13590]				ARCHEAN [13590]					VOL					WR [13590]	43.6	0.323		7.53				6.21	24.4	9.7	0.17	57.2813			143	2374	160	1160	40	7.25	26.3778		0.019
[10680][5336]	ARCHEAN CRATON (INCLUDING GREENSTONE BELTS)	BALTIC SHIELD - ARCHEAN / KARELIAN PROVINCE - GREENSTONE BELTS / VODLOZERO TERRANE / VOLOTSK SUITE	NORTHWEST OF VOLOTSKOYE ISLAND, EAST FROM SHORE OF LAKE ONEGA, SE PART OF VODLOZERO BLOCK	61.9	61.9	36.5	36.5	SAE			s_8802/4B [10680]	KOMATIITE [10680]	2850000000 [10680]	2860000000 [10680]		ARCHEAN [10680]					VOL					WR [10680]	46	0.324		7.58				7.86	24.4	11.43	0.18	63.7476	29.3		184	3601	99	1293		13.0606	#DIV/0!		0.1
[13590]	ARCHEAN CRATON (INCLUDING GREENSTONE BELTS)	BALTIC SHIELD - ARCHEAN / KARELIAN PROVINCE - GREENSTONE BELTS / TIPASJÄRVI GREENSTONE BELT	LAKE TAIVALJÄRVI NEAR LAKE TIPASJÄRVI, SOTKAMO COMMUNE, EASTERN FINLAND	63.9397	63.9397	29.0615	29.0615	SAE			s_234JSN 95-1 [13590]	KOMATIITE [13590]				ARCHEAN [13590]					VOL					WR [13590]	41.4	0.36		9.1				3.86	24.4	12.4	0.145	85.8507			184	2928	240	960	160	4	41.8286		0.035
[truncated: 2,310 more rows]
[truncated: 122 more columns]

## Sheet: Picrites
CITATIONS	TECTONIC SETTING	LOCATION	LOCATION COMMENT	LATITUDE MIN	LATITUDE MAX	LONGITUDE MIN	LONGITUDE MAX	LAND OR SEA	ELEVATION MIN	ELEVATION MAX	SAMPLE NAME	ROCK NAME	MIN. AGE (YRS.)	MAX. AGE (YRS.)	GEOL.	AGE	ERUPTION DAY	ERUPTION MONTH	ERUPTION YEAR	ROCK TEXTURE	ROCK TYPE	DRILL DEPTH MIN	DRILL DEPTHAX	ALTERATION	MINERAL	MATERIAL	SIO2(WT%)	TIO2(WT%)	B2O3(WT%)	AL2O3(WT%)	CR2O3(WT%)	FE2O3(WT%)	FEO(WT%)	CAO(WT%)	MGO(WT%)	FEOT(WT%)	MNO(WT%)	Fe/Mm	NIO(WT%)	K2O(WT%)	NA2O(WT%)	P2O5(WT%)	H2O(WT%)	H2OP(WT%)	H2OM(WT%)	H2OT(WT%)	CO2(WT%)	CO1(WT%)	F(WT%)
[truncated: 2,435 more rows]
[truncated: 124 more columns]

[truncated: 3 more sheets: Plume-basalts, Arc-basalts, MORB]
