# Supplementary material for: Global geochemical fingerprinting of plume intensity suggests coupling with the supercontinent cycle
Source: Nat Commun. 2019 Nov 21;10:5270. doi: 10.1038/s41467-019-13300-4 (PMC6872659; doi:10.1038/s41467-019-13300-4)
Supplement: Supplementary file 5 — Supplamentery Data 2 [file 41467_2019_13300_MOESM5_ESM.xlsx]

## Sheet: Sheet1
	CITATIONS	AGE	TYPE	FE2O3	FEO	FE2O3T	FEOT	FEO Total	FEO Total	TIO2	AL2O3	CAO	MGO	MNO	K2O	NA2O	P2O5	SC	V	CR	CO	NI	ZN	CU	ZR	TH	NB	S	B	LI	PB	SR	C	BA	W	AU	HG	TA	SB	SE	SN	U	RE	P	Y	MO	AS	RB	AL
105	G	32.75	Basalt	7.44	6.96			14.4	14.4	1.05	15.71	9.8	5.71	0	1.31	2.96	0
478	F	32.75	Basalt	8.25	6.88			15.13	15.13	0	14.8	9.36	6.77	0	0.68	2.81	0
621	36	82.55	Basalt			10.03		10.03	10.03	0.01	15.73	7.97	10.04	0.7	2.39	2.21	0.37								119		5					598		813											17			37
35428	M121100	1932.5	Basalt	1.7	6.8			8.5	8.5	0.01	2.7	1.2	39.2	0.11	0.05	0.1	0.01	11	48			1600		8					30			17																	0.7
1192	D103244	3150	Basalt	30.85	14.99			45.84	45.84	0.01	1.35	1.26	1.13	1.5	0.01	0.03	0.02			3		5		15								7		10															0.1
4299	NG130	3175	Basalt	2.16	9.63			11.79	11.79	0.02	9.84	11.15	15.32	0.25	0.03	2.26
746	7A	2965	Basalt				3.74	3.74	3.74	0.02	2.18	3.04	41.08	0.18	0.04	0.18	0.01		18	3737	99	2451			0.9		0.6					19.4													0			0
2427	NZ-359	515	Basalt	1.47	4.57			6.04	6.04	0.03	1.6	12.17	23.98	0.15	0.01	0.08	0.0058	33		3456		473			3.5	0.041	0.15											0.018				0			0.49
37654	M121099	1932.5	Basalt	1.7	5.8			7.5	7.5	0.03	0.7	0.8	41.5	0.09	0.08	0.06	0.01	9	22			1700		4					70			18																7.25	0.5
39462	D102132	1521	Basalt	27.77	11.95			39.72	39.72	0.03	1.16	1.97	1.71	0.39	0.23	0.53	0.1		20	3		1		3								150		70											10				0.7
792	63TTT 96-2	3175	Basalt				11.49	11.49	11.49	0.03	0.8	20.61	13.81	0.511	0.01	0.04	0.004		45	27	102	58	97	278	2		0	60			0	19		37											1			3
2040	2-3	1521	Basalt				0.38	0.38	0.38	0.03	32.5	14.72	0.24	0.01	0.11	2.23	0.03	5.82	1.16		5.93	1.84			493	1.29	0.4				0.03	0.58		0.02								0.01			0.01			17.1
14	s_41381 76C	0.02	Basalt				0.39	0.39	0.39	0.03	33.94	16.43	0.03	0	0.06	2.05
697	NZ-362A	515	Basalt	1.48	4.34			5.82	5.82	0.04	1.4	14.07	23.1	0.31	0.01	0.08	0.006	52		2264		319			3.8	0.045	0.15											0.011				0			0.66
985	NZ-195A	515	Basalt	1.06	3.85			4.91	4.91	0.04	15.2	13.82	13.2	0.18	0.02	0.11	0.01	34		1458		240			2.8	0.022	0.27											0.05				0			0.69
40097	D158927	1521	Basalt	1.6	3.4			5	5	0.04	21.6	11.3	9.6	0.04	0.08	1.6	0.08	5	30	500	20	150		10								500		30															10
2566	1-4	1521	Basalt				0.41	0.41	0.41	0.04	32.4	15.29	0.29	0.01	0.14	2.04	1.13	1.39	24.68		29.23	14.4			0.5	0.02	0.04			19.49	8.21	518		75.3								3.69			0.47			1.77
37576	NZ-195A	515	Basalt	1.06	3.85	11.69		16.6	16.6	0.04	15.2	13.8	13.19	0.2	0.02	0.11	0.01	34	84	1458	44	240			2.8	0.022	0.27											0.05				0.02			0.69
3262	D155203	265.5	Basalt	0.29	4.1			4.39	4.39	0.05	14	15.2	9	0.1	1.2	0.32	0.09	20	100	100		100		7					20			100		15000															7
8099	B-324	825	Basalt			10.9		10.9	10.9	0.05	5.98	4.2	24	0.2	0.09	0.24	0.05	24.8	97.7	2650	63.1	529			9.92	0.28	1.07					18.8		11.4				0.2							0			5.07
38523	D158915	1521	Basalt	1.3	4			5.3	5.3	0.05	21.2	12.2	9.7	0.06	0.07	1.8	0.02	10	30	100	30	70		7								500		30															7
5201	U1	3175	Basalt	5.95	2.97			8.92	8.92	0.05	3.71	3.14	35.09	0.18	0.5	0.89	0.1			2196	124	1048	154	31								14		20														3
40733	D101096	3150	Basalt	20	23.36			43.36	43.36	0.06	1.37	1.78	2.94	0.12	0.03	0.13	0.07
4547	M188977	3150	Basalt		6.23			6.23	6.23	0.07	17.8	8.65	13.3	0.13	0.46	0.99		11	40	455	112	2100	20	1420								171		46															9.23
3084	M188959	3150	Basalt		6.48			6.48	6.48	0.07	16.2	7.51	14.7	0.15	0.83	0.79		15	53	749	87	1250	23	797								196		86															8.5
3241	D323934	135.5	Basalt		5.7			5.7	5.7	0.07	19.7	10.7	12.3	0.13	0.44	0.86		18	110	424	56	218	69	25	17		4			22	13	180		98											10			16	11
3140	NZ-337	63.6	Basalt	1.44	5.51			6.95	6.95	0.07	17.2	14.19	9.27	0.16	0.04	0.83	0.011	35		495		123			5.4	0.101	0.35											0.033				0.071			1.15
39604	D158909	1521	Basalt	1.5	3.8			5.3	5.3	0.07	21.8	13.2	8.2	0.05	0.07	1.6	0.06	7	30	150	30	200		20								300		30															10
2661	WD103-134.8	3175	Basalt	0.45	6.59			7.04	7.04	0.07	1.69	5.38	36.22	0.17	0.01	0.01				6363		2162	83	0				0.6
15840	M173603	3150	Basalt		6.75			6.75	6.75	0.08	20.1	8.28	6.2	0.11	0.39	2.5			82	155	100	826	51	555							10
4698	4	515	Basalt	4.29	4.42			8.71	8.71	0.08	19.91	9.71	2.55	0.18	0.47	2.79	0.15
2727	D323928	135.5	Basalt		5			5	5	0.08	19.4	11.9	10.2	0.12	0.2	1		24	170	687	43	138	57	35	21		5			10	6	121		80										0.005	10			9	11
16727	D158910	1521	Basalt	1.3	4.9			6.2	6.2	0.08	20.8	12.4	10.8	0.1	0.07	1.5	0.02	15	50	150	30	200		30								500		30															10
37813	D158932	3150	Basalt	1.3	2.9			4.2	4.2	0.08	22.8	14	7.1	0.05	0.08	1.8	0.04	15	70	200	15	150		30								500		30															10
2831	869/8-1	32.75	Basalt	3.34	5.94			9.28	9.28	0.08	14.87	12.78	13.27	0.22	0.14	1.3	0.02	67	130	610	63	550			14							390		21											7			0
3151	D125	3175	Basalt	1.6	4.92			6.52	6.52	0.08	3.42	4.93	36.07	0.15	0.05	0.41	0.02			2835	101	2219	50	32								3		12														1
7115	D103958	0.005	Basalt	0.66	2.53			3.19	3.19	0.08	23.35	17.62	8.15	0.06	0.01	0.34	0.01	35	180	4600	47	230	33	40								17
5096	298	2965	Basalt				10.85	10.85	10.85	0.08	1.82	0.92	37.59	0.22	0.01	0.07	0.07		35	2364	124	2240			5.3		0					3.9													2.4			0
608	s_12481-3A	0.02	Basalt				0.52	0.52	0.52	0.08	31.5	14.25	0.04	0.04	0.11	3.25
14109	M188965	3150	Basalt		6.6			6.6	6.6	0.09	16.7	9.16	7.92	0.11	0.24	2.31		20	75	792	208	4190	35	4280						10	30	187		67															9.04
38526	D158920	1521	Basalt	1.5	3.8			5.3	5.3	0.09	18.5	13.5	10.1	0.06	0.1	1.8	0.01	30	70	500	20	150		10								500		30															7
39200	D158916	1521	Basalt	0.91	3.9			4.81	4.81	0.09	21.4	13.1	7.7	0.05	0.12	2	0.05	20	70	300	20	150		7								700		70															10
2122	B-320	825	Basalt			10.8		10.8	10.8	0.09	5.43	9.5	20.8	0.28	0.03	0.31	0.03	24.9	130	1530	56.8	325			16.2	0.34	1.71					13.6		2.86				0.25							3.64			2.18
12213	1-4	1521	Basalt				1.17	1.17	1.17	0.09	32.3	16	0.63	0.02	0.11	1.87	1.01	3.92	26.82		37.7	20.4			1.7	0.09	0.1			18.57	9.45	538		79								2.75			2.17			1.22
38484	1-2	1521	Basalt				0.88	0.88	0.88	0.09	31.03	14.6	0.42	0.01	0.11	2.02	0.05	3.23	19		3.59	4.14			2.5	0.04	0.57			12.26	0.89	456		71.9								0.37			0.99			0.57
37953	SA501-10	3260	Basalt			7.28		7.28	7.28	0.097	2.82	1.89	41.5	0.086	0.03	0.08	0.011	8.56	57.9	1998	91.2	2424	7.94		5.08	0.0129	0.194											0.0112				0.0043			2.2
31185	SA501-7	3270	Basalt			6.39		6.39	6.39	0.098	2.81	2.49	41.7	0.089	0.031	0.07	0.011
1831	I506	3175	Basalt			8.4		8.4	8.4	0.1	6	1.8	27.2	0.23	0.02	0.1	0.008		64	4974	96	1237	90	4	12		1					2		11											6
2726	99Y-478	514	Basalt	0.87	5.38			6.25	6.25	0.1	15.8	8.91	11.56	0.15	1.41	1.95	0		112	100	35	97			5.3	0.2	0.6					165		265				0.1				0			3.65			65
522	W212144	156.5	Basalt		0.1			0.1	0.1	0.1	24.5	16.56	6.88	0.05	0.1	2.77	0.05	8.96		299	24.3		18	4						1		509		38					0.61									8
9174	D158912	1521	Basalt	0.9	3			3.9	3.9	0.1	19.2	14.6	7.8	0.07	0.07	1.8	0.02	30	70	700	20	100		15								500		50															10
11261	JAG26	3175	Basalt			7.5		7.5	7.5	0.1	5.71	5.94	31.29	0.13	0.03	0.08	0.02	19	113	3303	87	1142	4.55	11.65	1.2	0.03	0.08				54	6.64		3.96				0.01				0.03			3.66			9.21
38958	D158911	1521	Basalt	1.5	5			6.5	6.5	0.1	19	11.7	12	0.07	0.09	2.1	0.03	15	70	300	30	300		15								500		30															10
16473	AZ59-4	60.65	Basalt			9.27		9.27	9.27	0.1	19.1	12.7	6.46	0.15	1	2.07	0.05		223	195	43	65	58	0	77	0	3				6	139		30				0.053				0.046			27			0
1633	W254474	3150	Basalt		1.4			1.4	1.4	0.1	28	14.3	2.71	0.04	0.1	2.35		10	50	500	20	100		30	10							300		50
25060	AZ39-1	44.85	Basalt			12.08		12.08	12.08	0.1	14.1	12	8.07	0.18	1.2	2.26	0.1		317	198	55	93	107	0	70	0	6				12	123		29				0.167				0.084			25			0
2069	D77	3175	Basalt	5.37	3.03			8.4	8.4	0.1	1.08	1.24	38.28	0.22	0.05	0.59	0.32			3301	109	1961	36	47								10
3281	27.37	3332	Basalt	0.53	4.31			4.84	4.84	0.1	8.06	6.58	29.32	0.11	0.01	0.65	0								2.777		0.024							0.633											5.736
14532	2004-10	2750	Basalt	9.05				9.05	9.05	0.1	2.75	2.16	40.57	0.15	0.04	0.01			77	4484	109	2737	72	4.5	2.44	0.04	0.12			3.26	2.98	8.8		3				0.01				0.06			2.41	0.19		0.71
9150	SA564-1	3270	Basalt			8.91		8.91	8.91	0.105	3.04	1.46	40.1	0.16	0.009	0.05	0.016
37954	SA501-10	3260	Basalt			7.28		7.28	7.28	0.107	2.82	1.89	41.5	0.086	0.03	0.08	0.01		58	1998	91	2423																					0.1616
886	W240880	395.5	Basalt		8.95			8.95	8.95	0.11	8.15	8.88	19.9	0.36	0.04	0.39		12.5		320	77.4	660	127		33							15				30									17
224	GOR-116	105.5	Basalt				7.6	7.6	7.6	0.11	6.7	9.8	19		0.06	0.89
2626	D261625	196	Basalt		4.54			4.54	4.54	0.11	16.7	13.5	11.8	0.11	0.03	1.69				244												388
32655	W249745	3150	Basalt		8.8			8.8	8.8	0.11	25.9	0.26	12.6	0.12	0.18	0.41		20	300	1500	70	700		300
38486	D158914	1521	Basalt	1.2	3.2			4.4	4.4	0.11	18.8	14.3	8.6	0.05	0.09	1.8	0.02	30	100	300	20	100		10								500		50															10
22332	JAG33	3175	Basalt			7.85		7.85	7.85	0.11	6.61	5.94	30.96	0.12	0.03	0.1	0.02	22	137	4042	94	1206	5.03	17.44	2.3	0.03	0.07				60	5.48		4.42				0.01				0.02			3.97			5.49
23543	JAG24	3175	Basalt			7.94		7.94	7.94	0.11	6.35	4.85	31.89	0.12	0.03	0.07	0.02	22	127	4385	89	1190	5.37	12.43	1.33	0.05	1.1				73	6.5		4.08				0.04				0.03			3.68			7.45
12990	JAG30	3175	Basalt			7.69		7.69	7.69	0.11	6.19	5.79	31.35	0.13	0.03	0.09	0.02	21	122	3581	87	1151	4.61	14.98	2.1	0.05	0.08				57	6.7		3.8				0.01				0.03			3.96			7.88
18852	JAG28	3175	Basalt			7.6		7.6	7.6	0.11	5.98	5.39	31.82	0.12	0.03	0.08	0.02	20	95	2829	86	672	4.01	17.46	1.39	0.1	0.29				60	10.9		5.23				0.06				0.05			4.18			8.25
37875	D158917	1521	Basalt	1.3	4.6			5.9	5.9	0.11	18.5	12.6	10.2	0.07	0.07	1.8	0.02	30	70	300	30	150		10								500		30										0.3					7
38305	D158918	1521	Basalt	1.5	3.7			5.2	5.2	0.11	21.2	12.8	7.2	0.06	0.28	2	0.03	15	70	300	20	100		15								500		70															7
660	8C2	1521	Basalt			5.32		5.32	5.32	0.11	26.84	7.65	6.51	0.31	2.54	2.13	0.08		27	83		71			23							859		870											6			79
18889	JAG34	3175	Basalt			7.6		7.6	7.6	0.11	6.94	6.63	30.58	0.12	0.03	0.1	0.02	16	78	2404	65	492	4.61	14.98	1.2	0.04	0.2				57	6.9		4.36				0.04				0.03			3.58			8.58
38058	D158929	1521	Basalt	0.86	3.4			4.26	4.26	0.11	21.8	13.9	6.9	0.05	0.07	1.7	0.04	20	70	150	15	150		30								700		50															10
5115	D102095	175	Basalt	1.81	3.62			5.43	5.43	0.11	20.52	13.42	8.47	0.11	0.12	1.95	0.07	58	146	260	22	37		2								167		20
33466	D158908	1521	Basalt	1.2	4			5.2	5.2	0.11	21.5	13.2	8.2	0.07	0.05	1.8	0.03	15	70	150	30	150		30								500		30															10
129	157-956B-45R-CC,7-17	14.15	Basalt				0.84	0.84	0.84	0.11	32.5	16.13	0.03		0.09	1.87
13464	2-3	1521	Basalt				1.19	1.19	1.19	0.11	32.9	15.32	0.7	0.02	0.13	2.08	0.02	5.35	4.7		24.21	6.3			538	0.37	3				0.15	0.44		0.1								0.08			0.05			18.4
28632	2-1	1521	Basalt				1.39	1.39	1.39	0.11	31.24	14.5	0.82	0.02	0.12	2.25	0.03	5.4	4		22.38	8.11			486	1.94	2.9				0.1	0.57		0.14								0.06			0.03			17.8
23176	2004-09B	2750	Basalt	9.89				9.89	9.89	0.11	3.53	3.07	37.73	0.15	0.06	0.02			88	4600	108	2427	76	15.6	2.79	0.11	0.18			8.43	3.62	10.4		3				0.01				0.02			2.62	0.92		0.72
32685	498220	3070	Basalt			11		11	11	0.11	4.72	1.91	33.87	0.15	0.08	0.23	0.03	20	117	4141	108	997			4.19	0.09	0.18				5.17	16		2.86				0.01				0.05			3.2			3
6746	SA 106-2	3175	Basalt				7.89	7.89	7.89	0.11	6.46	0.56	36.19	0.15	0.09	0.03	0.04	21	74	3831	88	1469	38	0	9							5		27											5
8063	39.46	3330	Basalt	0.54	4.36			4.9	4.9	0.11	8.85	8.63	26.96	0.09	0.03	1.29	0.02								3.576		0.035							1.795											6.265
31186	SA501-7	3270	Basalt			6.39		6.39	6.39	0.111	2.81	2.49	41.7	0.089	0.03	0.07	0.01		67	2090	117	2615																					0.2575
13559	48JSN 94-1	3175	Basalt				13.4	13.4	13.4	0.117	4.51	10.2	17.7	0.225	0.038	0.43	0.403		116	450	270	2660	270	8310	7	0	9	16300				16.07		44.78	0			100			20	3			10		190	3.66
2024	5	3175	Basalt	0.16	7.04			7.2	7.2	0.12	3.75	3.67	32.5	0.19	0.02	0.08	0.02
2025	5	3175	Basalt	0.16	7.04			7.2	7.2	0.12	3.75	3.67	32.5	0.19	0.02	0.08	0.02
2949	KH 14	1521	Basalt				13.24	13.24	13.24	0.12	5.34	11.44	11.98	0.31	0.42	3.7	0.16			25	10	12			6	2.1	2					10		12				0.37							11			9
38143	D158928	1521	Basalt	1.8	4.2			6	6	0.12	17.8	11.9	12	0.07	0.08	1.5	0.03	30	70	300	30	150		7								500		30															7
40438	5	14.15	Basalt	6.32	5.23			11.55	11.55	0.12	15.19	10.22	10.8	0.08	0.48	1.79	0.13
17945	JAG36	3175	Basalt			8.16		8.16	8.16	0.12	7.39	5.02	32.01	0.13	0.02	0.07	0.02	24	140	4187	91	1262	5.86	10.22	2.3	0.04	0.16				65	5.93		4.1				0.06				0.03			4.84			9.11
28198	JAG23	3175	Basalt			8.3		8.3	8.3	0.12	8.09	4.49	32.36	0.12	0.02	0.07	0.02	23	146	4157	97	1335	6.18	13.86	3.1	0.03	0.18				66	5.39		3.85				0.03				0.03			4.01			8.25
35954	D158926	1521	Basalt	1.3	3.4			4.7	4.7	0.12	20	13.7	7.9	0.06	0.11	1.8	0.06	30	70	700	20	150		7								700		70															10
29489	2004-12B	2750	Basalt	11.24				11.24	11.24	0.12	3.59	3.63	35.94	0.16	0.05	0.12			100	5038	117	2366	87	15.1	5.43	0.04	0.16			6.14	2.77	12.6		31				0.01				0.17			4.73	0.11		0.82
25108	2004-09A	2750	Basalt	10.07				10.07	10.07	0.12	3.9	3.02	36.79	0.15	0.12	0.19			91	4738	107	2325	87	10.5	2.89	0.28	0.37			5.28	3.36	22		13				0.02				0.07			2.94	0.5		3.03
17178	BL-90-2	161	Basalt				4.36	4.36	4.36	0.12	23.15	10.83	13.14	0.07	0.1	1.81	0.02	3.9	19	883		427	27	64	13	0.04	0.09				0.13	176		3				0.01				0.01			3			1
3552	A-479	825	Basalt			7.63		7.63	7.63	0.13	4.08	4.73	27.4	0.17	0.16	0.1	0.03	8.77	43.5	2000	74.8	1440			36.8	1.67	1.77					108		20.6				0.23							5.01			8.59
8544	M173602	3150	Basalt		8.8			8.8	8.8	0.13	15.5	10.5	8.1	0.16	0.22	1.6			302	345	74	580	55	339
16427	M188976	3150	Basalt		10.5			10.5	10.5	0.13	16.4	8.15	9.32	0.17	0.49	1.28		22	141	251	151	1700	63	754							20	170		46															8.34
501	W212140	156.5	Basalt		0.1			0.1	0.1	0.13	22.9	16.75	8.22	0.09	0.06	1	0.04	34.3		628	34.4		35	110								283		9					1.3									7
3849	I505	3175	Basalt			8.7		8.7	8.7	0.13	8.6	8	21.9	0.19	0.05	0.7	0.017		132	2878	82	627	59		14		2					4													9			2
35597	JAG27	3175	Basalt			8.53		8.53	8.53	0.13	7.44	3.39	32.11	0.11	0.02	0.05	0.02	28	154	3398	91	1072	7.41	7.35	1.63	0.06	0.18				91	4.86		5.28				0.02				0.04			4.63			7.11
30188	TXB21	3175	Basalt		9.21			9.21	9.21	0.13	2.69	0.43	40.91	0.13	0.01	0.02	0	11.7		2392	225	6365		0.05	0			0.5				6													2.3			1
29331	SA427-4	3270	Basalt			8.41		8.41	8.41	0.135	4.02	4.05	36.7	0.12	0.028	0.07	0.019
2981	KD6026-82.7	3175	Basalt			6.85		6.85	6.85	0.14	3.95	6.83	29.59	0.16	0.02	0.12	0.01	12	62	1028	78.2	1126	159	22	9	0	0.21	0.09		2.6	0.9	9		0	1.6	1.5		0	0.46		0.24	0			5	0.28	8	1
10633	W249733	3150	Basalt		8			8	8	0.14	17.7	9.2	8.68	0.14	0.36	1.54		20	100	500	200	1500		1500	70						50	200		70
20430	W196280	1472	Basalt	2.8	6.2			9	9	0.14	16.3	8.2	11.7	0.14	0.05	2.2	0.03		130	170	46	110
9965	NZ-360	63.6	Basalt	0.9	4.75			5.65	5.65	0.14	16.4	12	8.63	0.1	0.16	2.76	0.02	37	159	203	36	137			13	0.27	0.51											0.044				0.12			3.1
3149	NZ-360	63.6	Basalt	0.9	4.75			5.65	5.65	0.14	16.4	12.03	8.63	0.13	0.16	2.76	0.022	37		203		137			13	0.27	0.51											0.044				0.12			3.1
11744	W174027	252.5	Basalt	1.47	4.34			5.81	5.81	0.14	22.3	12.8	7.85	0.1	0.07	0.97	0.03	20	70	50	50	50		50			3					100		3
32941	JAG29	3175	Basalt			8.1		8.1	8.1	0.14	8.44	3.01	31.52	0.11	0.03	0.08	0.02	41	130	4121	76	896	8.73	17.28	1	0.02	0.06				40	12.62		10.97				0.01				0.02			5.33			8.23
31480	JAG1	3175	Basalt			8.65		8.65	8.65	0.14	8.37	3.7	31.47	0.12	0.03	0.08	0.02	27	154	3458	92	1080	7.44	8.97	2.1	0.05	0.14				77	5.5		7.42				0.02				0.03			4.83			7.39
36012	JAG35	3175	Basalt			8.63		8.63	8.63	0.14	7.03	3.44	32.91	0.11	0.03	0.06	0.02	24	143	3573	85	1201	6.49	10.36	2.1	0.09	0.08				79	5.47		7.57				0				0.04			4.81			7.61
1173	s_70381-1C	0.02	Basalt				24.27	24.27	24.27	0.14	1.07	0.87	19.94	0.8	0.01	0.03
2210	867/2	32.75	Basalt	3.28	5.71			8.99	8.99	0.14	11.57	14.61	13.64	0.23	0.08	0.54	0.03	35	130	1100	53	290			12	0	0.22					220		12				0.02				0			5.54			0
2213	(867/2)	396.5	Basalt	3.28	5.71			8.99	8.99	0.14	11.57	14.61	13.64	0.23	0.08	0.54	0.03	35	130	1100	53	290	160	18	12		6					220		12				0.02							6			7
30734	K1	3175	Basalt	7.82	3.6			11.42	11.42	0.14	3.59	12.77	20.27	0.16	0.07	0.7	0.1			1750	119	1300
36728	MN-41	3175	Basalt	3.55	6.09			9.64	9.64	0.14	7.69	4.15	29.16	0.12	0.06	0.39	0.03			2600	80	1200										33																3
4565	KM4	1521	Basalt			11.04		11.04	11.04	0.14	5.2	10.82	20.7	0.23	0.04	0.36	0.02		79	3813		1327	116		23	2	2					8		0											6			1
4077	D2	3175	Basalt	3.62	5.21			8.83	8.83	0.14	6.08	4.06	31.62	0.19	0.41	0.64	0.27		118	3399	85	1570	48	22								9																2
24774	2004-14A	2750	Basalt	10.04				10.04	10.04	0.14	4.28	4.06	35.21	0.15	0.07	0.15			108	5022	106	2131	73	4.1	4.89	0.15	0.25			4.74	1.43	21.6		19				0.02				0.03			3.46	0.95		1.68
10546	2004-12A	2750	Basalt	10.84				10.84	10.84	0.14	3.4	6.12	31.15	0.19	0.08	0.27			98	4534	103	1999	78	6.5	5.4	0.02	0.22			6.93	1.39	20.4		20				0.01				0.1			3.48	3.84		0.61
8987	4A	2965	Basalt				8.33	8.33	8.33	0.14	4.26	2.89	38.05	0.15	0.02	0.12	0.02		107	5995	127	1855			6.2		0					3.5													3.5			0
33378	48JSN 94-1	3175	Basalt				17.5	17.5	17.5	0.146	4.71	8.93	17.8	0.236	0.038	0.33	0.038		150	1143	450	4130	90	4970	0	0	10	25900				8.46		62.7	0			20			20	1			5		60	1.83
32559	71-PTP-03	3175	Basalt			8.34616		8.34616	8.34616	0.15	3.9	13	19.8	0.114	0.032	0.1	0.012	15.9	82	5140	22.9	1601	69	6.69	10	0	0.21	700			0	23		0		2.99		0				0.03			3.28			0.27
2077	RO10	3175	Basalt	6.5				6.5	6.5	0.15	6.4	5.27	28.4	0.17	0.01	0.2	0.03
1430	M173683	3150	Basalt		3.98			3.98	3.98	0.15	14.8	13.7	9.7	0.12	0.16	1.5			81	526	63	311	36	227							7
4998	99Y-484	514	Basalt	2.13	4.25			6.38	6.38	0.15	15.58	13.83	10.27	0.13	0.1	1.7	0		131	572	31	106			5.8	0.1	0.8					103		33				0.1				0.1			5.09			3.2
29212	C119264	1521	Basalt		10.5			10.5	10.5	0.15	19.2	8.66	10.4	0.15	0.2	2.48		6.34	23	50.6	79.9	458	82.7	2		0.146	21			18		252		60.7				0.0091	0.025			0.043		0.005		4	0.15	7.5	10.3
23284	M134542	175	Basalt		6.93			6.93	6.93	0.15	23.2	9.91	6.59	0.105	0.15	3.19				129.2	120	200		210
28821	51	396.5	Basalt	2.6	7.85			10.45	10.45	0.15	11.34	11.91	15.47	0.15	0.8	2.23	0.29	45	204	736	85	286	81	44	51	2	0	76		3	9	1237		550											13			6
31403	SS013	3400	Basalt			10.8		10.8	10.8	0.15	3.1	4	35.8	0.15	0.09	0.1	0	11.2	76.3	2340	115	2080	59.4	81.7	6.47	0.0312	0.4			1.56	0.164	16.7		13.5				0.0253				0.00807			2.99			2.72
14856	TVKR10	3175	Basalt			7.27		7.27	7.27	0.15	5.35	3.78	32.54	0.12	0.01	0.03	0.03	25	124	3540		966			16	0.42	0.68					3.51		4								0.31			5.6			0.55
7485	IC-17A	161	Basalt				3.76	3.76	3.76	0.15	22.61	15.51	7.02	0.07	0.13	2.28	0.02	15.21	56	364		156	21	62	11	0.05	0.09				0.18	203		18				0.01				0.01			4			2
40122	MN-14C	3175	Basalt	1.62	8.48			10.1	10.1	0.15	8.15	5.85	27.74	0.08	0.01	0.86	0.09			2535	120	1170										12																11
39770	BD0920-1	466.5	Basalt	0.91	2.48		3.3	6.69	6.69	0.15	24.54	12.7	5.68	0.06	0.42	2.8	0.02		62.7	356	25	108	24.2	39.3	7.34	0.24	0.86				3.87	223		75.7				0.07				0.05			3.99			15.7
39448	P99-FL-10	401.5	Basalt	3.2	6.6	10.5		20.3	20.3	0.15	10.8	5.28	17.06	0.2	0.52	1.4	0.03	39	196	1100	55	399	173	0	11	0.1	0.5				0	84		650				0				0.1			6.7			9.9
1133	211TTT 97-1	3175	Basalt				4.79	4.79	4.79	0.152	2.14	17.8	21.4	0.161	0.005	0.12	0.005		156	3825	70	510	30	0	0	0	10	70			10	3.38		17.91	10			0			0	11			0		10	8.23
38017	KD6025 194.3	3175	Basalt			10.2		10.2	10.2	0.16	3.36	4.13	27.3	0.12	0.01	0.1	0.013		90	1790		1880	95	375	3	0		0.8016			0	6		0								0						0.4
510	W212142	156.5	Basalt		0.11			0.11	0.11	0.16	24.9	13.98	5.66	0.08	0.13	1.54	0.04	17.6		236	19.7		34.8	18								322		44					3									7
2403	84-567A-20-1, 134-135	110	Basalt			6.82		6.82	6.82	0.16	13.4	12.6	13.6	0.17	0.13	1.93	0.01	49.2	161	391	44	278	68	98.7	12	0.01	0.11				0.39	174		6.33				0.01				0.01			7.42			0.9
1118	M159681	124.9	Basalt		5.3			5.3	5.3	0.16	20.8	8.01	7.63	0.18	0.1	3.69		9.84	39	13.3	26.5	24	104	34	43	0.043						700		83				0.0075	0.077			0.056		0.02				3.9	9.5
4808	HTB10	3175	Basalt		6.81			6.81	6.81	0.16	2.98	3.47	37.58	0.14	0.07	0.02	0.02	12.9		1072	122	4085		0.01	0			1.34				81													2.8			1
2371	RO12	3175	Basalt	7.6				7.6	7.6	0.16	7.1	9.3	22.4	0.19	0.05	0.5	0.02
6024	U3	3175	Basalt	3.75	3.44			7.19	7.19	0.16	4.78	4.08	34.39	0.14	0.04	0.3	0.06		118	4115	24	1453	50	50								3		20														3
30012	JAG31	3175	Basalt			8.48		8.48	8.48	0.16	7.76	4.11	31.4	0.12	0.03	0.09	0.03	27	147	3337	89	1089	7.22	7.24	2.2	0.1	0.11				61	5.45		4.91				0.01				0.03			5.09			8.73
38442	DO-73	12.8	Basalt			14.01		14.01	14.01	0.16	13.3	8.15	10.13	0.16	1.08	3.17	0.384	20	216		71.7	246			154.7	2.6	23.8					541		161				1.4				0.7			20.8			13
38915	MN-40	3175	Basalt	3.01	7.14			10.15	10.15	0.16	7.96	4.15	28.92	0.11	0.06	0.33	0.01			2565	100	1190										41																3
38181	TXB28	3175	Basalt		7.73			7.73	7.73	0.16	3.33	1.06	41.21	0.09	0.02	0.03	0	12.8		3014	130	1451		0	6.1			0.2				1													4.7			0
17366	SA 355-7	3300	Basalt				9.36	9.36	9.36	0.16	4.27	1.78	36.2	0.15	0.04	0.08	0.03	15.7		2441		1915			9	0.2	0.49				0.62	7		8				0.04				0.06			3.89			7.5
2539	1-1	1521	Basalt				2.45	2.45	2.45	0.16	27.08	13.9	2.31	0.06	0.54	2.05	4.57	9.58	159		83.2	42.6			11.5	0.27	0.46			32.9	34.7	462		183								24			2.91			12
14915	DY-4	3175	Basalt			6.99		6.99	6.99	0.1603	2.79	5.78	28.79	0.1153	0.03	0.041	0.013	9.52	73.6	2184.3	76	2067			6.4	0	0.4				0	33.8										0.1			3.4			1.4
14303	SA501-4	3270	Basalt			9.08		9.08	9.08	0.161	4.71	4.25	34	0.151	0.019	0.06	0.019
6275	RC19	95.3	Basalt		4.297			4.297	4.297	0.166	25.16	13.336	4.466	0.083	0.893	1.902	0.12		68.43	26.2		39.83	50.48		36.72	1.68	1.65				5.08	915.99		312.87								0.28			3.1			93.31
2101	M188962	3150	Basalt		9.22			9.22	9.22	0.17	7.57	5.1	19.6	0.24	0.3	0.61		30	116	1700	130	1500	54	1120								69		26															4.05
1778	ARC139	531.5	Basalt	33.6				33.6	33.6	0.17	4.38	2.5	1.6	0.93	0.97	0.59	0.124		160	60	10	60	170	190	70	2					40	110		2930							20	2			24		3.95	80
4036	M120110	175	Basalt	0.92	4.18			5.1	5.1	0.17	3.75	17.6	20.1	0.11	0.02	0.6	0.05	100	150	3000	70	500		2						1		20		1														1	3
8861	142360	2965	Basalt			9.42		9.42	9.42	0.17	13.44	6.1	16.06	0.17	1.16	0.63	0.03	35	142	1452		338			23	0.53	0.25				1	147		188				0.04				0.18			8			56
4254	PE-1466	387.5	Basalt			9.41		9.41	9.41	0.17	6.6	16.79	17.7	0.2	0.01	0.1	0.11	41.1	139	686	51.8	281	45.7	42.3	9.9	0.66	0.38				2.15	25.8		10.5								0.31			3.8			0.37
6526	M182171	3150	Basalt		13.06			13.06	13.06	0.17	8.54	4.78	18.3	0.25	0.09	0.64	0.09			1850		780	106	880	12							96		48
33005	15	3175	Basalt	8.11	4.42			12.53	12.53	0.17	6.02	8.7	22.05	0.17	0.03	0.68	0.07			1680		822		22								50																8
2128	D376098	3150	Basalt		4.25			4.25	4.25	0.17	16.8	15.6	11.5	0.11	0.08	1.34		33.6	100	341	49.7	378	41.4	220		0.158				5	10	148		29.4	1.3	28.2		0.019				0.19			3				9.5
1675	D267649	1521	Basalt		3.88			3.88	3.88	0.17	18.3	14.9	9.53	0.11	0.14	1.18		38	96	220	40	150	19	320						16	10	190		56											5.4				9.9
2368	W254481	3150	Basalt		5.6			5.6	5.6	0.17	18.4	12.7	7.26	0.14	0.1	2.12		30	150	30	50	150		50								200		30
4696	M186819	3150	Basalt		6.29			6.29	6.29	0.17	16.3	12.4	9.15	0.13	0.24	1.86		35	130	190	50	170	27	94	12					11		164		64														10	8.7
36565	40107	11.5	Basalt	4.14	5.45			9.59	9.59	0.17	14.59	13.2	8.03	0.12	1.16	3.52	0.11
31337	AZ103-2	44.85	Basalt			10.79		10.79	10.79	0.17	11	10.6	16.9	0.15	1.76	1.15	0.39		204	1162	62	532	73	11	99	4	17				5	277		119				0.701				0.278			18			10
38669	83330043	1850	Basalt	0.94	2.64			3.58	3.58	0.17	26.55	14.12	4.49	0.04	0.09	2.51	0.03	8	23	106		41	19	53	7					3		477		51											3			2
57	G-135	271	Basalt				9.8	9.8	9.8	0.17	10.4	8.5	23.5		0.3	0.58
19664	K9	3175	Basalt	10.14	1.35			11.49	11.49	0.17	0.82	0.15	41.1	0.18	0.01	0.01	0.04		76		113	2718		11	108			10						394
79	GOR-128	105.5	Basalt				9.9	9.9	9.9	0.17	10	6.2	26.3		0.02	0.46
7471	B-20	825	Basalt			10.2		10.2	10.2	0.17	18.5	12.8	7.64	0.19	0.09	1.5	0.06	36.5	224	66.2	38.2	43.6			6.24	0.15	0.76					129		28				0.05							4.42			4.24
40584	D1	3175	Basalt	6.02	4.18			10.2	10.2	0.17	5.75	4.5	31.8	0.06	0.06	0.61	0.32		111	3395	104	1427	40	24								21		57														3
21131	2004-15B	2750	Basalt	11				11	11	0.17	4.79	5.27	32.35	0.17	0.08	0.26			150	5748	106	1830	77	6.2	4.6	0.04	0.24			5.14	1.47	21.8		77				0.01				0.02			3.71	0.12		0.71
619	499718	3080	Basalt			9.02		9.02	9.02	0.17	2.46	30.42	10.57	0.64	0.02	0.16	0.03	6	41	47	11	29			8.6	0.13	0.54				2.55	55.6		3.5				0.04				0.13			4.7			0.2
39608	142360	2960	Basalt	1.4	7.22	9.42		18.04	18.04	0.17	13.44	6.1	16.06	0.17	1.16	0.63	0.03	35.22	142.75	1452.16	65.67	338.37	51.91	4.47	22.67	0.53	0.25				1.39	147.02		188.08				0.04			1.6	0.18			7.95			56.65
9802	WV-79	2700	Basalt			11.1		11.1	11.1	0.173	16	4.68	20.7	0.197	0.006	0.023	0.023	37	150	1220	73	370			9.7	0.05	0.44											0.03				0.02			9.7
30645	SA564-5	3270	Basalt			10.05		10.05	10.05	0.174	5.08	4.65	31.3	0.141	0.09	0.08	0.02		103	2559	98	1608																					0.2843
30988	SA564-5	3270	Basalt			10.1		10.1	10.1	0.174	5.08	4.65	31.3	0.141	0.093	0.08	0.022	15.8	103	2559	97.8	1608	33.4		8.48	0.0221	0.32											0.0191				0.0082			3.94
20110	SA501-3	3270	Basalt			10		10	10	0.177	5.32	5.05	31	0.156	0.118	0.08	0.021
30807	KLG10	105.5	Basalt			6.43		6.43	6.43	0.18	4.74	1.06	30.6	0.09	0.77	0.06	0.2		37	1160	72	1355	46		37	4	37				6	277		637				1.7			0	0.9			4	0		36.2
3139	M188963	3150	Basalt		9.12			9.12	9.12	0.18	10.9	6.63	15.3	0.21	0.19	1.06		29	123	1260	128	1610	59	2200								101		48															5.81
8189	40	271	Basalt	4.54	5.29			9.83	9.83	0.18	14.41	9.86	5.66	0.18	0.13	3.93	0.18
3819	I269	3175	Basalt			9.6		9.6	9.6	0.18	8	10.4	18.1	0.21	0.01	0.6	0.028		127	2141	81	528	105	4	24	3	3					49													11			4
29538	879342	3775	Basalt			9.14		9.14	9.14	0.18	13.62	6.8	18.82	0.13	0.75	1.03	0.05		176		72.3	202.5	20	0.5	12.7	0	0.2				2.6	20.9		53	0	0	0	0	0	0	0	0.3			11.3	0.8	0	32.7
21444	879351	3775	Basalt			11.03		11.03	11.03	0.18	13.42	4.41	19.38	0.17	0.5	0.84	0		161		80.3	129	15	1.3	9	0	0.3				2.4	22		36	0	1.2	0	0	0	0	0	0			8.7	0	0	21.4
2344	M177429	175	Basalt		3.98			3.98	3.98	0.18	22.4	12.2	5.2	0.1	0.1	2.22		23.8		100	22	34	48	16	20	0.079						380		92				0.0182	0.11									4
1959	D376097	3150	Basalt		3.75			3.75	3.75	0.18	17.7	15.9	10.6	0.1	0.08	1.59		33.8	98	310	42.2	381	41.3	170						10	8	222		39.4		13.9		0.02				0.121			2		1.1	2.4	9.9
15984	SO193DR18-1	187.8	Basalt				9.22	9.22	9.22	0.18	13.62	10.28	11.65	0.15	0.4	1.66	0.03	44.4			50.2	374	81.5	74.5	5.77	0.205	2.42			112	0.061	22.2		11.8				1.29				0.082			11.9			8.33
3591	M123992	288	Basalt	0.8	2.8			3.6	3.6	0.18	21.6	16.5	5.6	0.08	1.1	1.4	0.04	30	70	300	20	50	30	30	20				15			200		200											5				7
22367	879340	3775	Basalt			10.47		10.47	10.47	0.18	14.58	8.56	15.32	0.16	1.99	1.29	0.01	43.9715	184.188	1572.87	61.2708	406.04	73.4066	1.52776	5.80477	0.0836271	0.230616			42.1232	11.9151	34.4397		195.341	0	0.8	0	0.0165299	0	0	0	0.0916753			8.78022	0.106823	0	72.1826
2823	M116171	196	Basalt	1.6	4.3			5.9	5.9	0.18	3.7	19.6	18.8	0.14	0.09	0.13	0.02	100	300	5000	50	500		150								10		1.5															1.5
30615	D158913	1521	Basalt	1.1	4.6			5.7	5.7	0.18	16.7	14.3	11	0.08	0.1	1.3	0.03	50	150	700	30	150		15	10							500		30															7
372	GOR-132	105.5	Basalt				10.3	10.3	10.3	0.18	10.9	8.5	22.7		0.03	0.64
33536	1159M-a	0.0106	Basalt	5.95				5.95	5.95	0.18	21.9	11.4	12	0.08	0.09	1.73	0.05					370			39		3					232		38											9			3
447	GOR-131	105.5	Basalt				9.6	9.6	9.6	0.18	9.2	7.2	25.6		0.04	0.48
16077	04-15A	2750	Basalt	10.46				10.46	10.46	0.18	4.66	5.85	31.45	0.17	0.06	0.24			155	5589	102	1799	71	4.8	5.66	0.05	0.25			5.14	1.38	23.5		16				0.01				0.02			4.01	0.14		0.72
13455	D103951	0.005	Basalt	0.7	2.87			3.57	3.57	0.18	22	14.95	10	0.06	0.03	1.48	0.02	33	180	1500	61	400	31	45								89		5
22709	SA564-6	3270	Basalt			10.7		10.7	10.7	0.184	5.28	5.68	31	0.163	0.027	0.06	0.025	16	115	2640	93	1722	51.2		8.3	0.0219	0.33											0.0181				0.0084			4.2
24524	SA501-3	3270	Basalt			10.15		10.15	10.15	0.184	5.29	5.18	30.5	0.152	0.12	0.09	0.02		108	2454	95	1561																					0.3088
24111	KBA12-2	3270	Basalt			10.84		10.84	10.84	0.185	5.7	5.37	28.9	0.163	0.08	0.08	0.02		125	2901	100	1445																					0.3391
23057	SA564-6	3270	Basalt			10.8		10.8	10.8	0.186	5.32	5.63	30.9	0.164	0.03	0.06	0.03		116	2843	97	1837			10	0.025	0.4											0.023				0.011	0.3172		5.2
3357	M182167	3150	Basalt		10.62			10.62	10.62	0.19	5.51	4.4	21.3	0.24	0.07	0.31				2200		1150	84	900	10							54		52
10501	M173612	3150	Basalt		6.84			6.84	6.84	0.19	18.2	10.4	9.4	0.12	0.26	1.6			159	179	64	159	40	12
25948	M182176	3150	Basalt		16.23			16.23	16.23	0.19	7.62	4.29	17.1	0.24	0.07	0.42				1550		970	122	1250	14							70		34
5511	KM-4	3175	Basalt			9.06		9.06	9.06	0.19	8.19	9.73	17.5	0.18	0.24	0.55	0.02	27	166	1790	57	800	50	0	16	0.11	0.8					58		38	0			0.15	2.7			0.08			6.1			10
1309	W254498	3150	Basalt		3.2			3.2	3.2	0.19	20.7	11.4	5.81	0.1	0.18	3.32		20	150	50	20	50		30	10				10			300		100											10
14167	M173610	3150	Basalt		12.6			12.6	12.6	0.19	9.4	4.49	17.4	0.21	1.56	0.25			189	1940	116	799	72	617							8
34705	C119281	1521	Basalt		9.9			9.9	9.9	0.19	19.6	8.23	8.91	0.13	0.54	2.23	0.08	5.31	30	29	74.9	392	126	354	18.7	0.236	26			20		272		105		5.52		0.0505	0.259	1.1		0.136		0.01		3	2.08	8.41	10
3981	D345222	3150	Basalt		6.01			6.01	6.01	0.19	17	11.1	9.73	0.13	0.74	2.05		28.6		135	54.9	242	38	78	35	4						224		105				0.19				1.6			11			39
5233	M120106	175	Basalt	1.27	3.2			4.47	4.47	0.19	18.2	15.5	9.49	0.09	0.64	1.13	0.06	70	100	150	50	70		10					10	7		150		200														3	10
40477	M121356	88.85	Basalt	1.9	5.5			7.4	7.4	0.19	16.5	9.2	10.7	0.05	3.5	0.87	0.01	70	150	500	50	300		200								200		20															10
5034	K3	3175	Basalt	3.91	4.45			8.36	8.36	0.19	4.83	16.06	17.17	0.17	0.15	0.8	0.06			900	57	500
6246	M120108	175	Basalt	0.56	3.06			3.62	3.62	0.19	18.2	17	11.1	0.07	0.06	0.99	0.05	70	100	700	50	300		200						1		150		3														1	10
12892	LMCD005-295.2	3175	Basalt	0.45	9			9.45	9.45	0.19	3.93	1.15	39.1	0.16	0.02	0.02	0.02		83.32	2256		2445.39		49.27	7.99		0.34	0.08				9.13				2.51									4.57
11352	B3 M2	2700	Basalt				10.4	10.4	10.4	0.19	5.47	5.83	31.9	0.18	0.07	0.29
11962	2004-14B	2750	Basalt	9.33				9.33	9.33	0.19	4.97	6.27	30.97	0.16	0.06	0.21			142	5597	92	1835	71	3.8	6.17	0.04	0.27			7.65	1.28	24.2		5				0.02				0.02			4.47	0.96		1.63
16838	2004-11A	2750	Basalt	9.93				9.93	9.93	0.19	4.97	6.18	30.59	0.16	0.06	0.3			142	5764	96	1720	69	4.7	5.61	0.04	0.27			7.23	2.61	18.2		10				0.02				0.03			4.12	0.26		0.69
21946	TVKR15	3175	Basalt			7.17		7.17	7.17	0.19	5.31	3.72	33.05	0.11	0.02	0.03	0.03	21	103	3640		914			14	0.37	0.58					4.15		5								0.13			4.9			0.91
3148	D30SP1	90	Basalt				11.3	11.3	11.3	0.19	11	9	17	0.26	0.029	0.94									9.7		1.2	137				28.2		14.3											6.1
11114	SA564-4	3270	Basalt			9.96		9.96	9.96	0.195	5.83	6.57	28.8	0.173	0.1	0.08	0.02		120	2430	98	1396																					0.3306
11113	SA564-4	3270	Basalt			9.96		9.96	9.96	0.195	5.83	6.57	28.8	0.173	0.098	0.08	0.022	18.2	120	2430	98.4	1396	35.7		9.53	0.0236	0.34											0.02				0.0079			4.31
23684	KBA12-2	3270	Basalt			10.8		10.8	10.8	0.196	5.7	5.37	28.9	0.163	0.079	0.08	0.022	18.5	125	2772	100	1445	46.8		9.57	0.0242	0.34											0.0203				0.0079			4.48
19602	AN-4	45.2	Basalt	6.38				6.38	6.38	0.2	2.64	2.79	30.61	0.1	1.36	0.13	0.15	5	60			1537
16426	M173613	3150	Basalt		10.5			10.5	10.5	0.2	15.9	7.9	8.2	0.17	0.29	2			185	192	99	739	62	321							4
1265	M187831	1521	Basalt		4.09			4.09	4.09	0.2	14.3	14.2	13	0.13	0.48	1.6		46	150	1020	55	276	47	101						66	6	236		64											4				8.26
959	W254369	1374	Basalt		3.2			3.2	3.2	0.2	19.2	15.5	10.1	0.12	0.13	0.88		39.8	110	208	38.8	99	45	95	15		5			8		404		84		5.1			0.087					0.008	8			14	11
22036	M173611	3150	Basalt		13.7			13.7	13.7	0.2	9.3	4.36	17.8	0.21	1.11	0.3			169	1640	132	933	78	1080							8
2929	W254487	3150	Basalt		8.1			8.1	8.1	0.2	12.3	10.8	12	0.19	0.07	1.46		50	200	50	70	200		50								100		20
8227	SS15	2850	Basalt	7.31	0.89			8.2	8.2	0.2	12.77	7.49	14.41	0.15	1	1.58	0.09											0.04
4180	M188964	3150	Basalt		10.3			10.3	10.3	0.2	8.89	8.03	16.7	0.22	0.06	0.93		35	133	1600	113	1290	46	1240						8		80		19															4.68
9706	879361	3775	Basalt			9.56		9.56	9.56	0.2	15.6	6.57	16.42	0.17	0.39	1.15	0.01		168		69.6	95.5	13	0.5	12.5	0	0.4				4.6	57.5		31	0.9	0.6	0	0	0	0	0	0			10.2	0	0.6	17.4
16511	W182785	1458	Basalt	1.3	5.5			6.8	6.8	0.2	17.8	14	9.7	0.11	0.1	0.45	0.02	36	130	86	49	84		330						2		150		16														5	7.51
1524	802.6	85	Basalt		3.4			3.4	3.4	0.2	25.5	13.9	5.1	0.1	1.1	1.4	0
8872	879346	3775	Basalt			10.53		10.53	10.53	0.2	15.17	10.67	13.8	0.19	0.35	1.3	0		184		59.4	48	10	0.6	10.5	0	0.3				3.6	32.3		25	0	0	0	0	0	0	0	0			6.8	0	0.9	11.4
7627	72	493	Basalt			4.85		4.85	4.85	0.2	19.9	15.6	7.77	0.09	0.13	1.72	0.06		131	462	27	55	21	48	14		2			4	11	180		29											8			2
34450	BJ82-247	94	Basalt	10.6				10.6	10.6	0.2	2.3	8.4	29.5	0.14	0.1	0.4
5566	A-79	825	Basalt			11.1		11.1	11.1	0.2	11.2	13.1	12.3	0.22	0.08	0.79	0.04	35.9	495	871	49.8	117			9.26	0.19	1.19					44.2		10.1				0.07							0			3.61
22559	K6-1KCB	3175	Basalt			13.11		13.11	13.11	0.2	3.37	5.56	31.12	0.2	0.01	0.17	0.02
20529	K6-1KC2	3175	Basalt			12.87		12.87	12.87	0.2	3.46	5.37	31.53	0.2	0.02	0.14	0.02
135	CH22	2700	Basalt				10.9	10.9	10.9	0.2	7.7	8.6	23.9		0.1	0.26
8899	49J	3175	Basalt			12.2		12.2	12.2	0.2	3.66	5.28	32.16	0.22	0.17	0.44	0.015		92	3190	108	1931			9.6		1	80				31		11											3			4
8898	49J	3175	Basalt			12.2		12.2	12.2	0.2	3.66	5.28	32.16	0.22	0.17	0.44	0.02	15	92	3190	108	1931	48.8	4.5	9.6	0.048	1			1.7	0.48	31		11				0.043				0.015		87	3			4
17172	ALX-4	3275	Basalt			8.72		8.72	8.72	0.2	3.84	2.65	39.54	0.14	0	0	0.01			1757		2268																					0.2892
1625	U2	3175	Basalt	2.07	4.57			6.64	6.64	0.2	5.19	9.42	31.83	0.19	0.25	0.62	0.03		108	3424	94	1793	43	24										40														5
22669	STV4	3175	Basalt			8.53		8.53	8.53	0.2	4.72	5.27	30.61	0.13	0.03	0.07	0.03	24	115	3204		737			22	0.47	0.83					9.6		10								0.21			7.1			1.38
27799	KM7A	2750	Basalt	10.33				10.33	10.33	0.2	4.94	6.25	31.67	0.15	0.02	0.48		20	125	3058	102	1618	62	5.1	7.51	0.05	0.22			7.8	3.33	20.1		3				0.02				0.02		37.56	4.34	0.3		0.62
30430	TVKR12	3175	Basalt			7.82		7.82	7.82	0.2	6.36	5.55	30.43	0.11	0.05	0.09	0.03	33	161	3490		965			24	0.68	1.1					6.81		15								0.28			8.4			2.78
18745	KM5	2750	Basalt	10.12				10.12	10.12	0.2	4.9	6.47	31.61	0.16	0.02	0.46		19	92	1818	90	1441	44	5.2	8.59	0.04	0.19			6.77	3.56	17.4		2				0.02				0.02		44.02	3.6	0.26		0.49
26427	KM16A	2750	Basalt	10.19				10.19	10.19	0.2	5.12	6.38	31.49	0.15	0.03	0.47		20	94	1892	91	1447	43	4.3	8.58	0.03	0.19			7.03	1.62	17.9		2				0.02				0.02		47.17	3.65	0.22		0.57
13239	FW-5177-C1	1880	Basalt				8.31	8.31	8.31	0.2	14.93	13.35	10.75	0.14	0.49	0.96	0.06	40.25	170	604		100	55	75	9.4	0.55	1.06				1.99	239.5		168.5								0.17			5.3			8.01
24287	KM40	2750	Basalt	10.66				10.66	10.66	0.2	5.08	5.58	32.67	0.16	0.02	0.38		10	127	3120	107	1700	76	7.3	8.67	0.04	0.24			4.8	2.07	24.8		3				0.02				0.02		22.75	4.04	0.2		0.6
22783	NG219	2800	Basalt	1.16	9.35			10.51	10.51	0.2	4.73	4.67	33.2	0.16	0.09	0.04	0			3149	123	1782
6925	STV6	3175	Basalt			8.46		8.46	8.46	0.2	4.84	5.72	30.74	0.16	0.06	0.08	0.03	26	139	3431		634			23	0.56	0.78					8.1		14								0.2			8.5			2.64
10473	86228/18	3175	Basalt				9.69	9.69	9.69	0.2	6.41	6.42	26.3	0.17	0.01	0.18	0.08		116	3240	87	1289			11		0.2					31													5			1
6401	M188968	3150	Basalt		13			13	13	0.21	6.61	5.77	18.1	0.25	0.11	0.64		34	132	1590	148	2030	72	1590								73		24															3.61
2115	M187832	1521	Basalt		4.62			4.62	4.62	0.21	12.4	13.9	14.1	0.12	1.58	0.89		47	141	1820	70	449	45	109						67	6	99		200											4				7.14
4944	W252159	3150	Basalt		9.8			9.8	9.8	0.21	16.4	9.61	7.47	0.2	1.61	1.58		30	700	150	100	70		50					30		10	200		300
223	GOR-116	105.5	Basalt				7.7	7.7	7.7	0.21	7.1	10.6	18		0.06	1.05
2858	W223803	1521	Basalt		5.5			5.5	5.5	0.21	16.4	13.3	10.4	0.13	0.49	1.7	0.02								25		9					154													13			5
15154	W193628	1427	Basalt	1.5	5.8			7.3	7.3	0.21	16.7	10.6	12.1	0.12	0.23	0.78	0.04
5781	M188970	3150	Basalt		11.7			11.7	11.7	0.21	9.14	6.28	17.2	0.23	0.11	0.81		30	117	1540	100	879	67	668								96		28															4.94
1279	M139288	241	Basalt		4.09			4.09	4.09	0.21	17.2	16.3	10.3	0.129	0.02	2.01	0.06			612		112										306		27
5731	40/86	32.75	Basalt	2.14	7.51			9.65	9.65	0.21	11.51	8.81	15.27	0.19	0.14	1.16	0.02	36	200	1200	58	360			5	0	0.96					37		12				0.12				0			6.2			3.68
5733	(40/86)	396.5	Basalt	2.14	7.51			9.65	9.65	0.21	11.51	8.81	15.27	0.19	0.14	1.16	0.02	36	200	1200	58	360	80	1.4	5		6					37		12				0.12							5			7
10932	869/6	32.75	Basalt	4.63	6.28			10.91	10.91	0.21	12.75	13.04	10.58	0.19	0.18	1.15	0.04	44	110	1900	52	460			9							36		12											5			0
3128	879364	3775	Basalt			10.41		10.41	10.41	0.21	17.42	14.26	9.48	0.24	1.17	0.63	0.01	45.1017	196.886	1313.46	58.0162	365.719	76.3765	37.5787	3.89177	0.0879519	0.270764			13.3436	25.084	60.9874		48.9423	0	0.5	0	0.0219476	0	0	0	0.0233057			10.3198	0.0946634	0	57.1628
16422	HSS-93	3175	Basalt	1.75	8.75			10.5	10.5	0.21	4.46	4.65	32.1	0.17	0.04	0.18	0.01		107		121	1648	52	14.5	13.9		0	0.02				17.2		14.9											3.3			2.7
20838	K6-1KAB	3175	Basalt			13.55		13.55	13.55	0.21	3.48	6.11	29.62	0.21	0.03	0.3	0.02
10811	TVKR4	3175	Basalt			7.45		7.45	7.45	0.21	5.7	4.64	31.29	0.13	0.05	0.08	0.03	29	143	3502		953			21	0.55	1.14					4.65		9								0.19			7.2			1.75
31597	KM3A	2750	Basalt	10.11				10.11	10.11	0.21	5.17	6.19	31.79	0.14	0.03	0.47		13	110	1688	75	1493	45	5.3	8.57	0.05	0.22			7.13	6.22	18.4		4				0.02				0.03		45	3.73	0.35		0.89
39342	BD0920-2	466.5	Basalt	1.07	3.92		4.88	9.87	9.87	0.21	18.24	13.46	10.27	0.1	0.65	1.76	0.01		142	885	37.7	184	45.8	11.6	7.32	0.07	0.25				4.05	270		85.7				0.03				0.04			7.6			28.4
8339	34JTL 96-3	3175	Basalt				9.26	9.26	9.26	0.216	5.99	8.98	20.4	0.169	0.012	0.09	0.021		116	1950	140	1020	70	0	0	0	16	80			0	5.07		0	10			10			0	7			9		10	3.66
6409	185JTL 97-1	3175	Basalt				2.81	2.81	2.81	0.217	30.4	13.9	2	0.054	0.098	2.58	0.008		64	39	80	40	10	0	0	0	14	30			20	178.42		0	0			10			10	2			0		10	10.97
3801	M188969	3150	Basalt		10.5			10.5	10.5	0.22	7.45	8.36	17.2	0.23	0.08	0.65		33	135	1550	128	1300	60	985								75		26															4.02
6472	M183450	3150	Basalt		7.82			7.82	7.82	0.22	14.8	11.4	9	0.15	0.16	1.6		33	200	540	120	1100	62	1000						7		190		38															8
36741	M183440	3150	Basalt		18.49			18.49	18.49	0.22	7.81	4.64	14.4	0.23	0.14	0.65		33	170	1400	180	2200	130	330						6		81		46															4
8804	M183449	3150	Basalt		8.3			8.3	8.3	0.22	17.5	9.74	10.2	0.15	0.18	1.5		15	90	170	100	840	61	480						9		210		70															9.5
2677	84-567A-20-1, 118-120	14.15	Basalt				5.39	5.39	5.39	0.22	17.49	13.2	11.21	0.13	0.2	1.39				255		157
4477	M186805	3150	Basalt		10.5			10.5	10.5	0.22	8.73	6.99	18.3	0.22	0.08	0.61		27	100	1900	100	420	53	140	18							106		40														10	4.7
1855	M187833	1521	Basalt		4.04			4.04	4.04	0.22	11.5	15.4	12.7	0.11	0.83	1.55		45	136	1830	64	359	30	133						39		120		90										0.005	5				6.12
15126	M182177	3150	Basalt		12.77			12.77	12.77	0.22	9.57	4.1	17.4	0.21	0.11	0.7				1550		600	94	790	18							62		42
35561	W182792	1458	Basalt	1.8	4.4			6.2	6.2	0.22	19.2	12.6	9	0.08	0.23	0.26	0.01	19	140	230	20	96		52					120	6		100		104														8	5.99
12693	11	3175	Basalt	1.12	6.54			7.66	7.66	0.22	5.2	7.23	24.67	0.13	0.01	0.05	0.04
5055	M186800	3150	Basalt		12.8			12.8	12.8	0.22	6.46	5.52	18.9	0.26	0.18	0.64		33	120	1600	130	1200	71	1400	10					9		72		36															3.3
24440	879368	3775	Basalt			9.34		9.34	9.34	0.22	17.58	6.84	13.55	0.14	0.69	1.41	0.01		169		56.9	124	25	3	13.4	0	0.2				6.6	89.4		40	0	0	0	0.2	0	0	0	0			10.1	0	0	34.2
21833	2036	3175	Basalt			11.07		11.07	11.07	0.22	12.78	10.12	11	0.17	0.04	2.21			290		185		83	235	77							8.1		90		0									14			10
2688	M197230	175	Basalt		3.32			3.32	3.32	0.22	24.7	14.1	6.03	0.08	0.07	1.56				255		128	30	37	13							120
7343	K566	3800	Basalt				10.7	10.7	10.7	0.22	15.6	7.92	13.4	0.2	0.04	1.06	0.05					398			14	0.08	0.31				3	50		16											7.9			2.6
35045	C119265	1521	Basalt		9.2			9.2	9.2	0.22	20.1	7.88	7.4	0.12	0.69	2.46	0.06	5.76	66	36.1	63.4	428	104	1610	33.2	0.573	20			23		276		101		27.1		0.101	0.225		8	0.516		0.015	2	4	3.26	22.2	10.2
14787	SL585	3175	Basalt				9.08	9.08	9.08	0.22	4.88	4.39	32.65	0.15	0.18	0.04	0.04								11.6		0.2					11.2		61											4.8			16.2
3209	W178470	2024	Basalt	2.2	6.1			8.3	8.3	0.22	15.3	10.3	10.7	0.19	0.32	2.6	0.04		300			300
4670	B96-7	3175	Basalt				11.6	11.6	11.6	0.22	4	6.12	30.5	0.24	0.03	0.17	0.02	14.4	167	2712	0.04	1674	67	22	10.9	0.05	0.67				0.17	32.7		8.4				0.04				0.01			5			0.79
5861	B03SP2	90	Basalt				9.7	9.7	9.7	0.22	11	9.1	20.3	0.19	0.033	0.81									8.5		0.8	267				26.1		17.2											8.7
17306	HSS-13	3175	Basalt	1.66	8.32			9.98	9.98	0.22	2.49	3.14	38.2	0.16	0.01	0.13	0.01		70		124	2514	57	0	18.9		1.1	0.02				14.5		3											4.7			0.8
14866	HSS-8	3175	Basalt	1.72	8.58			10.3	10.3	0.22	2.3	4.36	36.7	0.17	0.01	0.1	0.02		70		124	2300	62	21.4	15.8		0	0.03				11.1		0											4.9			0
24455	06-07F	3775	Basalt			10.01		10.01	10.01	0.22	19.71	7.58	9.97	0.15	0.1	2.15	0.02		217		48.9	22.6	6	2.5	11.3	0	0.7				5.5	65.1		15	0	0	0	0	0	0	0	0			8.4	0	0	8.5
11763	228/17	3175	Basalt				9.88	9.88	9.88	0.22	6.54	6.84	25.3	0.17	0.02	0.11	0.04		91	3076	88	1194			10		1					16													5			1
35087	NG152	2800	Basalt	1.18	9.56			10.74	10.74	0.221	5.08	5.05	31.81	0.14	0.03	0.02	0.01			3005	126	1622
37112	48JSN 94-1	3175	Basalt				16.7	16.7	16.7	0.227	5.98	8.72	17.4	0.205	0.037	0.41	0.327		170	1143	520	4690	270	8780	0	2	7	33700				15.22		26.87	10			30			20	10			11		270	2.74
27728	8802/10B	3175	Basalt			11.7		11.7	11.7	0.228	5.51	5.29	31.7	0.17	0.09	0.22	0.07	23.7		3242		1779			12.3	0.073	0.552				9.23							0.033				0.042			5.13
4306	M186803	3150	Basalt		9.91			9.91	9.91	0.23	8.64	5.49	19.4	0.21	0.12	0.59		22	97	1800	110	540	48	170	12							96		38															4.6
4311	E4051	515	Basalt				8.5	8.5	8.5	0.23	5.9	14.79	19.17	0.18	0.07	0.3	0.06																	30
28317	879320	3775	Basalt			9.7		9.7	9.7	0.23	15.08	6.83	15.59	0.14	0.31	1.67	0		175		64.7	104.8	20	0.4	8.7	0	0.4				2	51.7		28	0	0.6	0	0	0	0	0	0			8.6	0	0	11.5
5933	M12-04V	515	Basalt			10.75		10.75	10.75	0.23	6.04	7.31	23.92	0.21	0.19	1.54	0.13	46.94	145	1746	79	649			9.73	0.38	0.34				1.21	147		23.12				0.07				0.11			5.26			8.89
4702	K023	3800	Basalt				9.68	9.68	9.68	0.23	16.1	7.12	14.7	0.2	0.14	0.57	0.05					427			14	0.08	0.27				5	43		13											9			7
16637	M182173	3150	Basalt		14.86			14.86	14.86	0.23	6.31	4.28	19.4	0.24	0.07	0.52				1900		790	96	750	12							52		48
1154	W249091	1495	Basalt		4.8			4.8	4.8	0.23	19.5	13.7	9.1	0.16	0.28	0.92				159		75	55	8	23							155		72											10			18
11776	S378	3175	Basalt			9.3		9.3	9.3	0.23	7.2	8.9	21.4	0.16	0.17	0.33	0.01			2208		1102	68		26		4					31		32											6			4
14110	W186922	175	Basalt	1	4.4			5.4	5.4	0.23	16	15	12	0.09	0.07	1.2	0.04
1068	24	3175	Basalt	1.45	7.46			8.91	8.91	0.23	10.44	8.42	20.16	0.31	0.07	0.95	1.22
7261	SO193DR18-4B	188	Basalt				9.07	9.07	9.07	0.23	13.24	11.35	13.39	0.17	0.13	1.44	0.03	40.1	176	1462	59.2	401	73.8	64.3	9.11	0.21	2.79			37.3	0.139	32.8		18.17				0.597				0.054			10.3			3.15
11600	39A/86	32.75	Basalt	2.36	7.5			9.86	9.86	0.23	13.41	10.86	12.05	0.17	0.21	1.17	0.02	35	190	690	53	240			5							97		12											6			0
7481	N157	105.5	Basalt				9.13	9.13	9.13	0.23	10.89	12.25	14.92	0.17	0.2	1.37	0.04		191	1340		283	61.4	16.5	12.4	0	0.46					116.6		7.91				0.11				0.08			10.9			2
6888	N156	105.5	Basalt				8.98	8.98	8.98	0.23	10.14	10.83	15.9	0.17	1.17	0.96	0.03		151	1144		254	52.1	29.5	12	0.23	1					51.3		89.8				0.23				0.1			5.4			26.53
13726	N157	105.5	Basalt			10.15		10.15	10.15	0.23	10.89	12.25	14.92	0.17	0.2	1.37	0.04		191	1340		283.33	61.43	16.47	12.4	0	0.46					116.6		7.91				0.11				0.08			10.93			2
16949	K6-1KAA	3175	Basalt			13.67		13.67	13.67	0.23	3.86	6	29.51	0.22	0.04	0.34	0.03
24273	HSS-1	3175	Basalt	1.44	7.22			8.66	8.66	0.23	3.83	4.57	35.52	0.13	0.02	0.08	0.02		93		118	2143	44	13.5	11.1		0	0.05				7.6		0											4.5			2.9
15888	MC2103/8	3175	Basalt	0.52	8.69			9.21	9.21	0.23	4.74	1.65	37.06	0.15	0.02	0.03	0.01		100.34	2132		2105.1		38.56	10.15		0.34					4.51				0.62									3.38
10814	LMCD005-216.8	3175	Basalt	0.52	8.65			9.17	9.17	0.23	4.89	2.37	37.13	0.16	0.01	0.05	0.02		99.16	2074		2337.21		53.51	11.4	0.09	0.57	0.24				6.84				2									4.56
12640	8802/10B	3175	Basalt				10.6	10.6	10.6	0.23	5.57	5.33	31	0.18	0.09	0.22	0.07		122	3275	104	1797			12		1					22													6.9			3.3
40588	CP26	107	Basalt	1	2.5			3.5	3.5	0.23	28	15.5	4.3	0.02	0.01	1.1	0.05		78	150		15	27	28	2	2					3	432		38								3			4			2
9056	M5-300	82.55	Basalt			11.12		11.12	11.12	0.23	11.54	17.48	12.48	0.2	0.11	0.33	0.03	36.9	227	1915		365			17	0.09	0.51					37		7											8.5			1.21
4360	MP-4	2700	Basalt			10.89		10.89	10.89	0.23	4.34	5.09	32.94	0.23	0.01	0.01	0.03	9	72						7.8	0.035	0.29											0.024				0.011			5.8
38452	NG124	2800	Basalt	1.15	9.37			10.52	10.52	0.23	4.88	4.81	32.84	0.12	0.02	0.04	0.01
30251	KM2A	2750	Basalt	9.93				9.93	9.93	0.23	5.55	5.83	32.45	0.14	0.02	0.41		25	132	2110	85	1716	60	5.2	8.56		0.26			7.15	14.22	18.6		3				0.02				0.02		38.51	4.29	0.56		0.93
5808	TVKR16	3175	Basalt			7.13		7.13	7.13	0.23	5.85	6.03	30.36	0.14	0.09	0.15	0.03	29	151	3280		604			25	0.52	0.87					9.36		19								0.19			8.3			3.61
10875	8552	3175	Basalt				9.18	9.18	9.18	0.23	7.1	8.93	24.4	0.16	0.02	0.5	0.12		125	2802	78	976			11		0					8													5			1
1906	117TOH 95-1	3175	Basalt				10.5	10.5	10.5	0.236	5.89	9.96	18	0.283	0.02	0.38	0.019		116	2217	110	1170	60	0	0	0	17	0			10	6.76		17.91	10			10			10	4			6		10	5.49
34390	8802/10A	3175	Basalt			12.1		12.1	12.1	0.239	6	4.55	30.1	0.16	0.11	0.28	0.07			3425		1785									6.14
659	W173498	14.55	Basalt	0.9	0.64			1.54	1.54	0.24	9.6	19.8	0.57	0.09	2.1	2.2	7.8		70	200		20		15	200							3000		1000											70
8393	M183444	3150	Basalt		11.52			11.52	11.52	0.24	8.37	8.02	16.7	0.21	0.08	0.55		26	140	1300	150	1300	130	1300								100		35											5				4.4
35975	M182175	3150	Basalt		21.94			21.94	21.94	0.24	2.45	0.81	19.3	0.28	0.04	0.15				2700		1750	194	860	12									30
3341	W224726	467	Basalt	2	6.4			8.4	8.4	0.24	13.3	9.5	11.2	0.19	0.46	3.3	0.04			642		185	58	102	22		5					215													11
36977	LSU-1-790.5	3175	Basalt			9.73		9.73	9.73	0.24	3.88	1.07	27.93	0.12	0.01	0.06	0.02	14	80	1668	114.4	1494	135	108	16	0	0.48	1.08		1.9	0.4	2		0	0	25.8		0	0.16		0.08	0.03			5	0.65	10	0
2302	LSU-1W2-663.5	3175	Basalt			9.11		9.11	9.11	0.24	4.98	9.12	22.97	0.23	0.02	0.11	0.01	23	92	2462	92.9	1159	416	67	14	0	0.8	1.08		0.4	5.5	8		0	0	6.14		0	0.28		1.04	0.07			9	0.11	2	1
8798	W224724	467	Basalt	1.2	7.1			8.3	8.3	0.24	14.5	6.4	10.1	0.15	0.72	4	0.03			484		134	76	67	31		8					325													14			8
2908	10	3175	Basalt	0.75	7.76			8.51	8.51	0.24	6.71	8.98	20.21	0.2	0.01	0.27	0.02
17134	KDM-12	3175	Basalt			9.96		9.96	9.96	0.24	9.68	8.29	18.8	0.16	0.1	0.91	0.03	33	185	1820	69	480	60	0	19	0.14	0.4					84		19	0			0.12	0.7			0.05			8.9			0
4883	W249265	175	Basalt		8.3			8.3	8.3	0.24	12.8	9.47	16.8	0.17	0.26	1.25	0.05	34.8	156	1390	80	680	90	83	36	0.81	1.5			6	8	47		93				0.15						0.02	12			8	7.22
10756	M182172	3150	Basalt		13.74			13.74	13.74	0.24	7.33	4.31	19.1	0.24	0.06	0.56				1850		1200	94	790	12							60		56
9815	W230644	1521	Basalt	2.2	4			6.2	6.2	0.24	19.1	11.6	8.1	0.11	1.9	1.4	0.01					149	54	137	22							128		662											9			20
1045	M139281	241	Basalt		3.48			3.48	3.48	0.24	21.9	16	7.86	0.123	0.11	1.41	0.07			81.6		56										459		45
10992	K626	3800	Basalt				9.2	9.2	9.2	0.24	17.2	7.81	12	0.16	0.07	2.29	0.05					197			12	0.04	0.32				7	104		16											15			0.8
3754	K694	3800	Basalt				8.65	8.65	8.65	0.24	16.9	9.17	12.3	0.19	0.12	1.02	0.05					290			18	0.09	0.35				3	74		9											11			3.3
20401	867/10	32.75	Basalt	3.73	5.91			9.64	9.64	0.24	13.44	14.5	9.35	0.15	0.2	0.67	0.03	67	190	790	55	230			11							120		12											6			0
17125	38B/86	32.75	Basalt	1.17	8.79			9.96	9.96	0.24	14.2	12.09	10.84	0.16	0.18	1.72	0.04	39	200	880	54	300			7							93		14											6			8
13996	31B/86	32.75	Basalt	2.54	7.05			9.59	9.59	0.24	12.67	11.59	11.43	0.16	0.23	1.63	0.03	39	200	927	56	290			5							72		21											6			0
10757	DT06-8	275	Basalt			4.58		4.58	4.58	0.24	20.96	13.33	9.93	0.08	0.06	1.8	0.02	19.56	80.49	654.4		213			11.8	0.096	0.228					160.9		9.725				0.029				0.071			5.46			1.493
13794	MPD29-121.5	3175	Basalt	0.76	9.4			10.16	10.16	0.24	5.26	4.59	32.79	0.17	0.09	0.22	0.02		111.05	4584		1463.54	93.89	11.18	0		0.51	0.06				168.85				0.8		0.11							4.04
24744	K6-1KBB	3175	Basalt			14.05		14.05	14.05	0.24	4.07	6.26	28.69	0.21	0.04	0.34	0.03
12070	869/18	32.75	Basalt	1.79	6.97			8.76	8.76	0.24	15.2	12.1	11.27	0.15	0.1	2.07	0.03	62	210	360	55	230			11							190		34											6			0
15825	LMCD005-313.6	3175	Basalt	0.65	9.78			10.43	10.43	0.24	4.88	2.69	35.72	0.17	0.02	0.03	0.02		92.07	1800		1814.69		30.46	11.13	0.14	0.51	0.06				15.18				1.32									6.07
28959	D103938	0.005	Basalt	1.17	10.7			11.87	11.87	0.24	5.95	5.58	29.46	0.17	0.03	0.68	0.01	25	130	1400	160	1200	89	46	26							69		27
12363	8551/4	3175	Basalt				12.9	12.9	12.9	0.24	7.17	6.83	22.6	0.22	0.03	0.21	0.13		113	3067	80	900			13		2					7													6			1
940	485439	3080	Basalt			7.9		7.9	7.9	0.24	5.86	25	9.77	0.3	0.07	0.18	0.05	23	123	6415	90	976			11.4	0.17	0.62				22.27	1773.8		67.4				0.04				0.05			4.9			7.5
206	GOR-109	105.5	Basalt				10.1	10.1	10.1	0.24	10.3	6	26.5		0.04	0.61
9194	STV5	3175	Basalt			8.36		8.36	8.36	0.24	5.43	6.73	29.51	0.15	0.07	0.13	0.03	25	128	3124		715			24	0.54	0.79					9.18		14								0.19			8.3			2.67
5095	127-8	3175	Basalt				10.85	10.85	10.85	0.24	5.24	7.83	27.4	0.22	0.01	0.01			100	1920		1550	125	35	15							10		35											5.3
11846	8243	3400	Basalt			12.8		12.8	12.8	0.24	4.04	5.44	29.56	0.22	0.09	0.46	0.05
12967	STV2	3175	Basalt			8.87		8.87	8.87	0.24	5.77	5.12	30.24	0.15	0.03	0.08	0.03	25	124	3581		728			27	0.54	1.08					24.5		52								0.21			8.9			2.39
12573	8551/5	3175	Basalt				10	10	10	0.24	7.3	9.37	22.7	0.17	0.03	0.17	0.17		135	2820	79	1097			12		2					5													6			3
8637	331/144/5	3175	Basalt			11.58		11.58	11.58	0.24	5.24	5.85	30.74	0.21	0.01	0.4	0.015		112	2870	108	1628			13.3		1.1	360				19		1.8											6			1
12380	530/13	158.25	Basalt				9.56	9.56	9.56	0.241	10.44	11.25	13.64	0.163	0.5	0.2	0.065	41.9488			59.4444	88.8466		19.3574	61.3324	1.48764	4.14334				2.18938	139.436		136.035				0.224823				0.319072			14.9179			13.0476
29138	8804/3J	2855	Basalt			11.9		11.9	11.9	0.247	5.6	5.83	29.6	0.17	0.06	0.37	0.08			3311		1773									10.5
4909	M186825	3150	Basalt		13.2			13.2	13.2	0.25	4.56	5.32	19.7	0.27	0.13	0.49		36	140	1700	150	1500	70	4600	10					8		52		26															2.4
1240	M187830	1521	Basalt		3.43			3.43	3.43	0.25	15.4	12.5	10.9	0.11	0.37	2.72		33	111	678	43	200	40	18			11			47	4	297		96										0.02	7				8.84
22415	BS-5A	3425	Basalt	8.51				8.51	8.51	0.25	4.62	4.44	30.35	0.13	0.02	0.21	0.02		141	2138		1313	48		14	0.04	0.22				2.04	24		11								0.01			5			3
19235	M182179	3150	Basalt		15.25			15.25	15.25	0.25	8.87	3.79	17.6	0.24	0.14	0.48				1400		480	108	500	20							66		42
21842	8120	3175	Basalt	1.97	9.1			11.07	11.07	0.25	6.5	7.88	23.35	0.17	0.11	0.65	0.03			1250	110	600
14423	RM317	2700	Basalt			12.65		12.65	12.65	0.25	4.18	4.67	28.29	0.21	0.03	0.08	0.01	16.26	1141	4463	56.99	659	98.17	26.24	2.63		1.2					16.64		15.76				0.07							6.1			1.03
5789	83330145	2930	Basalt	1.94	7.22			9.16	9.16	0.25	1.72	15.38	19.49	0.18	0.07	0.33	0.01	35	171	901		958	50	23	14		0			2		47		40											7			4
11896	B94-4	3175	Basalt				9.9	9.9	9.9	0.25	3.7	3.8	33.5	0.17	0.07	0.13	0.03	12.3	133	727	0.04	1277	63	21	16.2	0.09	0.72				0.36	24.3		1.8				0.05				0.02			6.3			5.67
4380	M120117	175	Basalt	0.93	6.18			7.11	7.11	0.25	11.2	16.2	13	0.15	0.03	1	0.05		200			150		70						4															10				7
14023	RM340	2700	Basalt			11.39		11.39	11.39	0.25	4.37	8.98	23.21	0.19	0.05	0.39	0.02	10	310	11.04	48.5	614	38.95	3.98	7.03		0.69					47.06		13.48				0.06							12.04			0.37
7252	W174188	1458	Basalt	1	5.4			6.4	6.4	0.25	19.4	14.4	8.6	0.12	0.07	1		100	200	500	50	100		5							3	200		15
5988	SURC0014-248	3175	Basalt	0.5	8.22			8.72	8.72	0.25	4.97	2.94	36.76	0.17	0.03	0.33	0.02		76.24	4079		1845.2	36.46	27.36	17.02	0.23	0.57	0.13								3.97
25087	HSS-28	3175	Basalt	1.79	8.95			10.74	10.74	0.25	2.82	3.84	36.09	0.16	0.02	0.02	0.02	12	70		136	2174	62	24.7	18		1.1	0.03				8.2		0											5.7			2.9
18511	HSS-92	3175	Basalt	1.89	9.47			11.36	11.36	0.25	4.51	5.17	30.27	0.18	0.26	0.39	0.02		102		125	2071	59	32.9	15.4		0	0.02				29.6		14.3											5.7			4.1
24372	MW5	3175	Basalt				10	10	10	0.25	5.19	3.56	33.2	0.15	0.08	0.05
23835	179757	3175	Basalt			11.28		11.28	11.28	0.25	5.57	3.27	33.18	0.17	0.01	0.03	0.02	23	100	5034	93.4	1589	101.4	15.8	11	0.034	0.4				11.201	22.6		3.59				0.029				0.014		101	3.7	0.17		0.24
416	GUA-B9	3175	Basalt		11.97			11.97	11.97	0.25	4.98	4.33	32.41		0.01	0.05	0.02	16	115	3946		1975			18		4					7													18			1
27442	2004-28	2750	Basalt	10.29				10.29	10.29	0.25	7.07	8.32	25.02	0.15	0.05	0.05			11.6	3092	130	1546	16	3	8.3	0.06	0.22			0.871	0.207	61		2.1				0.01				0.01		44	7.7	0.07		0.01
17979	STV3	3175	Basalt			8.79		8.79	8.79	0.25	5.16	4.16	30.34	0.14	0.08	0.08	0.05	22	132	3544		677			22	0.55	0.95					6.68		16								0.19			7.5			3.66
12277	AB94-168B	3175	Basalt			13.47		13.47	13.47	0.25	4.64	2.91	26.82	0.23	0.76	0.09	0.02	26	135	2657	112	1392			14.7	0.14	0.85											0.07				0.03			6.47
8621	8551/1	3175	Basalt				9.37	9.37	9.37	0.25	6.44	9.54	23.6	0.17	0.02	0.38	0.16		116	2671	81	1076			14		1					8													5			1
29908	228/13	3175	Basalt				12	12	12	0.25	6.75	5.08	25.3	0.17	0.02	0.02	0.07		140	3591	74	1375			14		1					13													6			3
39640	289JTL 97-3	3175	Basalt				9.01	9.01	9.01	0.254	6.06	3.22	26.7	0.084	0.029	0.16	0.018		126	2333	100	1090	60	10	0	0	12	950			10	16.07		8.96	0			0			10	11			1		10	6.4
23099	8802/5	3175	Basalt			11.2		11.2	11.2	0.256	6.24	6.27	28.9	0.17	0.09	0.65	0.07	24.7		3137		1642			14.1	0.13	0.727				2.76							0.044				0.056			6.25
4879	111TOH 93-1	3175	Basalt				7.47	7.47	7.47	0.257	6.41	7.77	22.7	0.153	0.027	0.14	0.02		128	2326	110	1260	60	10	0	0	4	0			0	6.76		8.96	0			0			20	7			4		0	1.83
32160	8804/3E	2855	Basalt			13.1		13.1	13.1	0.257	5.52	5.38	29.9	0.18	0.09	0.12	0.09	25.5		3205		1884			12.9	0.075	0.623				7.46							0.036				0.044			5.52
4307	164TOH 94-1	3175	Basalt				10.1	10.1	10.1	0.258	6.55	8.73	20.2	0.214	0.015	0.13	0.036		143	2251	130	1070	80	20	0	0	16	0			0	5.07		17.91	0			10			10	2			6		10	3.66
31244	DY-13	3175	Basalt			10.03		10.03	10.03	0.2599	5.62	7.35	23.66	0.1396	0.02	0.12	0.026	15.6	116.2	5501.6	88	1442			14.5	0	0.9				1	20.4										0.1			6.9			0
8857	M183437	3150	Basalt		14.96			14.96	14.96	0.26	3.88	3.88	19.7	0.27	0.08	0.25		33	170	2300	200	2500	120	1700						5		37		15															2
6364	M173604	3150	Basalt		9.87			9.87	9.87	0.26	14	6.48	14	0.19	0.15	1.3			296	292	101	353	73	58
40636	SC2007-04	2700	Basalt			26.59		26.59	26.59	0.26	9	3.73	3.73	0.13	0.06	0.01	0.1	26	651	82	55	95	103	8	29	0.34	1.03			41.7	1.2	47.5		31				0.06				0.14			91.7	0.26		1.12
1849	W219632	1521	Basalt		4.4			4.4	4.4	0.26	20.1	12	7.4	0.12	0.7	1.7	0.11	37.3		135	33.8		42.3		31	0.78	5					254		200					1.9						13			25
18411	M183439	3150	Basalt		12.61			12.61	12.61	0.26	8.95	6.3	15.3	0.2	0.08	1.1		33	140	1300	120	1300	98	1000						8		93		370															4.6
8342	M182174	3150	Basalt		13.7			13.7	13.7	0.26	6.8	4.37	19.2	0.25	0.07	0.49				1950		890	100	720	12							50		38
32210	RM338	2700	Basalt			13.84		13.84	13.84	0.26	4.42	2.76	27.57	0.19	0.04	0.09	0.01	15.87	460	1710	62.9	690	36.24	6.25	7.3		0.85					7.53		20.02				0.07							6.14			0.54
477	1	1521	Basalt				7.7	7.7	7.7	0.26	9.91	8.6	20.8		0.07	0.87				95	1224	74		1090								111
15556	SERINGA10	3175	Basalt			12.23		12.23	12.23	0.26	5.88	9.7	20.8	0.2	0.07	0.48	0.02		116	1030	100.5	1040	76	154	13.5	0	0.8	0.02		2.2	2.3	25.5		20	31.2			0.05	0.18		0.2	0		80	6.4	0.22	0.8	0.7
39591	265	2700	Basalt	2.26			12.52	14.78	14.78	0.26	18.7	5.91	6.75	0.14	0.13	0.47
9297	M186826	3150	Basalt		13.4			13.4	13.4	0.26	7.32	6.4	16.4	0.24	0.12	0.87		36	180	1800	150	2000	69	1900	12							86		26															3.9
33235	16	3175	Basalt	1.18	7.7			8.88	8.88	0.26	4.66	11.1	21.4	0.12	0.01	0.3	0.05	30	100	1840	95	940	50	490	25			0.08			10	60
6136	M188972	3150	Basalt		13.4			13.4	13.4	0.26	7.3	4.96	17.8	0.26	0.08	0.87		35	145	1970	103	837	74	631								76		29															3.98
14112	W206921	175	Basalt	2.9	6.1			9	9	0.26	18.2	11.8	8.4	0.15	0.36	1.4	0.04
3337	K585	3800	Basalt				8.84	8.84	8.84	0.26	17.3	8.73	11.8	0.2	0.02	1.04	0.05					279			17	0.1	0.37				4	61		7											13			2.5
3805	W241316	1374	Basalt		4.11			4.11	4.11	0.26	22.8	15.2	7.23	0.09	0.14	1.05		34.1	160	411	34	80	43	144	28	0.43						622		93		17			0.18						4	4.4		3	11
3477	K562	3800	Basalt				8.03	8.03	8.03	0.26	17.7	10.1	9.11	0.18	0.2	1.03	0.05					267			20	0.1	0.38				4	71		18											12			8
2712	K733	3800	Basalt				9.57	9.57	9.57	0.26	17	10.5	11.6	0.23	0.18	0.88	0.05					223			17						2.8	45													12			5
4646	W243826	175	Basalt		8.2			8.2	8.2	0.26	14.4	11.2	14.1	0.17	0.28	1.44	0.06	37.5	160	1090	67.7	511	69	67	39	0.83	1.9		3	6		55		76				0.12						0.02	12			3	8.2
5640	W243827	175	Basalt		8.6			8.6	8.6	0.26	13.7	10.7	15.5	0.17	0.27	1.4	0.06	36.6	160	1200	73.4	578	70	66	37	0.72	1.6		7.4	5	5	44		62		6.8								0.02	12			2	7.8
5841	M120107	175	Basalt	0.73	2.84			3.57	3.57	0.26	18.2	15.1	9.76	0.07	0.47	1.77	0.05	50	100	700	30	100		20					10	4		200		20														6	10
8516	B95-18	3175	Basalt				11	11	11	0.26	4.5	5.21	29.6	0.2	0.14	0.28	0.02	9.4	362	2498	0.04	1892	71	6	15.6	0.09	0.96				0.37	36.4		7.5				0.06				0.03			6.8			5.27
7777	19	3175	Basalt	3.21	4.36			7.57	7.57	0.26	15.75	14.73	9.11	0.14	0.19	1.34	0.24			282	1	286		14								277																13
3179	15	2700	Basalt			9.15		9.15	9.15	0.26	5.14	9.15	26.36	0.21	0.1	0.02	0.03	33	152	2275		1801	65	31	19							14													11			5
40551	NZ-407B	515	Basalt	0.82	8.39	10.14		19.35	19.35	0.26	12.4	5.76	9.29	0.12	0.66	1.16	0.04	29	176	991	47	296			29	0.72	1.4											0.2				0.32			5.2
20596	LG13-1	32.75	Basalt				8.37	8.37	8.37	0.26	1.34	1.98	41.73	0.13	0.02	0.26	0.02	13	10	2495	106	2042	59	20	11	0.04	0.8			2.5	1.8	27		11											1.5			1.9
21680	MW4	3175	Basalt				10.4	10.4	10.4	0.26	5.53	3.6	32	0.16	0.1	0.07
7233	1	3175	Basalt			10.13		10.13	10.13	0.26	5.64	8.57	25.31	0.19	0.08	0.16	0.01								10																				7
8845	61	2755	Basalt				9.97	9.97	9.97	0.26	7.8	2.85	28.15	0.18	0.019	0.06	0.03		137	2819	100	1470	110	40				0				27
14083	8802/5	3175	Basalt				10.2	10.2	10.2	0.26	6.29	6.33	29.2	0.17	0.09	0.66	0.08		140	3168	128	1658			16		1					27													7.5			2.7
6857	498264	3070	Basalt			6.86		6.86	6.86	0.26	18.61	9.47	10.84	0.13	0.23	2.63	0.04	27	124	99	44	167			28.6	0.37	0.83				4.77	106		27.69				0.04				0.1			7.3			12
5435	DUB20	3175	Basalt		9.53			9.53	9.53	0.26	5.09	3.6	35.48	0.19	0.11	0.06	0.02	26.3		2643	147	2693			7.3							7													5.8			3
12728	NG208	3175	Basalt	2.31	8.3			10.61	10.61	0.26	6.06	5.42	29.57	0.18	0.24	0.11	0.14
10828	485478	3080	Basalt			10.32		10.32	10.32	0.26	7.19	10.39	23.19	0.18	0.01	0.26	0.03	23	107	1692	84	897	85.5	19.1	10.5	0.238	0.7			7.9	0.3	38		2.6				0.05				0.284			7.4	0.3		0.6
12112	TVKR20	3175	Basalt			8.18		8.18	8.18	0.26	9.19	9.66	23.55	0.14	0.11	0.26	0.04	32	167	2290		731			28	0.75	1.22					6.15		17								0.36			9.4			3.31
19006	IKOMA0923-05	197	Basalt				6.34	6.34	6.34	0.26	20.43	15.97	9.04	0.1	0.15	0.77	0.03															527																3.06
925	86165	3230	Basalt				9.62	9.62	9.62	0.26	5.54	5.74	30.9	0.37	0.02	0.12	0.03		100	2280	140	1820			14							6													6			0
26716	SC12	3175	Basalt			11.58		11.58	11.58	0.26	2.8	4.12	34.32	0.17	0.02	0.31	0.02	16	101	2302	123	3897	58	32	22		12	204				24				1.15							0		6			10
16920	AT8	2800	Basalt	1.16	9.4			10.56	10.56	0.26	5.49	5.29	31.13	0.17	0.05	0.2	0.03
13373	8551/2	3175	Basalt				10.7	10.7	10.7	0.26	7.77	9.4	22.7	0.18	0.03	0.45	0.16		131	3187	74	1004			14		2					12													5			1
36145	MN-21	3175	Basalt	2.22	8.02			10.24	10.24	0.26	8.89	5.14	27.15	0.13	0.05	0.26	0			2320	76	920										25																6
24154	137TOH 94-1	3175	Basalt				8.85	8.85	8.85	0.262	6.53	7.41	23.1	0.133	0.005	0.05	0.022		129	2525	150	1110	110	30	0	0	15	0			30	4.23		17.91	10			0			10	9			4		10	5.49
18278	TN18	2700	Basalt	11.9				11.9	11.9	0.262	5.27	5.5	30.4	0.189	0.021	0.64	0.01		123	2244	114	2320
29782	272JSN 95-1	3175	Basalt				8.32	8.32	8.32	0.263	7.03	6.58	24.1	0.118	0.008	0.02	0		129	2703	200	1150	50	0	0	0	14	0			10	6.76		0	10			0			10	8			5		10	4.57
3100	197TTT 97-1	3175	Basalt				7.01	7.01	7.01	0.264	6.91	9.28	21.2	0.162	0.037	0.41	0.02		133	2326	170	750	50	0	0	0	12	210			10	38.05		44.78	0			10			10	6			3		10	3.66
8362	8SII 93-2/85.30	3175	Basalt				9.32	9.32	9.32	0.267	5.25	7.94	22.53	0.17	0.01	0.03	0.005		127	2245	68	922	68	11	14		1	2630			8	9		4.9											11			0.07
36396	8802/9B	3175	Basalt			12.7		12.7	12.7	0.267	6.12	6.18	28.5	0.16	0.14	0.29	0.11	27.4		3397		1720			13.7	0.077	0.58				8							0.034				0.053			5.79
19070	TN15	2700	Basalt	11.8				11.8	11.8	0.268	5.35	5.43	30.4	0.186	0.021	0.62	0.01		123	2226	108	2068																					0.3603
27589	M188974	3150	Basalt		4.81			4.81	4.81	0.27	18.4	11.1	7.41	0.07	0.43	2.22		19	102	511	92	1310	27	424						9		198		102															9.97
5483	21TTT 96-1	3175	Basalt				7.59	7.59	7.59	0.27	4.29	7.29	27.33	0.151	0.02	0.09	0.016	24	110	2425	74	1340	52	19	17	0.3	1	170			2	2		12								0.2			10			0.07
5147	W206920	175	Basalt	2.9	6			8.9	8.9	0.27	15	9.2	8.7	0.18	0.21	3.6	0.04	61	210	140	32	48	86	220								210		82											11				7.7
1312	M187829	1521	Basalt		5.12			5.12	5.12	0.27	8.24	15.1	16.9	0.16	0.08	0.94		64	197	1310	77	363	68	102						52	6	66		17											5				4.88
37048	W182777	1458	Basalt	1.7	4.8			6.5	6.5	0.27	17.6	14.1	9.6	0.08	0.04	0.33	0.01	52	190	510	36	130		96	10					10		210		30											7			2	6.11
6899	84-567A-20-1, 140-144	110	Basalt			6.87		6.87	6.87	0.27	19.2	11.9	10.3	0.13	0.12	1.51	0.01	42.4	147	460	43	177	67	2.4	14	0	0.09				0.12	102		4.13				0.04				0			5.62			0.57
4029	E4053	515	Basalt				9.27	9.27	9.27	0.27	7.51	13.55	14.77	0.2	0.35	0.8	0.1																	40
8216	K307	3800	Basalt				9.84	9.84	9.84	0.27	17.7	7.77	12.7	0.18	0.1	0.74	0.05					298			16	0.09	0.24				3	42		4											11			3.1
20162	KL-5	3425	Basalt	5.13				5.13	5.13	0.27	5.12	6.78	32.31	0.08	0.05	0.11	0.01		108	2923		1396	60		13	0.09	1.93				1.76	23		13								0.01			4			1.2
5407	D256632	103.9	Basalt		6.51			6.51	6.51	0.27	14.8	13.6	13.9	0.13	0.29	0.96	0.06
12747	K297	3800	Basalt				11.2	11.2	11.2	0.27	15.7	6	15.8	0.19	0.03	0.53	0.05					291			17	0.19	0.19				4	11		6											9			1.7
5977	KL-2	3425	Basalt	9.74				9.74	9.74	0.27	6.34	5.86	22.91	0.19	0.06	0.46	0.04		188	1969		866	61		20	0.85	1.2				2.33	23		10								0.13			7			1.6
5133	W249274	175	Basalt		8.4			8.4	8.4	0.27	14.6	11.3	13.1	0.17	0.28	1.48	0.07	39.4	176	941	65.4	440	93	91	41	0.88	1.9			19	5	66		110				0.13						0.03	16			12	8.12
3598	W249277	175	Basalt		8.1			8.1	8.1	0.27	14.6	11.3	13.3	0.18	0.31	1.46	0.06	37.7	173	925	65.3	450	80	90	36	0.86	2			10	6	61		91		26		0.13						0.03	15			11	8.13
2722	K736	3800	Basalt				9.58	9.58	9.58	0.27	17.4	10.3	11.4	0.23	0.18	1.43	0.05					266			16	0.1	0.38				4	65		36											12			6
30995	83330086	1850	Basalt	1.78	8.25			10.03	10.03	0.27	16.02	10.71	8.08	0.14	0.89	1.66	0.01	45	177	216		54	79	42	12		0			2		178		224											9			26
4785	W176276	1521	Basalt	4.1	6.1			10.2	10.2	0.27	13.1	14.3	13	0.21	0.24	0.36	0.09	100	300	1500	100	300		30								700		70
7556	A1 M3	2700	Basalt				11.3	11.3	11.3	0.27	6.93	7.36	26.5	0.21	0.15	0.37
7069	422/86	3175	Basalt			9.56		9.56	9.56	0.27	5.12	4.74	32.45	0.18	0.01	0.16	0.03	17.9	68	2900	80	1462	66.9	5.6	14.8	0.017	0.9				8.063	25.6		3								0.008			6	0.08		0.9
6775	V47	2700	Basalt			10		10	10	0.27	17.5	8.29	11.4	0.19	0.8	2.4	0.02	66	165	179	37	295			19	0.14	0.78				9.6	176		161				0.05				0.05						36.6
10818	44991 INTERIOR	275	Basalt			10.89		10.89	10.89	0.27	5.83	9.29	25.67	0.19	0.1	0.61	0.03		158	1526		626	59	28	24	0					2	70		23								1			6			1
11458	SURC0014-304	3175	Basalt	0.8	7.88			8.68	8.68	0.27	6.52	5.23	28.78	0.15	0.14	0.77	0.04		85.79	5966		1592.87	79.13	61.69	24.29	1.2	1.09	0.15								4.92
8291	A1 M2	2700	Basalt				10.4	10.4	10.4	0.27	7.21	7.08	27.5	0.19	0.13	0.42
14533	HSS-95	3175	Basalt	2.11	10.56			12.67	12.67	0.27	4.92	7.39	25.68	0.21	0.1	0.63	0.03	19.2	120		130	1499	64	145	12.9		0	0.03				34.3		5.2											5.6			2.7
18488	TN14	2700	Basalt	11.8				11.8	11.8	0.27	5.41	5.45	30.2	0.187	0.021	0.63	0.01		122	2221	100	2141																					0.3688
38308	PH32	3175	Basalt			10.4		10.4	10.4	0.27	5.57	4.4	33.1	0.12	0.05	0.28	0.01			2409		1926
7063	MF-2	3175	Basalt	1.77	8.85			10.62	10.62	0.27	3.02	4.62	33.86	0.2	0.01	0.04	0.01		91		128		70	7	19.5		0.9					17.5													6.6			0
14883	MW11	3175	Basalt				10.3	10.3	10.3	0.27	5.64	5.03	31.2	0.17	0.07	0.06
7276	MC2103/10	3175	Basalt	0.51	8.03			8.54	8.54	0.27	5.55	2.24	36.24	0.16	0.01	0.07	0.01		113.53	2032		2455.83		63.23	12.36		0.45	0.06				3.37				3.6									4.5
12369	57	2755	Basalt				9.97	9.97	9.97	0.27	7.89	6.57	26.91	0.17	0.006	0.1	0.02		143	2545	90	1250	80	30				470				39
31797	179756	3175	Basalt			10.86		10.86	10.86	0.27	6.22	5.68	29.15	0.15	0.01	0.08	0.02	25	99	4699	99.8	1286	96.9	12.5	14	0.092	0.6				0.907	52.7		6.58				0.036				0.02		120	4.8	0.1		0.23
31893	8802/9B	3175	Basalt				11.6	11.6	11.6	0.27	6.2	6.27	28.6	0.16	0.14	0.29	0.11		147	3435	105	1739			15		0.8					30													5.2			4.3
8157	228/4	3175	Basalt				9.82	9.82	9.82	0.27	6.75	7.43	24.2	0.18	0.2	0.78	0.14		116	2919	64	1225			16		1					28													7			6
30746	PK33	2550	Basalt	1.69	7.59			9.28	9.28	0.27	5.67	4.32	33.41	0.13	0.02	0.07	0.03	21	127	2363	118	1433			9																			83	6
11555	08QS62	396.5	Basalt			9.85		9.85	9.85	0.27	11.09	9.38	19	0.17	0.55	0.63	0.03	32.84	208.22	692.98	53.74	268.92	61.11	26.03	14.88	0.14	0.42				1.36	73.02		54.03				0.08				0.11			5.81			20.44
35108	G44	3175	Basalt			10.75		10.75	10.75	0.27	11.53	10.76	14.12	0.14	0.6	0.95	0.04	14	94	1349	61	489	48	20	21	0.68	1.07				3.2	77		90				0.09	0.39			0.25			15			236
7860	485473	3080	Basalt			9.21		9.21	9.21	0.27	6.36	10.23	23.09	0.17	0.02	0.3	0.01	24	104	1575	84	845	79.2	10.8	12.5	0.339	0.77			5.8	1.6	33		1.9				0.05				0.293			7	0.18		0.8
7861	485473	3080	Basalt	9.21				9.21	9.21	0.27	6.36	10.23	23.09	0.17	0.02	0.3	0.01	24	104	1575	84	845	79.2	10.8	12.5	0.339	0.77				1.554	33		1.9				0.05				0.293			7			0.8
11903	485475	3080	Basalt			9.9		9.9	9.9	0.27	6.28	12.03	22.29	0.17	0.01	0.2	0.01	26	107	1654	83	735	80.6	6.7	15.6	0.356	0.69			9.5	1.8	33		6.1				0.06				0.183			8.4	0.11		0.7
11904	485475	3080	Basalt	9.9				9.9	9.9	0.27	6.28	12.03	22.29	0.17	0.01	0.2	0.01	26	107	1654	83	735	80.6	6.7	15.6	0.356	0.69				1.833	33		6.1				0.06				0.183			8.4			0.7
8815	331/347	3175	Basalt			11.07		11.07	11.07	0.27	5.63	5.65	31.46	0.2	0.01	0.31	0.015		115	2900	100	1524			14		0.4	100				17		3.2											7			4
40714	U8	3175	Basalt	10.63	0.21			10.84	10.84	0.27	0.97	3.02	33.83	0.04	0.06	0.82	0.69			1863	96	1333	149	30								34																3
8817	331/347	3175	Basalt			11.07		11.07	11.07	0.27	5.63	5.65	31.46	0.2	0.01	0.31	0.02	21.5	115	2900	100	1524	56.1	29.5	14	0.043	0.4			17.1	1.567	17		3	0.06			0.036	0.19		0.18	0.013			7	0.01		4
8818	331/347	3175	Basalt			11.07		11.07	11.07	0.27	5.63	5.65	31.46	0.2	0.01	0.31	0.02
5594	SF134331/483	3175	Basalt			11.62		11.62	11.62	0.27	6.05	6.17	28.72	0.23	0.2	0.71	0.02	23	108	2850		1665			12		2					29		10											6			3
39853	83S38	91	Basalt	8.36	6.51			14.87	14.87	0.27	14.8	13.6	13.9	0.13	0.29	0.96	0.06
14504	52TOH 93-1	3175	Basalt				9.59	9.59	9.59	0.271	7.71	5.57	24.9	0.159	0.007	0.15	0.022		146	2634	110	1290	60	30	7	0	7	130			0	10.99		26.87	0			0			10	6			5		20	0.91
4247	71TOH 93-1	3175	Basalt				9.26	9.26	9.26	0.272	6.98	6.92	23.3	0.197	0.006	0.12	0.024		144	2169	90	880	80	0	0	0	5	800			10	11.84		8.96	0			10			10	5			6		10	2.74
5329	4JTL 96-2	3175	Basalt				8.99	8.99	8.99	0.272	8.54	8.58	21.2	0.18	0.019	0.16	0.026		143	2388	140	1170	70	0	0		13	90			0	5.92		8.96	0			10			10	7			3		50	0.91
6649	227JSN 95-1	3175	Basalt				9.34	9.34	9.34	0.273	6.88	7.4	22.6	0.178	0.005	0.11	0.01		143	1820	190	880	90	10	0	0	14	150			10	10.99		17.91	10			0			10	9			6		110	5.49
3250	66JSN 95-1	3175	Basalt				8.6	8.6	8.6	0.275	7.27	4.49	25.4	0.196	0.009	0.14	0.01		129	2449	100	1300	110	20	0	0	12	0			10	25.37		107.48	0			0			0	5			4		10	5.49
25100	NG7618	2800	Basalt	1.18	9.56			10.74	10.74	0.275	5.58	5.27	30.23	0.16	0.37	0.12	0.04			3155	130	1626
28183	DY-25	3175	Basalt			10		10	10	0.2764	6.45	7.18	23.34	0.1446	0.02	0.153	0.038	16.24	121.7	4016.2	91	1437			15.9	1.1	0.7				1.2	15.9										0.1			7.8			0.3
14068	TN20	2700	Basalt	11.7				11.7	11.7	0.278	5.43	5.49	29.9	0.195	0.021	0.77	0.01		124	2234	105	2093																					0.3658
19069	TN19	2700	Basalt	11.8				11.8	11.8	0.279	5.32	5.48	30.3	0.186	0.01	0.63	0.01		122	2223	96	2131
19068	TN13	2700	Basalt	11.8				11.8	11.8	0.279	5.46	5.43	30.1	0.186	0.021	0.67	0.01		123	2237	104	1998
38727	PH33	3175	Basalt			10.8		10.8	10.8	0.279	5.87	5.07	31.8	0.12	0.04	0.24	0.01			2450		1799
2625	202TTT 97-1	3175	Basalt				7.84	7.84	7.84	0.28	7.78	9.08	20.7	0.19	0.093	0.39	0.018		138	2655	80	810	70	0	0	0	13	280			0	24.52		26.87	10			10			10	4			4		150	3.66
2816	779V	2965	Basalt	1.01	9.94			10.95	10.95	0.28	7.67	10.67	18.18	0.26	0.05	0.25	0.01
11205	M22-04B	515	Basalt			9.8		9.8	9.8	0.28	7.26	9.28	21.15	0.17	0.11	0.81	0.18
5012	KM-1	3175	Basalt			9.82		9.82	9.82	0.28	5.62	9.53	19.68	0.2	0.08	0.44	0.03	24	171	1830	59	510	50	0	33	0.51	2.3					10		6	1.1			0.11	0.5			0.14			16			0
17074	K646	3800	Basalt				11.2	11.2	11.2	0.28	15.8	5.56	14.7	0.18	0.04	1.41	0.05					295			19	0.26	0.43				4	62		11											10			2.2
3711	71	493	Basalt			6.35		6.35	6.35	0.28	14.1	15.4	9.45	0.14	0.06	1.85	0.05		156	462	40	63	56	24	36		2			6	9	195		6											14			1
3189	K730	3800	Basalt				9.16	9.16	9.16	0.28	18	8.81	11.7	0.21	0.15	0.79	0.05					256			27	0.06	0.25				5	53		31											11			5.2
3003	M190664	0.005	Basalt		4.29			4.29	4.29	0.28	15.7	10.9	14.5	0.1	0.1	2.04
2652	N133	105.5	Basalt				8.69	8.69	8.69	0.28	14.84	18.28	6.47	0.21	0.04	0.24	0.09		343	422		86.2	45.7	12.1	12.8	0	0.66				0.32	103		1.68				0.13				0.17			8.2			2.77
40154	LZ11-3	1521	Basalt	8.29	5.75			14.04	14.04	0.28	15.2	6.73	7.56	0.11	1.52	1.68	0.12	29.8	282	118	48.1	64.7	58.9	21.5	74.4	2.14	4.68				4.01	215		131				0.33	0.33			0.96			23.1			48.4
18382	38A/86	32.75	Basalt	2.92	7.16			10.08	10.08	0.28	12.42	9.61	13.78	0.16	1.42	1.56	0.01	38	180	840	49	250			5							77		46											6			0
10326	B4 M2	2700	Basalt				10.8	10.8	10.8	0.28	6.71	6.73	27.9	0.19	0.11	0.26
15853	TH-D	150.45	Basalt	4.91				4.91	4.91	0.28	24.5	14.2	4.87	0.08	0.61	1.41	0.05		100	110		20	46		41		3					635		240											13			31
24609	HSS-109	3175	Basalt	1.89	9.47			11.36	11.36	0.28	3.11	4.77	32.91	0.17	0.01	0.07	0.02		84		136	2001	67	0	20.1		1	0.03				36.9		0											7.5			0.6
19354	TN12	2700	Basalt	11.9				11.9	11.9	0.28	5.54	5.61	29.8	0.187	0.021	0.66	0.01		124	2287	103	2003																					0.3613
11004	W225683	1521	Basalt	1.7	2.9			4.6	4.6	0.28	24.8	15.3	4.9	0.08	0.06	2	0.04	22.5		329	25.8		27		34		9					178							0.4						15			5
12346	94014	466	Basalt			9.38		9.38	9.38	0.28	10.93	11.26	17.08	0.16	0.14	1.04	0.02	51	213	2043		408			9	0.08	0.2																		7
12624	62	2755	Basalt				10.01	10.01	10.01	0.28	8.67	5.79	26.8	0.17	0.031	0.15	0.02		142	2620	80	1270	80	30				0				30
7068	45	2755	Basalt				10.09	10.09	10.09	0.28	7.96	6.95	26.18	0.19	0.008	0.16	0.03		143	2532	100	1150	70	30				450				15
745	119230	3175	Basalt				10.18	10.18	10.18	0.28	9.52	21.78	7.14	0.49	0.01	1	0.07			2600		1160			16	2.2	1.7				26	310		5								1.8						0.33
4393	D103948	0.005	Basalt	0.92	3.35			4.27	4.27	0.28	16.42	16.15	11.71	0.09	0.03	1.43	0.03	70	430	1400	61	320	36	23	14							80		13
22826	B06SP2	90	Basalt				9.2	9.2	9.2	0.28	11.7	10.8	18.7	0.14	0.036	1.43									40.8		0.3	47				74.7		6.1											21.1
274	HID-5	3175	Basalt		10.3			10.3	10.3	0.28	5.4	3.75	33.75		0.02	0.25	0.05	15	95	2993		1967			13	2	3					67													7			2
11843	8802/6	3175	Basalt				9.89	9.89	9.89	0.28	6.41	7.84	26.6	0.17	0.12	0.65	0.09		138	3260	123	1561			19		0.8					34													6.4			3.7
6768	228/12	3175	Basalt				10	10	10	0.28	7.13	9.23	22.6	0.19	0.03	0.35	0.17		126	2957	83	938			14		0.9					7													7			1
15505	8569/4	3175	Basalt				11	11	11	0.28	7.66	8.01	24.5	0.18	0.04	0.26	0.15		125	2676	86	1145			14		1					8													7			1
20059	2004-29A	2750	Basalt	10.89				10.89	10.89	0.28	7.2	5.25	29.54	0.17	0.04	0.01			11	3532	162	1766	21	11	10	0.05	0.38			0.71	0.27	68		3.4				0.02				0.01		44	4.8	0.06		0
4335	127-4	3175	Basalt				9.93	9.93	9.93	0.28	6.72	6.42	29.5	0.21	0.04	0.1			115	2380		1400	190	20	15							10		25											4
3166	DUB21	3175	Basalt		10.44			10.44	10.44	0.28	5.86	3.81	33.94	0.24	0.06	0.11	0	24.5		2179	134	2740			7.5							8													6.1			5
16683	NDC87-09D	3175	Basalt			13.01		13.01	13.01	0.28	7.78	7.2	21.09	0.21	0.02	0.23	0.02	43	196	3222	93	652			23.7	0.29	1.06											0.08				0.08			6.8
5392	MU96-8	3000	Basalt			14.51		14.51	14.51	0.28	6.24	7.03	23.99	0.29	0.04	0.22	0.02	25	128	2997	115	988			26	1.15	1.68											0.11				0.37		18	7
15729	485474	3080	Basalt			10.42		10.42	10.42	0.28	7.05	9.56	23.51	0.17	0.01	0.25	0.02	24	112	1670	84	852	91.2	14.4	14.6	0.259	0.73			4.4	1.7	31		10.9				0.05				0.668			7.1	0.27		0.7
15730	485474	3080	Basalt	10.42				10.42	10.42	0.28	7.05	9.56	23.51	0.17	0.01	0.25	0.02	24	112	1670	84	852	91.2	14.4	14.6	0.259	0.73				1.652	31		10.9				0.05				0.668			7.1			0.7
24673	PK30	2550	Basalt	1.82	8.21			10.03	10.03	0.28	6.02	5.38	30.3	0.15	0.03	0.12	0.04	23	152	2733	103	1081			5																			135	5
11359	89104/2	3175	Basalt				10.4	10.4	10.4	0.28	6.06	8.57	24.2	0.18	0.04	0.25	0.14		96	2685	101	1353			14		1					17													7			1
23283	D103953	0.005	Basalt	1.06	3.56			4.62	4.62	0.28	22.43	15.52	9.04	0.07	0.08	1.34	0.01	35	160	1000	62	460	36	120	5							480		26
5426	99	3175	Basalt			11.03		11.03	11.03	0.28	5.23	7.16	27.53	0.22	0.01	0.06					112	1305	106	12
215	HID-10	3175	Basalt		11.15			11.15	11.15	0.28	5.26	3.74	34.42		0.01	0.1	0.01	14	121	2343		2202			12	0.1	5					48													12			2
10667	85116	3175	Basalt				9.72	9.72	9.72	0.28	6.22	9.27	23.6	0.17	0.02	0.15	0.15		129	3147	83	1116			14		1					22													8			1
5442	NG208	3175	Basalt			12.04		12.04	12.04	0.28	6	5.22	29.45	0.24	0.25	0.22	0.02	21	107	2600	102.4	1555	48.7	44.5	11	0.06	1			3.81	0.489	27		40				0.041				0.02		87	6			9
5443	NG208	3175	Basalt			12.04		12.04	12.04	0.28	6	5.22	29.45	0.24	0.25	0.22	0.02	21	107	2600		1555			11		1					27		40											6			9
40333	NZ-417B	515	Basalt	8.22		8.22		16.44	16.44	0.28	10.1	8.36	13.6	0.12	0.04	2.74	0.03	35	186	791	44	242			15	0.47	1.6											0.095				0.13			9
8375	163TTT 97-1	3175	Basalt				10.2	10.2	10.2	0.283	7.3	7.38	22.7	0.186	0.025	0.08	0.011		150	2490	190	610	60	40	0	0	15	200			10	18.6		26.87	0			10			10	11			1		30	8.23
19136	TN21	2700	Basalt	12				12	12	0.283	5.62	5.51	29.6	0.189	0.021	0.55	0.021		126	2267	99	2033
32193	117TOH 93-1	3175	Basalt				8.52	8.52	8.52	0.284	6.56	5.64	24.5	0.117	0.031	0.15	0.028		126	2408	90	1190	60	30	7	0	4	70			0	8.46		17.91	0			10			20	6			7		10	1.83
36822	8802/9	2855	Basalt			12.9		12.9	12.9	0.285	6.79	6.77	26.9	0.16	0.1	0.79	0.1	29.3		3517		1573			15.1	0.102	0.63				10.5							0.037				0.042			6.38
35571	8802/9A	3175	Basalt			12.4		12.4	12.4	0.286	6.39	6.88	27.6	0.16	0.13	0.43	0.14			3502		1576									11.2
33708	95JSK 93-1/54.00	3175	Basalt				8.58	8.58	8.58	0.287	6.1	3.38	24.74	0.115	0.01	0.14	0.011		122	2494	82	1481	76	1	14		1	40			10	17		13											2			0.07
4034	1JSK 93-1	3175	Basalt				10.2	10.2	10.2	0.287	5.98	8.12	23.1	0.22	0.009	0.07	0.007		163	2449	20	840	70	1	7	0	4	1690			0	12.68		17.91	10			10			20	2			6		20	0.91
25859	17JSN 95-1	3175	Basalt				9.46	9.46	9.46	0.289	7.3	3.56	24.9	0.14	0.008	0.1	0.025		136	2463	110	1180	80	30	7	0	12	30			10	14.38		35.83	0			0			10	7			4		20	6.4
13296	82TOH 94-1	3175	Basalt				9.92	9.92	9.92	0.289	7.3	9.45	19.6	0.167	0.033	0.34	0.018		156	2511	110	1080	60	0	0	0	7	0			0	15.22		35.83	0			10			20	4			8		10	1.83
8130	34TOH 94-1	3175	Basalt				9.87	9.87	9.87	0.29	7.4	7.67	20.4	0.181	0.009	0.04	0.009		156	2477	90	1000	80	0	7	0	5	0			10	6.76		26.87	10			0			20	5			9		0	0.91
6435	DH39	3175	Basalt	2.57	5.24			7.81	7.81	0.29	3.39	8.14	26.6	0.15	0.03	0.04	0.06											0.03
25338	86228/18	3175	Basalt			10.76		10.76	10.76	0.29	5.89	6.21	24.05	0.16	0.02	0.22	0.1								24		0					70		80											8			1
4089	174453	3120	Basalt			9.77		9.77	9.77	0.29	16.68	8.41	9.12	0.21	0.02	1.07	0.05	43	131	164		81	70	31	9	0.2	0.8					69		30				0			0.8	0			6	0.7		0
4090	174453	3120	Basalt			9.77		9.77	9.77	0.29	16.68	8.41	9.12	0.21	0.02	1.07	0.05	43	131	164		81			16	0.2	0.8					69		30											6
6201	174438	3120	Basalt			10.33		10.33	10.33	0.29	16.77	7.91	9.95	0.2	1.22	1.38	0.05	42	125	259		99	87	18	3	0.2	0.3					99		160				0			0.7	0			4	0.7		56
6204	174438	3120	Basalt			10.33		10.33	10.33	0.29	16.77	7.91	9.95	0.2	1.22	1.38	0.05	42	125	259		99			11	0.2	0.3					99		160											4			56
18063	SIG-20	2700	Basalt			7.54		7.54	7.54	0.29	6.83	9.58	24.2	0.12	0.05	0.21	0.03	18	122	2869	82	850	86	30	17	0.09	0.25				2							0.01				0.11			5.1
22493	SIG-4	2700	Basalt			6.55		6.55	6.55	0.29	5.53	9.76	23.7	0.1	0.05	0.18	0.03	16	113	3331	89	967	103	9	27	0.18	0.43				7							0.02				0.12			4.7
19905	W249743	3150	Basalt		9.6			9.6	9.6	0.29	15.8	8.97	9.7	0.15	0.19	1.88		15	70	200	70	500		200	10						10	150		50											10
4450	W239889	156.5	Basalt		8.1			8.1	8.1	0.29	16	11.7	9.66	0.17	0.3	1.63		45.1	190	656	54.7	221	69	70	53	1.3	3		9	9		58		108		6.7		0.16				0.32			17			9
11276	K385	3800	Basalt				9.81	9.81	9.81	0.29	18.4	6.57	12.4	0.17	0.06	0.76	0.05					299			21	0.1	0.25				2	58		8											10			3
2290	D313860	104.5	Basalt		4.74			4.74	4.74	0.29	21.9	14.1	5.85	0.12	1.03	1.59		22.3		151	34.8	39	52	48	69	1.17						1190		254				0.102	0.118			0.353			6			64
2557	G91-24A	3175	Basalt			22.9		22.9	22.9	0.29	10.9	5.62	6.12	0.56	1.47	0.45	0.08	7.68		109	16	63	1420		137	7.21								170				1.89				1.2			94
6498	D269837	3150	Basalt		7.83			7.83	7.83	0.29	16.8	10.3	12.6	0.15	0.17	2.01		21.7		1620	68.6		71.6		23							356		92.9				0.0218	0.285						4			5
4884	W249276	175	Basalt		8.3			8.3	8.3	0.29	15.6	12	10.9	0.17	0.32	1.6	0.07	39.3	183	700	56	320	88	96	40	0.94	2.3			10		61		120		6		0.16						0.03	11			9	8.7
3544	W241422	156.5	Basalt		6.28			6.28	6.28	0.29	18.2	13.2	7.98	0.14	0.62	1.65	0.05	39.3	140	583	41.4	167	60	66	57	1.4	2.7		3			102		134		4.9		0.22				0.34			14	4.5	0.28	15	9.1
3394	59	3175	Basalt			8.43		8.43	8.43	0.29	5.8	7.27	27.96	0.19	0.02	0.37					109	1387	84	19
4643	M182485	156.5	Basalt		6.27			6.27	6.27	0.29	19.9	12.6	8.57	0.13	0.03	1.55		26.1	120	26.5	42.1	124	65.8	86	22	0.0242	2.8					325		30.1				0.0344	0.087			0.016		0.01	4			2.37	11
24651	422/96	3175	Basalt			8.69		8.69	8.69	0.29	5.96	6.55	28.71	0.13	0.01	0.25	0.05	21	127	3060	91	1368	70.2	1035.8	14.5	0.028	1.7				1.45	6.4		25								0.009		140	6.4	0.07		1.4
144	HID-6	3175	Basalt		11.32			11.32	11.32	0.29	5.25	6.11	27.85		0.03	0.2	0.04	19	165	2910		2036			4	0	4					77													11			0
3609	A09SP6	90	Basalt				8.1	8.1	8.1	0.29	12	11.3	16.6	0.18	0.014	0.94									6.3		0.5	355				20.3		2.8											5.4
11229	328286	3175	Basalt				12.11	12.11	12.11	0.29	7.17	5.22	28.28	0.21	0.07	0.12	0.04	22.6								0.2												0				0
9952	A2 M3	2700	Basalt				11.3	11.3	11.3	0.29	7.28	7.69	26	0.2	0.09	0.69
15029	TN11	2700	Basalt	11.9				11.9	11.9	0.29	5.78	5.83	29.1	0.196	0.01	0.78	0.021		126	2227	86	1784
13410	WD103-166.5	3175	Basalt	0.85	9.26			10.11	10.11	0.29	6.36	5.09	30.76	0.17	0.02	0.3	0.01		120.92	2917		1519.33		40.18	15.12	0	0.43	0.03				20.51				1.12		0							6.48
5509	MF-1	3175	Basalt	1.76	8.81			10.57	10.57	0.29	3.32	4.69	33.29	0.21	0.01	0.06	0.02		87		124		75	10	20.5		0.9					17.4													6.7			0
8124	27974	2745	Basalt				10.36	10.36	10.36	0.29	9.31	7.76	23.5	0.19	0.02	0.01	0.03		167	3170	57.4	691	116	57.4	12.8	0.02	0.26					3.22										0.01			8.15			0.12
14080	41	2755	Basalt				10.2	10.2	10.2	0.29	8.2	5.92	26.47	0.17	0.007	0.16	0.02		146	2634	110	1290	60	30				130				11
8846	39	2755	Basalt				9.97	9.97	9.97	0.29	7.85	6.85	25.78	0.18	0.012	0.16	0.02		139	2477	110	1230	60	30				1000				14
4373	51	2755	Basalt				9.95	9.95	9.95	0.29	7.5	7.43	25.03	0.21	0.006	0.13	0.03		144	2169	90	880	80	0				800				12
15708	94007	466	Basalt			9.19		9.19	9.19	0.29	15.83	11.64	9.74	0.15	0.37	2.73	0.02	51	264	405		80			6	0.1	0.5																		7
15077	331/144/25	3175	Basalt			12.76		12.76	12.76	0.29	6.17	5.89	28.59	0.21	0.04	0.6	0.02		124	3070	107	1396			16		1.3	560				20		3.3											6			3
40555	LJD0011 713.00	2900	Basalt	2.68	21.7			24.38	24.38	0.29	3.64	12.06	10.27	0.15	0.05	0.28	0.16		75	960		558		31				0.06
7162	B4	3175	Basalt			11.71		11.71	11.71	0.29	6.2	6.14	28.34	0.22	0.19	0.78	0.02
6348	NG157331/487	3175	Basalt			11.94		11.94	11.94	0.29	6.25	5.79	28.06	0.23	0.45	0.22	0.02	23	118	2610		1390			12		1					23		60											6			14
6349	NG157	2800	Basalt			11.94		11.94	11.94	0.29	6.25	5.79	28.06	0.23	0.45	0.22	0.02	23	118	2610	96.55	1390	51.4	36.3	12	0.146	1			3.23	0.492	23		60	0.229			0.037	0.03		0.21	0.024		87	6	0.42		14
16304	2004-31A	2750	Basalt	9.87				9.87	9.87	0.29	7.95	9.26	23.02	0.16	0.09	0.21			27.2	2596	107	1057	23	26	10.8	0.17	0.52			15.52	0.24	167		6.8				0.03				0.02		44	7.6	0.09		0.11
9561	228/3	3175	Basalt				10.1	10.1	10.1	0.29	7.92	8.65	22.7	0.18	0.03	0.27	0.13		127	2629	61	1165			17		1					11													8			2
20134	2004-30	2750	Basalt	10.9				10.9	10.9	0.29	7.46	5.25	29.39	0.17	0.03	0.01			12.9	3711	151	1570	22	12	8.9	0.27	0.34			0.41	0.46	56		3.6				0.02				0.02		44	4.3	0.09		0.01
14813	8569	3175	Basalt				10.9	10.9	10.9	0.29	7.2	6.51	27.4	0.18	0.02	0.1	0.09		139	3519	93	1210			13		0					17													7			1
40356	165384	3283.5	Basalt	2.93	5.73	9.3		17.96	17.96	0.29	6.03	2.74	25.12	0.13	0.02	0.13	0.03	26	123	3154		1204	67.1	21	11	0.2	0.7				1.6	22.5		22				0.1	0.3		1.2	0.08			6.1	0.8	1.5	< 0.3
11086	179755	3175	Basalt			10.36		10.36	10.36	0.29	6.87	8.3	24.29	0.18	0.02	0.18	0.02	27	112	3636	73.8	1005	58	49.7	16	0.111	0.7				0.701	32.8		6.8				0.05				0.02		110	5.6	0.09		0.52
12280	TVKR18	3175	Basalt			8.2		8.2	8.2	0.29	8.5	6.85	26.16	0.14	0.09	0.22	0.04	38	195	2969		813			24	0.67	0.93					7.09		16								0.28			9.9			4
25947	NG217	3175	Basalt	3.02	7.8			10.82	10.82	0.29	6.04	5.99	29.34	0.16	0.37	0.21	0.14
2118	DUB28	3175	Basalt		10.02			10.02	10.02	0.29	5.53	3.29	35.16	0.26	0.08	0.05	0.02	21.4		2578	75	2441			9.6							8													6.3			6
17934	176724	3175	Basalt			10.67		10.67	10.67	0.29	3.35	2.21	36.35	0.17	0.01	0.29	0.04	18	95	2747	100.9	1626	91	5.3	5	0.129	0.5				0.826	23.1		2.34				0.049				0.043		143	4.5	0.75		0.98
39238	BD0920-5	466.5	Basalt	1.12	4.26		5.27	10.65	10.65	0.29	16.08	12.09	10.84	0.11	0.97	2	0.01		195	593	45.9	194	75.3	20.5	9.4	0.05	0.27				5.96	288		77.9				0.03				0.12			9.32			40.8
4068	139TOH 94-1	3175	Basalt				10.5	10.5	10.5	0.291	7.63	8.02	20.4	0.226	0.017	0.21	0.02		150	3695	120	1350	130	20	0	0	15	0			10	5.07		35.83	0			0			10	0			6		10	8.23
5438	91TOH 93-1	3175	Basalt				9.33	9.33	9.33	0.292	6.95	2.89	24.99	0.186	0.02	0.17	0.017		119	2847	73	1416	121	36	18		1	110			11	31		4.9											8			0.07
20242	NG157	2800	Basalt	1.2	9.71			10.91	10.91	0.292	6.34	5.91	28.18	0.17	0.44	0.16	0.02			2897	127	1420
5912	8SII 93-3 /86.10	3175	Basalt				8.8	8.8	8.8	0.293	5.92	7.42	23.45	0.172	0.01	0.06	0.014		116	2418	76	1139	69	7	17		1	1700			8	7		4.9											11			0.07
4231	92TOH 96-1	3175	Basalt				8.88	8.88	8.88	0.293	10.6	11.6	15.1	0.189	0.1	0.64	0.014		177	1786	80	320	80	10	0	0	12	10			0	91.32		35.83	10			0			10	8			3		10	9.14
29234	8802/6	3175	Basalt			11.9		11.9	11.9	0.294	6.94	6.76	26.3	0.17	0.12	0.64	0.08	26.5		3477		1546			15.5	0.122	0.711				2.78							0.044				0.068			6.53
5098	107TOH 95-1	3175	Basalt				10.9	10.9	10.9	0.295	8.57	8.19	18.9	0.221	0.02	0.3	0.021		163	2374	230	970	80	0	0	0	15	0			10	2.54		35.83	0			10			0	2			4		10	8.23
21020	NG7626	2800	Basalt	1.21	9.78			10.99	10.99	0.295	5.95	5.5	29.45	0.17	0.42	0.15	0.05			3349	134	1523
3103	17TOH 93-1	3175	Basalt				7.79	7.79	7.79	0.297	7.09	7.1	24.4	0.18	0.007	0.02	0.022		115	3414	80	890	50	10	7	0	8	0			10	4.23		26.87	0			10			10	1			6		110	1.37
2695	8SII 93-1/112.50	3175	Basalt				8.64	8.64	8.64	0.297	6.32	7.91	22.77	0.208	0.01	0.12	0.019		111	2228	84	1162	103	61	16		1	1730			14	7		4.9											9			0.07
21442	NG7619	2800	Basalt	1.21	9.82			11.03	11.03	0.297	6.07	5.64	29.36	0.17	0.24	0.15	0.05			3052	129	1509
6135	1JSK 93-2	3175	Basalt				9.43	9.43	9.43	0.298	6.9	8.68	21.2	0.183	0.014	0.14	0.018		139	2484	50	950	70	0	7	0	5	1570			10	6.76		44.78	10			0			20	9			4		220	0
19294	NG212	2800	Basalt	1.19	9.62			10.81	10.81	0.298	6.5	5.86	27.85	0.17	0.69	0.02	0.03			2733	115	1447
16363	TN9	2700	Basalt	12.1				12.1	12.1	0.299	5.96	6.01	28.3	0.196	0.021	0.78	0.021		129	2269	99	1802
1276	36R 0-1/173.28	3175	Basalt				9.5	9.5	9.5	0.3	1.83	12.87	20.97	0.3	0.03	0.09				1040		965	120	10	30
8513	P2	3175	Basalt			9.9		9.9	9.9	0.3	3.52	6.4	28.4	0.18	0.06	0.28	0.04			2500		1520			16		4					61													10			0
1563	96TB0060	2715	Basalt			11		11	11	0.3	17	6.08	9.29	0.32	0.08	1.9	0.03	41	170	540	86	660	54	44	18	0.14	1.1	386			0	54		120				0			1.7	0.05			13			3
36904	I5-05-ZH	515	Basalt			13.74		13.74	13.74	0.3	2.66	7.26	22.3	0.17	0.12	0.99	0.15
8279	D103324	0.005	Basalt	1.8	8.05			9.85	9.85	0.3		7.12	25.07	0.18	0.05	0.5	0.02	32	150	3300	120	1100		70																									5
20751	S10	2700	Basalt			9.67		9.67	9.67	0.3	6.65	8	23.97	0.15	0.08	0.31	0.02	36	119	2405	94	966	56	56	16	0.12	0.81				0.9	58.7		10.7				0.06				0.02			6.69			2.1
22407	H11-08-10.45	3175	Basalt			10.08		10.08	10.08	0.3	5.58	5.873	25.86	0.154	0.02	0.07	0.02					1390			17		0.424	0.24
4878	W249275	175	Basalt		8.3			8.3	8.3	0.3	15.3	11.5	11.5	0.17	0.32	1.5	0.07	39.9	182	782	59.9	340	91	95	47	1	2.1			18	5	69		83		4.7		0.2						0.03	17			17	8.5
8389	SIG-16	2700	Basalt			7.68		7.68	7.68	0.3	8.62	10.25	23.1	0.14	0.05	0.23	0.02	14	133	2152	87	796	73	45	9	0.03	0.16				2							0.01				0.04			3.7
11238	BW130	2700	Basalt				10.38	10.38	10.38	0.3	6.08	6.2	27.02	0.18	0.042	0.76	0.022								12	0.064	0.46		10	4.1	0.13	29.4		5.3				0.033				0.022			7.2			1
29574	RM319	2700	Basalt			11.96		11.96	11.96	0.3	3.76	7.9	25	0.17	0.04	0.15	0.01	17.59	725	2825	65.31	803	61.86	25.87	5.47		1.59					16.49		20.81				0.12							8.42			0.55
21780	K384	3800	Basalt				9.11	9.11	9.11	0.3	19.8	7.84	9.77	0.14	0.13	0.87	0.05					94			35	0.11	0.29				7	41		20											12			6.2
6343	D02SP1	90	Basalt				10.9	10.9	10.9	0.3	11.4	8.9	17.5	0.21	0.022	1.2									14.4		0.9	552				34.6		4.1											12
3497	RO17	3175	Basalt	0.64	6.51			7.15	7.15	0.3	15.85	12.04	10.63	0.16	0.05	1.15	0.07											0.0035				27																8
11993	W239607	395.5	Basalt		7			7	7	0.3	13.4	14.1	16.1	0.12	0.04	0.82		37.9	93	370	75	420	60	87	14		1.1					870		27											5.8	7			7.4
15167	LSU-1W2-606.8	3175	Basalt			12.17		12.17	12.17	0.3	6	8	19.07	0.2	3.58	0.17	0.02	25	138	4009	106	745	198	136	17	0	0.54	0.88		44.5	4.4	9		508.2	0	47.16		0	0.15		0.51	0.07			8	0.87	0	134
4911	K2	3175	Basalt	2.77	6.03			8.8	8.8	0.3	6.42	9.95	25.28	0.18	0.01	0.09	0.03			1050	65	700
40286	LZ16-2	1521	Basalt	8.7	4.72			13.42	13.42	0.3	16.89	6.45	7.2	0.1	1.3	2.38	0.1	32.1	300	158	43.9	69.1	61.3	7.13	87.4	1.85	4.85				5.05	169		38.5				0.31	0.31			1.86			23.9			22.2
10395	422/84	3175	Basalt			10.24		10.24	10.24	0.3	6.18	5.83	30.32	0.18	0.01	0.19	0.04	21.6	125	2902	92	1413	57.4	7.1	9	0.012	1.3				1.652	25		1								0.006			6	0.1		1.1
9819	30999 INTERIOR	275	Basalt			10.71		10.71	10.71	0.3	6.7	9.77	23.89	0.19	0.15	0.77	0.03		171	1531		566	61	54	25	0.15					3	81		40				0.1				1			7			2
39577	LZ14-2	1521	Basalt	7.53	5.11			12.64	12.64	0.3	16.92	6.58	7.3	0.12	1.29	2.57	0.1	32.3	299	167	42.8	72.8	71	10.7	81.4	1.78	4.81				4.52	173		23.5				0.3	0.35			1.24			25.9			17.8
4669	MF-4	3175	Basalt	1.19	8.96			10.15	10.15	0.3	3.67	5.47	31.32	0.21	0.01	0.09	0.02		87		131		80	2	20.9		1.4					23.6													7.5			0
31908	M109834	156.5	Basalt	1.1	1.8			2.9	2.9	0.3	29.7	14.3	1.7	0.04	0.3	2.4	0.18	7	70	5	10	7		7	15							1500		200											7
16643	TN8	2700	Basalt	12.2				12.2	12.2	0.3	5.99	6.03	28.3	0.197	0.021	0.77	0.01		132	2336	106	1822
15871	HSS-536	3175	Basalt	1.84	9.21			11.05	11.05	0.3	3.29	6.06	31.68	0.18	0.01	0.07	0.01	20.1	90		124		81	82	19.2		1.6	0.02				28		55											4.9			0.9
16068	MDF-7	3175	Basalt	1.95	9.74			11.69	11.69	0.3	3.12	4.87	32.34	0.19	0.01	0.05	0.01		87		127		0.87	2	20.3		1.2					16.4													7.1			0
12188	B-50	825	Basalt			11.7		11.7	11.7	0.3	18.9	13.4	5.95	0.2	0.13	0.92	0.03	40.5	321	31.5	38.8	19.9			0	0.47	0.87					138		30.7				0.09							4.49			5.78
8575	WD103-173.0	3175	Basalt	0.86	9.05			9.91	9.91	0.3	5.7	5.81	30.16	0.18	0.01	0.02			132.2	3071		1449.42		69.64	15.17	0	0.43	0.09				16.25				6.93		0							6.5
7177	14135	1.305	Basalt	1.13	7.39			8.52	8.52	0.3	8.79	7.97	27.22	0.16	0.06	0.73	0.04
6879	LMCD005-193.0	3175	Basalt	0.62	7.3			7.92	7.92	0.3	5.22	6.67	32.28	0.15	0.01	0.04	0.02		112.36	2265		1725.91		15.42	16.56	0.35	0.59	0.09				107.63				1.54									4.73
11403	42	2755	Basalt				9.83	9.83	9.83	0.3	8.04	5.46	28.88	0.17	0.004	0.05	0.03		132	2634	100	1300	70	50				0				85
7673	47	2755	Basalt				10.79	10.79	10.79	0.3	8.53	6.97	26.69	0.2	0.005	0.1	0.03		151	2648	110	1280	100	70				390				30
10954	55	2755	Basalt				10.34	10.34	10.34	0.3	9.19	5.73	27.14	0.18	0.019	0.07	0.03		143	2655	110	1260	90	50				480				16
18035	38	2755	Basalt				10.05	10.05	10.05	0.3	8.89	5.42	27.93	0.16	0.007	0.08	0.03		148	2627	70	1290	70	10				0				27
3951	32	2755	Basalt				10.61	10.61	10.61	0.3	6.22	8.45	24.02	0.23	0.009	0.07	0.01		163	2449	20	840	70	1				1690				13
413	CH10	2700	Basalt				11.5	11.5	11.5	0.3	9.3	8.4	24.8		0.1	0.2
32467	8802/9	2855	Basalt				11.7	11.7	11.7	0.3	6.88	6.86	27.3	0.16	0.1	0.8	0.1		169	3760	109	1591			15		1					28													7.5			3.2
16184	ALX-2	3275	Basalt			11.09		11.09	11.09	0.3	6.31	5.57	30.21	0.18	0.11	0.47	0.02			2456		1650																					0.4136
4596	228/1	3175	Basalt				10.1	10.1	10.1	0.3	7.59	8.14	22	0.21	0.25	0.79	0.18		136	2405	58	1051			17		2					20													8			9
16141	8569/1	3175	Basalt				11.7	11.7	11.7	0.3	6.98	5.69	27.2	0.19	0.03	0.08	0.1		147	3628	92	1338			15		1					12													6			1
14402	Z10	3175	Basalt				10.84	10.84	10.84	0.3	6.02	6.12	28.69	0.18	0.06	0.89	0.02	21		2630		1515			14							30		16														1.4
6891	748/35	3175	Basalt				12.68	12.68	12.68	0.3	5.96	6.04	29.39	0.24	0.07	0.29
9427	TVKR17	3175	Basalt			7.84		7.84	7.84	0.3	8.22	7.16	26.72	0.14	0.09	0.25	0.04	30	153	2773		700			21	0.56	0.87					5.8		14								0.31			8.4			3.65
36677	G26	3175	Basalt			11.22		11.22	11.22	0.3	11.32	9.42	15.46	0.14	0.61	0.95	0.04	54	56	1478	77	718	101	216	18	0.21	0.39				11	37		95				0.02	0.54			0.16			14			308
3233	DUB23	3175	Basalt		10.51			10.51	10.51	0.3	6.19	5.32	31.58	0.24	0.08	0.11	0.02	23.3		2558	76	2303			11.4							11													6.1			6
35900	G42	3175	Basalt			10.17		10.17	10.17	0.3	14.1	11.37	12.51	0.13	0.51	0.96	0.05	17	102	943	63	423	700	20	23	0.73	0.95				3.1	142		80				0.1	0.42			0.23			17			240
2443	138234	3175	Basalt				8.87	8.87	8.87	0.3	4.23	8.69	28.44	0.22	0.85	0.24			128	2562	78	1330			18		2.3					18		160											12			39.7
3146	416-5	3175	Basalt	4.69	6.61			11.3	11.3	0.3	6.36	4.09	29.22	0.26	0.02	0.11	0.07		82	1800	130	850		83	38	3	5				5	134													12			1
23917	N116	105.5	Basalt			14.61		14.61	14.61	0.3	13.46	9.8	8.52	0.22	0.72	2.63	0.07			109		39			26						5.5	114		36											13			15
6304	331/144/42	3175	Basalt			11.92		11.92	11.92	0.3	6.34	6.1	29.11	0.23	0.03	0.58	0.015		133	3200	98	1322			16.3		0.8	270				24		8.6											6			4
6303	331/144/42	3175	Basalt			11.92		11.92	11.92	0.3	6.34	6.1	29.11	0.23	0.03	0.58	0.02	23.6	133	3200	98	1322	57.2	38.5	16.3	0.055	0.8			7.12	2.891	24		9	0.755			0.059	0.15		0.36	0.015			6	0.65		4
13624	ZV9	3175	Basalt				10.73	10.73	10.73	0.3	6.29	6.59	27.63	0.18	0.05	1.17	0.02
32687	99MA21	1521	Basalt			13.2		13.2	13.2	0.3	8.14	5.94	25.58	0.18	0.42	0.48	0.04	25.2	84	2872	110.8	900	75.1	43.8	25	1.94	1.51				2.48	60		78				0.87				0.37			6.93			18.5
39924	GOR512	105.5	Basalt	11.12			10	21.12	21.12	0.3	9.76	8.21	24.44	0.18	0.07	0.66	0.02		162	2105	84	1173	64	71	12	0.01	0.08				0.05	23.78		4.77				0.01							12			1.76
22425	NG7623	2800	Basalt	1.22	9.91			11.13	11.13	0.301	6.11	5.61	28.85	0.17	0.4	0.19	0.03			2725	128	1525
22611	152TOH 94-1	3175	Basalt				9.51	9.51	9.51	0.302	6.43	3.59	24.13	0.145	0.01	0.06	0.023		117	3312	84	1296	73	26	18		1	70			5	22		4.9											9			0.07
15491	TN22	2700	Basalt	12.1				12.1	12.1	0.303	5.83	5.83	28.8	0.198	0.01	0.51	0.021		129	2226	97	1972
2682	166TOH 94-1	3175	Basalt				10.99	10.99	10.99	0.304	6.95	9.23	18.71	0.265	0.02	0.23	0.017		156	2792	82	1067	91	17	16		1	410			7	10		4.9											8			0.07
15123	TN10	2700	Basalt	12.1				12.1	12.1	0.304	5.77	6.04	28.8	0.199	0.01	0.65	0.01		130	2260	99	1901																					0.4163
15657	NG7632	2800	Basalt	1.21	9.81			11.02	11.02	0.304	6.13	5.67	28.76	0.18	0.3	0.19	0.04			2786	133	1385
17620	NG7617	2800	Basalt	1.24	10.02			11.26	11.26	0.304	6.14	5.82	28.34	0.18	0.34	0.26	0.04			2613	130	1469
758	148TTT 97-1	3175	Basalt				7.89	7.89	7.89	0.306	7.08	20.3	10.2	0.371	0.196	0.67	0.226		136	712	160	340	110	0	7	0	15	50			10	60.04		71.65	0			10			10	7			5		800	18.29
33462	90699	3175	Basalt				10.4	10.4	10.4	0.306	6.43	5.92	30.8	0.14	0.01	0.11	0.04			3421		1611			15		1	0.2				13													9			1
33684	90699	3175	Basalt				10.44	10.44	10.44	0.306	6.43	5.92	30.79	0.14	0.01	0.11	0.04		131	2575		1611			14.3		0.9	0.2				8.1													14.3			0.8
1571	229JSN 95-1	3175	Basalt				10.3	10.3	10.3	0.308	7.5	7.65	21.5	0.299	0.009	0.09	0.034		143	2100	180	910	130	20	0	0	16	0			10	3.38		71.65	10			20			10	2			7		10	3.66
17641	ZV10	2700	Basalt	12.2				12.2	12.2	0.308	6.19	6.11	27.5	0.195	0.021	0.66	0.021		137	2284	108	1804
12075	NG7628	2800	Basalt			11.68		11.68	11.68	0.31	6.01	5.87	19.62	0.2	0.17	0.29	0.03
4613	W249308	1495	Basalt		7.7			7.7	7.7	0.31	13.5	11	13.3	0.16	0.24	1.24	0.06	42	211	1440	57	456	62	75	34					15	9	245		104										0.02	18		30	8	7.56
4303	94038	466	Basalt			10.38		10.38	10.38	0.31	11.58	12.12	9.18	0.22	0.09	0.8	0.02	53	244	991		141			12	0.13	0.4																		9
11038	125-786B-40R-2,54-57	12.8	Basalt	8.05				8.05	8.05	0.31	12.06	11.9	11.4	0.14	0.26	2.12	0.04	27.1	193	762	44.6	374	57	27	26	0.18	0.53				0.84	139		15				0.02				0.14			8.2			7.6
4084	A24H	3175	Basalt	1.79	7.51			9.3	9.3	0.31	6.47	6.46	24.17	0.2	0.05	0.27	0.1			948	103	1179			38
3786	M188971	3150	Basalt		11.4			11.4	11.4	0.31	5.07	8.62	18.1	0.25	0.05	0.56		46	183	1900	119	1180	64	985								59		19															2.84
4396	180232	3120	Basalt			10.44		10.44	10.44	0.31	17.01	6.87	8.32	0.22	1.02	1.3	0.06	51	162	190		81			13	0.2	0.8					64		106								0.05			6			35.8
4397	180232	3120	Basalt			10.44		10.44	10.44	0.31	17.01	6.87	8.32	0.22	1.02	1.3	0.06	51	162	190		81	68	31	13	0.2	0.8					64		106				0			0.8	0.05			6	0		36
12456	RM333	2700	Basalt			8.81		8.81	8.81	0.31	5.68	10.85	22.58	0.15	0.04	0.43	0.08	44.48	431	1193	43.38	144	64.83	21.83	6.25		1.65					83.68		43.49				0.13							15.18			46.15
10298	SIG-23	2700	Basalt			6.25		6.25	6.25	0.31	8.16	11.57	23.1	0.11	0.1	0.35	0.02	17	138	2239	77	1000	73	11	15	0.11	0.19				2							0.01				0.09			6.4
12037	0906I	387.5	Basalt			8.17		8.17	8.17	0.31	18.18	12.68	5.84	0.14	1.83	2.28	0.21		133	218	34.8	61.9	50.6	96.4	17.9	2.49	1.83				1.4	202		157											8.1			30
143	GOR-123	105.5	Basalt				9.6	9.6	9.6	0.31	19.2	5.7	8.1		0.08	3.6
9057	M36-04B	515	Basalt			11.12		11.12	11.12	0.31	7.82	8.19	20.24	0.2	1.2	1.41	0.15
9491	174440	3120	Basalt			10.65		10.65	10.65	0.31	16.53	6.8	8.8	0.19	0.86	1.91	0.06	49	133	89		71			33	0.6	1.6					84		106								0.16			10			37
9492	174440	3120	Basalt			10.65		10.65	10.65	0.31	16.53	6.8	8.8	0.19	0.86	1.91	0.06	49	133	89		71	70	34	33	0.6	1.6					84		106				0.1			1.1	0.16			10	0.7		37
8185	99-3	105.5	Basalt				8.19	8.19	8.19	0.31	14.94	11.13	7.97	0.15	1.19	2.53	0.03			407		85.2	41.4	30.7	17.3	0.12	0.65					71.9		17.7				1.29				0.15			6.7			2.19
10236	SIG-15	2700	Basalt			7.38		7.38	7.38	0.31	8.21	10.59	24.5	0.13	0.05	0.3	0.02	22	155	2704	83	916	73	26	11	0.04	0.14				2							0.01				0.03			5.8
4859	W240915	395.5	Basalt		4.39			4.39	4.39	0.31	15.9	16.1	12.1	0.09	0.07	1.07		37.1		385	47.9	320	53	148	38							924		59		9									6			12
37693	5031	3400	Basalt			15.03		15.03	15.03	0.31	3.31	3.3	31.34	0.18	0.05	0.09	0.07		102	5020	216	1450			17							9													4
1895	K020	3800	Basalt				8.87	8.87	8.87	0.31	18.7	10.6	7.26	0.24	0.57	1.27	0.05					152			23	0.25	0.98				4	72		21											11			25
2694	W241803	175	Basalt		5.4			5.4	5.4	0.31	18.1	13.1	10	0.13	0.2	1.84	0.05	35.4		845	43.6	170	72	55	41	0.5			3			142		69								0.29			12			4
34081	ZV80	2700	Basalt	12.4				12.4	12.4	0.31	6.23	6.44	26.7	0.165	0.01	0.7	0.01		138	2286	90	1788
6913	A2 M2	2700	Basalt				11.1	11.1	11.1	0.31	7.32	7.59	26.1	0.21	0.1	0.7
17420	ZV9	2700	Basalt	12.3				12.3	12.3	0.31	6.04	6.15	27.5	0.197	0.031	0.8	0.01		136	2304	109	1883
17120	ZV11	2700	Basalt	12.2				12.2	12.2	0.31	6.11	6.01	27.7	0.196	0.021	0.6	0.01		135	2258	98	1889
34207	PH29	3175	Basalt			11.3		11.3	11.3	0.31	6.35	5.09	30.6	0.15	0.03	0.33	0.01			2494		1738
15036	ALX-3	3275	Basalt			10.93		10.93	10.93	0.31	6.41	5.7	29.86	0.18	0.08	0.27	0.02			2383		1680																					0.4834
29899	K4-1LWM	3175	Basalt			12		12	12	0.31	3.07	5.4	31.6	0.17	0.02	0.03	0.02
34786	S-1C	3490	Basalt			11.44		11.44	11.44	0.31	13.16	10.43	11.96	0.15	0.32	0.83	0.05	47	193	3001	99	1039			36	0.62	1.47					45		49								0.15			15			12.2
16223	52	2755	Basalt				10.48	10.48	10.48	0.31	8.46	5.77	26.11	0.17	0.006	0.13	0.02		144	2682	100	1130	90	50				0				12
13196	50	2755	Basalt				10.68	10.68	10.68	0.31	8.58	6.26	25.92	0.18	0.006	0.12	0.03		156	2497	100	1010	90	50				30				8
15032	DBF-8515	173.55	Basalt	0.9	7.6			8.5	8.5	0.31	19.8	10.8	12.8	0.14	0.13	1.62	0.19	22.3		274	67	400	57	71	27	0	0	0.13	0			139		79				0.068	0			0.27			12			0
10940	C37	3175	Basalt			12.06		12.06	12.06	0.31	7.45	7.1	26.82	0.21	0.07	0.2	0.03	26.1	141	2285		1199			13.7		0.5					23.4		10											7.8			0.9
20438	NTQ-9	173.55	Basalt	1.6	7.4			9	9	0.31	19.1	11.2	13	0.14	0.03	1.48	0.06	23.4		251	69	390	61	87	34	0.3	0.7	0.04	2			153		84				0.06	0			0			14			3
122	GO-2B	3175	Basalt		12.57			12.57	12.57	0.31	2.16	5.97	33.26		0.03	0.27	0.16		69	3200		2100			8	0.2	0.6					41													2
2826	82GRS-0056	2740	Basalt			10.96		10.96	10.96	0.31	11.49	15.56	12.32	0.26	0.49	0.57	0.09	22	98	880	77	566			57	1.36	2.28					144		120				0.18				0.43			9			8.67
8588	DDH-BUT30	173.55	Basalt	1.76	5.4			7.16	7.16	0.31	18.1	13.1	10	0.13	0.2	1.83	0.05	35		850	47	218	72	55	41	0.5	0	0.02	3			142		69		0		0	0			0.29			12		0	4
17345	L4	3175	Basalt			11.23		11.23	11.23	0.31	6.38	7.33	23.95	0.18	0.26	0.19	0.02	26	153	3237	124	1495			14	0.05	0.7											0.09				0.01			6.31
14884	2004-31B	2750	Basalt	10.3				10.3	10.3	0.31	8.86	8.67	23.46	0.17	0.08	0.18			14.7	2812	112	1085	16	17	9.2	0.14	0.38			13.61	0.26	106		3.9				0.02				0.02		87	5	0.18		0.08
2659	499740	3080	Basalt			11.18		11.18	11.18	0.31	12.17	23.51	6.7	0.27	0.06	0.16	0.03	26	203	1780	100	1391			25.8	0.56	3.21				35.85	1991.8		12.9				0.05				0.16			7.6			0.6
14839	AB94-147B	3175	Basalt			13.93		13.93	13.93	0.31	9.22	10.12	15.87	0.23	1.91	1.52	0.02	56	237	1480	74	326			14.6	0.11	0.53											0.04				0.03			8.2
36865	G45	3175	Basalt			11.3		11.3	11.3	0.31	12	11.42	12.82	0.14	0.1	0.98	0.04	16	88	1218	67	545	62	84	19	0.56	1.17				3	72		34				0.13	0.16			0.2			17			36
14592	ZV11	3175	Basalt				10.87	10.87	10.87	0.31	6.36	6.78	26.96	0.18	0.04	0.98	0.02
18060	B4	2800	Basalt	1.24	10.07			11.31	11.31	0.31	6.3	6.32	27.93	0.18	0.14	0.75	0.03			2728	119	1404
939	485440	3080	Basalt			8.94		8.94	8.94	0.31	7.68	24.59	8.89	0.34	0.06	0.52	0.03	23	151	8290	106	1152			16.3	0.23	1.43				19.12	1182.9		60.2				0.06				0.06			6.8			9.7
21743	98	3175	Basalt			11.71		11.71	11.71	0.31	6.42	6.58	26.81	0.18	0.02	0.1					111	1364	109	80
20420	W228172	175	Basalt	1.6	7.4			9	9	0.31	19.1	11.2	13	0.14	0.03	1.6	0.06	23.4		251	69.4	348	61	87	34	0.3	6		2			153		84				0.06							14			3
12068	NG7628	2800	Basalt			11.68		11.68	11.68	0.31	6.01	5.87	29.62	0.2	0.17	0.29	0.03	21.1	129	4432	94.75		55.2	40.7	12.28	0.067	1.39			2.87	0.528	14.8		14.81	0.54			0.051	0.04		0.3	0.022		131	6.09	0.53		6.58
14770	108	3175	Basalt			11.5		11.5	11.5	0.31	5.96	5.23	31.5	0.19	0.03	0.35
40568	165379	3283.5	Basalt	6.78	2.99	10.1		19.87	19.87	0.31	8.18	4.77	19.95	0.12	0.09	0.77	0.01	26	132	3497		1391	67.3	104	17	0.3	0.8				< 0.5	47		31				< 0.1	0.2		< 0.5	0.05			7.1	0.6	1.5	0.8
15924	TN7	2700	Basalt	12.1				12.1	12.1	0.311	6.15	6.26	27.8	0.197	0.021	0.8	0.021		136	2287	90	1823																					0.878
21088	93JSK 93-1	3175	Basalt				9.25	9.25	9.25	0.312	7.71	7.78	21.4	0.143	0.01	0.2	0.018		148	2381	110	1030	70	0	7	0	4	0			0	8.46		17.91	0			0			10	5			9		10	0.46
16928	ZV78	2700	Basalt	12.3				12.3	12.3	0.312	6.07	5.89	27.9	0.198	0.021	0.56	0.01		141	2329	109	1812
26243	DY-11	3175	Basalt			9.72		9.72	9.72	0.3126	5.96	7.96	24.16	0.1434	0.02	0.152	0.03	19.49	121.8	3465.7	80	1423			17.8	0	0.6				1.6	28.3										0.1			7.3			0.3
16927	TN23	2700	Basalt	12.3				12.3	12.3	0.313	6.19	5.25	27.8	0.198	0.021	0.63	0.01		133	2226	100	1857
22015	NG7627	2800	Basalt	1.22	9.87			11.09	11.09	0.313	6.35	5.76	28.19	0.17	0.56	0.15	0.02			3114	124	1386
29859	8804/3A	2855	Basalt			12.7		12.7	12.7	0.314	7.23	7.91	25.3	0.18	0.13	0.55	0.14			3435		1343									11.3
22357	90711	3175	Basalt				9.16	9.16	9.16	0.315	6.27	6.37	31.5	0.14	0.01	0.03	0.03			1991		1980			16		2.7	0.17				3													9			1
22356	90711	3175	Basalt				9.16	9.16	9.16	0.315	6.27	6.37	31.48	0.14	0.01	0.03	0.03		118	1352		1980			14.4		2.5	0.17				3.2													8.3			0.6
2606	192JSN 95-1	3175	Basalt				10.5	10.5	10.5	0.317	8.34	9.45	16.3	0.255	0.053	0.46	0.022		170	1943	70	670	130	0	0	0	18	0			0	2.54		35.83	0			0			10	4			7		210	5.49
21752	NG7620	2800	Basalt	1.22	9.84			11.06	11.06	0.317	6.37	6.19	27.32	0.17	0.46	0.14	0.03			3127	129	1402
6569	1JSK 93-3	3175	Basalt				9.94	9.94	9.94	0.318	7.59	7.59	22.2	0.19	0.01	0.09	0.02		155	2504	50	920	80	10	7	0	4	1910			0	5.92		26.87	10			0			20	8			6		70	2.74
18460	ZV77	2700	Basalt	12.3				12.3	12.3	0.318	6.33	6.39	26.6	0.195	0.021	0.75	0.021		143	2247	93	1782
25004	PH17	3175	Basalt			11.4		11.4	11.4	0.318	6.47	6.05	28.8	0.17	0.21	0.41	0.02			2438		1645
18770	ZV76	2700	Basalt	12.4				12.4	12.4	0.319	6.31	6.37	26.7	0.196	0.021	0.84	0.021		140	2248	98	1765
4474	M183438	3150	Basalt		8.59			8.59	8.59	0.32	9.79	6.8	14.9	0.18	0.08	1.4		37	150	1600	120	1400	110	760						10		110		30											5				5.4
5739	M186806	3150	Basalt		12.7			12.7	12.7	0.32	4.68	4	21	0.25	0.05	0.34		28	150	2100	130	1000	70	2000	16					9		56		28															2.5
23278	165381	3283.5	Basalt			11.22		11.22	11.22	0.32	7.75	4.63	22.49	0.17	0.02	0.15	0.02	25	164	3505		1289	68.4	17	11	< 0.1	0.3				< 0.5	26		16				< 0.1	0.2		< 0.5	0.01			8.5	0.5	1.7	< 0.3
5663	1TOH 94-1	3175	Basalt				8.86	8.86	8.86	0.32	7.07	8.63	20.8	0.175	0.023	0.14	0.034		143	2408	80	1070	70	0	15	0	9	0			0	15.22		35.83	0			10			20	0			8		0	5.49
14304	K178	3175	Basalt			9.02		9.02	9.02	0.32	3.77	9.92	20.8	0.15	0.01	0.04	0.06
1626	M169357	1521	Basalt		6.99			6.99	6.99	0.32	15	10.4	8.7	0.2	2.15	2.1	0.1			370		40	170	55	30							370		540														55
2421	160TOH 93-1	3175	Basalt				11.38	11.38	11.38	0.32	7.27	10.05	18.05	0.283	0.04	0.44	0.02		155	2379	72	1062	110	1	14		1				6	9		4.9	60										10			0.07
7979	M27-04V	515	Basalt			9.78		9.78	9.78	0.32	8.63	12.77	9.06	0.18	1.21	1.84	0.15
16845	BH005166	3175	Basalt				9.31	9.31	9.31	0.32	6.37	8.15	21.97	0.15	0.01	0.23		22	117	1551		993	60	28	7.9	0.06	0.58	0.01		7.4	0	11.54		1.1	0.3			0.04	0.82							0	62	0.1
11233	BW483	2700	Basalt				10.38	10.38	10.38	0.32	6.37	6.57	25.29	0.18	0.1	1.04	0.023								12	0.06	0.48		3.3	6.7	0.1	33.8		7.2				0.031				0.02			7			1.82
1547	W254365	1374	Basalt		4.8			4.8	4.8	0.32	17.3	14.3	10.2	0.14	0.25	1.28		46.7	160	401	47.5	83	49	79	16	0.27	6			6		331		72										0.02	10		1.3	14	9.7
11877	BW272	2700	Basalt				10.48	10.48	10.48	0.32	6.48	6.6	25.42	0.18	0.1	0.83	0.022								13	0.048	0.5		14	3.4	0.09	33.4		5.8				0.032				0.017			7.3			1.65
7226	SIG-27	2700	Basalt			6.93		6.93	6.93	0.32	8.18	10.57	22.4	0.13	0.05	0.28	0.03	19	140	2599	77	848	133	61	15	0.07	0.21				3							0.02				0.1			5.8
31741	P5	3175	Basalt			12.3		12.3	12.3	0.32	4.09	7.08	26.4	0.17	0.08	0.47	0.05			2480		1340			17		2					76													10			0
7804	M173616	3150	Basalt		9.74			9.74	9.74	0.32	16.7	9.81	6.8	0.18	0.18	2.2			278	172	61	130	58	77
2671	JR-1	3175	Basalt	1.38	8.98			10.36	10.36	0.32	7.53	9.42	18.44	0.25	0.37	0.55	0.67			1600	110	700
7482	RM314	2700	Basalt			12.89		12.89	12.89	0.32	5.22	7.01	25.5	0.24	0.03	0.13	0.02	21.44	829.9	2810	59	677	80.3	47.5	5.13		3.09					14.62		12.92				0.25							10.91			0.71
4449	W252567	175	Basalt		8.1			8.1	8.1	0.32	16.2	12.6	9.46	0.17	0.33	1.55	0.07	43.1	200	462	52.5	216	71	87	41	0.92	2.1			15	12	71		156								0.27		0.03	14			14	9
3740	W241805	175	Basalt		6.37			6.37	6.37	0.32	16.9	12.3	11.4	0.14	0.2	1.73	0.06	34.2		779	51.2	220	74	54	40	0.4	1.2		2			141		61				0.17							13			15
40184	LZ11-1	1521	Basalt	7.84	5.11			12.95	12.95	0.32	17.29	6.56	7.2	0.1	1.32	1.65	0.13	31.2	298	180	45.5	75.3	61.2	15.9	69.4	1.99	4.5				4.44	227		93.9				0.32	0.31			1.22			22			36.3
3871	129	1521	Basalt	2.33	5.93			8.26	8.26	0.32	12.5	11.5	14.5	0.18	0.7	1.22	0.01	53	300	380	44	140		140	13.2		1.2			15		85.2													8.8			313
2022	RM306	2700	Basalt			14.02		14.02	14.02	0.32	5.45	2.87	27.98	0.37	0.05	0.14	0.01	22.89	730.9	2779	80.5	1231	107.6	5.24	4.2		3.51					24.33		14.67				0.18							5.52			1.66
34367	N153	105.5	Basalt				9.07	9.07	9.07	0.32	14.13	9.44	12.06	0.12	1.09	2.37	0.06		186	633		121	80.3	3.5	18.9	0	0.36				0	71.7		49.1				0.12				0.07			7			27.1
39967	LZ16-1	1521	Basalt	8.16	5.03			13.19	13.19	0.32	17.35	6.22	7	0.11	1.35	2.48	0.11	31.5	292	164	45.9	71.4	69.9	7.81	86.8	1.89	5.24				5.95	171		45.8				0.54	0.39			1.76			23.2			23.3
4849	6	14.15	Basalt	3.37	6.38			9.75	9.75	0.32	15.12	10.78	10.89	0.2	0.42	1.68	0.44
4979	PILLOW CORE	3800	Basalt				9.81	9.81	9.81	0.32	17.6	9.34	8.47	0.2	0.13	2.34	0.06					144			25	0.3	0.54				4	85		16											11			0.89
20873	D158934	3150	Basalt	1.7	5.4			7.1	7.1	0.32	17.6	12.4	8.7	0.11	0.12	1.9	0.08	50	150	70	30	50		150	15							700		70															7
39423	LZ08-1	1521	Basalt	7.24	5.86			13.1	13.1	0.32	19.75	6.51	7.02	0.13	0.85	1.32	0.15	31.7	301	162	50.7	69.8	87.1	16.2	67	1.93	4.4				6.56	236		17				0.32	0.37			0.7			21.6			24.4
19759	BA1-B	3400	Basalt			11.5		11.5	11.5	0.32	3.3	5.4	31.3	0.18	0.04	0.22	0	17.8	80.6	2250	120	2120	78.2	23.6	21.2	0.139	1.37			3.83	0.436	29.2		4.44				0.0833				0.0245			6.82			0.491
14190	MDF-8	3175	Basalt	1.9	9.51			11.41	11.41	0.32	3.49	5.79	31.09	0.19	0.01	0.08	0.01		105		122		81	11	21.8		1.3					18.2													7.3			0
3274	10	2755	Basalt				8.35	8.35	8.35	0.32	7.6	7.61	26.15	0.19	0.008	0.02	0.02		115	3414	80	890	50	0				0				4
20809	LJD0011 780.20	2900	Basalt	1.13	9.19			10.32	10.32	0.32	3.8	10.53	23.57	0.16	0.02	0.18	0.03		117	2247		1426		73				0.01
27631	PH21	3175	Basalt			11		11	11	0.32	6.42	5.76	30	0.16	0.22	0.32	0.02			2452		1615
10348	DDH-BUT80	173.55	Basalt	1.59	6.37			7.96	7.96	0.32	16.9	12.3	11.4	0.14	0.2	1.75	0.06	34		780	57	267	74	54	40	0.4	1.2	0.02	2			141		61		0		0.17	0			0			13		0	15
27698	63	2755	Basalt				10.32	10.32	10.32	0.32	8.58	4.78	27.53	0.15	0.005	0.05	0.04		148	2723	90	1160	50	0				0				32
4444	36	2755	Basalt				10.48	10.48	10.48	0.32	7.18	7.67	24.84	0.22	0.011	0.23	0.01		136	2641	81	1188	76	19				420				24
14623	60	2755	Basalt				10.27	10.27	10.27	0.32	8.75	6.23	25.8	0.17	0.015	0.19	0.02		145	2573	80	1170	90	50				0				15
6943	34	2755	Basalt				10.58	10.58	10.58	0.32	7.85	7.04	25.28	0.2	0.007	0.1	0.01		155	2573	90	860	70	40				0				10
6895	46	2755	Basalt				10.04	10.04	10.04	0.32	8.66	6.65	26.1	0.19	0.011	0.16	0.02		137	2525	110	1140	90	50				240				17
12442	37	2755	Basalt				10.57	10.57	10.57	0.32	8.56	5.99	26.51	0.18	0.013	0.15	0.03		158	2600	110	1220	80	50				600				14
6772	15	2755	Basalt				10	10	10	0.32	7.32	9.2	22.48	0.19	0.015	0.15	0.02		139	2484	50	950	70	0				1570				7
145	HID-6	3175	Basalt		11.41			11.41	11.41	0.32	5.62	6.42	28.26		0.02	0.23	0.02	24	156	2880		1790			4	0	5					77													9			1
11356	8551	3175	Basalt				10.4	10.4	10.4	0.32	7.29	9.37	21.7	0.18	0.04	0.38	0.09		134	2528	85	1095			20		2					12													6			1
14662	Z6-1	3175	Basalt				10.88	10.88	10.88	0.32	6.38	6.76	27.34	0.18	0.04	0.78	0.02	22		2500		1424			15							30		16
28729	ALX-26	3275	Basalt			11.13		11.13	11.13	0.32	6.44	5.99	30.16	0.16	0.06	0.24	0.02			2280		1557																					0.4143
38065	5031	3400	Basalt			15.34		15.34	15.34	0.32	3.38	3.37	31.99	0.18	0.05	0.09	0.07
16400	RL95-40	3175	Basalt			12.97		12.97	12.97	0.32	9.29	9.87	16.61	0.21	0.09	0.78	0.02	46	219	2193	90	524			13.1	0.1	0.43											0.04				0.02			8.04
14666	NG207	3175	Basalt	2.72	8.16			10.88	10.88	0.32	6.43	6.11	27.07	0.18	0.58	0.26	0.01
22516	93-341	2700	Basalt			12.45		12.45	12.45	0.32	6.67	6.14	27.73	0.19	0.04	0.19	0	20.1	105						14.4	0.035	0.43											0.034				0.011			6.9
33881	D103956	0.005	Basalt	1.11	4.13			5.24	5.24	0.32	21.28	13.84	9.79	0.07	0.11	1.79	0.01	28	150	360	64	320	36	54	8							540		37
39254	C183602	265.5	Basalt	8.37	6.2			14.57	14.57	0.32	14.6	13	8.94	0.15	0.23	1.56	0.04	48	209	135	36	91	54	90	27		2			10		130		174								4		0.006	15	2		5	7.947
6164	135JTL 95-2	3175	Basalt				9.08	9.08	9.08	0.323	6.32	9.2	20.6	0.176	0.017	0.06	0.016		122	2053	90	540	100	0	0	0	16	0			10	7.61		44.78	10			10			0	6			4		280	7.32
12595	285JSN 95-1	3175	Basalt				9.65	9.65	9.65	0.323	7.81	7.53	22.3	0.164	0.012	0.23	0.031		136	2347	210	880	60	100	7	0	17	0			0	23.68		80.61	10			10			10	2			4		10	8.23
29848	8802/4B	3175	Basalt			12.7		12.7	12.7	0.324	7.58	7.86	24.4	0.18	0.1	0.79	0.13	29.3		3601		1293			16.9	0.107	0.843				12.1							0.049				0.047			7.17
17616	NG7622	2800	Basalt	1.24	10.02			11.26	11.26	0.325	6.56	5.92	27.42	0.18	0.66	0.18	0.02			2560	119	1318
40749	91785GIBB	3175	Basalt				11.7	11.7	11.7	0.326	6.45	9.14	22.9	0.02	0.02	0.37	0.03			3592		1625			22		1.5					9													7			0
12997	NG7631	2800	Basalt	1.24	10			11.24	11.24	0.327	6.73	6.31	26.91	0.19	0.68	0.2	0.03			2857	127	1300
32870	DY-23	3175	Basalt			10.37		10.37	10.37	0.3279	6.55	6.04	24.92	0.141	0.01	0.065	0.033	20.4	123	3466.7	83	1372			18.2	1.3	0.7				0	11.2										0.1			7.9			0.4
14816	90266	3175	Basalt				10.9	10.9	10.9	0.328	7.22	7.53	27.1	0.18	0.01	0.06	0.02			2949		1273			17		1.4	0.2				8													9			1
14966	90266	3175	Basalt				10.92	10.92	10.92	0.328	7.22	7.53	27.1	0.18	0.01	0.06	0.02		143	2165		1273			16.4		1.3	0.2				7.5													8.5			0.9
29959	PH22	3175	Basalt			11.3		11.3	11.3	0.328	6.66	5.86	29.2	0.16	0.3	0.3	0.02			2491		1532
34675	W249752	3150	Basalt		13.7			13.7	13.7	0.33	10.8	5.43	12	0.18	0.18	1.03		30	300	1000	200	1500		1000	10						30	150		50
495	W212132	156.5	Basalt		0.09			0.09	0.09	0.33	18.5	13.56	9.65	0.13	0.37	1.6	0.07	36.3		322	37.1		63	120								311		122					0.93									10
27050	84-567A-21CC, 23-27	110	Basalt			12.3		12.3	12.3	0.33	14.6	3.71	10.9	0.18	0.37	1.2	0.03	45.8	256	112	58	101	60	3.4	22	0.04	0.33				0.15	49		7.06				0.04				0.03			10.4			1.91
979	M195394	175	Basalt		4.35			4.35	4.35	0.33	23	11.6	6.06	0.16	1.21	1.86	0.06	11	61	270	35.6	570	130	690	41	0.503	5			54	2.7	350		178		29.6		0.123	0.14			0.267		0.03	7		1.45	36	12
19108	ZV85	2700	Basalt	2.13	8.66			10.79	10.79	0.33	6.74	6.94	22.98	0.17	0.05	0.88	0.02		140	2770		1110			16			0.05				32.6		12											6			1.24
31151	C5	3450	Basalt			12.2		12.2	12.2	0.33	3.77	7.15	26.4	0.17	0.07	0.41	0.04			2550		1440			19		3					71													12			0
3073	H08-96-281	3175	Basalt			11.74		11.74	11.74	0.33	7.28	7.828	21.94	0.272	0.03	0.12	0.02					1050.6			20		0.728	0.2
1850	W237789	3150	Basalt		4.4			4.4	4.4	0.33	15.4	12.9	9.51	0.12	0.92	2.34
37248	96048529	3380	Basalt			9.82109		9.82109	9.82109	0.33	13.42	9.08	11.01	0.12	0.02	2.52	0.03	40	244.5	825		222.5	65	18	18	0	0.3				0	152		31				0				0			10.7			0
11891	S61	2700	Basalt			9.9		9.9	9.9	0.33	6.37	9.42	21.64	0.17	0.82	0.09	0.02	41	149	2714	106	909	57	70	19	0.1	1.42				1	48.6		16.9				0.06				0.21			8.63			0.6
7373	SIG-22	2700	Basalt			6.96		6.96	6.96	0.33	7.75	11.74	23.1	0.13	0.08	0.35	0.02	21	149	2513	85	875	91	40	16	0.04	0.29				2							0.01				0.06			6.2
16772	S2	2700	Basalt			9.92		9.92	9.92	0.33	6.53	8.99	22.44	0.16	0.06	0.32	0.01	40	250	2363	86	900	60	43	21	0.21	1.2				0.8	41.5		2.3				0.09				0.04			7.87			1.2
14587	SIG-26	2700	Basalt			7.85		7.85	7.85	0.33	7.89	11.04	22	0.13	0.08	0.32	0.03	18	148	2344	85	815	79	37	24	0.07	0.21				2							0.05				0.1			5.8
12740	LJD0011-780.2	3175	Basalt			11.2		11.2	11.2	0.33	3.62	10.14	22.64	0.19	0.02	0.2	0.03	23	99	1869	96.4	1119	62	62	21	0.12	0.42	0.66		0.6	0.5	36		0	17.4	0		0	0		0.23	0.04			9	0.41	0	0
4847	W176275	1521	Basalt	4.2	7.5			11.7	11.7	0.33	10.4	13.3	13.6	0.24	0.25	0.39	0.09	150	300	1500	100	300		70								500		70
26762	RM334	2700	Basalt			13.63		13.63	13.63	0.33	3.85	7.12	26.57	0.2	0.04	0.27	0.03	19.37	581	2176	74.02	946	54.74	13.82	6.76		0.91					38.96		23.51				0.08							7.46			0.31
15615	867/9	32.75	Basalt	3.12	6.67			9.79	9.79	0.33	14.09	11.41	10.5	0.16	0.07	2.02	0.03	78	190	650	52	180			14	0.57	1.06					140		34				0.82				0.31			10.5			2.9
8563	RM310	2700	Basalt			13.21		13.21	13.21	0.33	5.7	5.67	26.87	0.24	0.03	0.18	0.01	20.69	602	2254	60.79	960	64.17	32.29	7.43		0.84					32.79		15.35				0.08							7.89			0.31
9459	GOR513	105.5	Basalt				10.08	10.08	10.08	0.33	9.98	8.68	23.54	0.18	0.05	0.66	0.01		170	2119	82	1116	62	79	13	0.01	0.11				0.07	17.55		0.65				0.01							11			1.37
15351	49	2755	Basalt				10.37	10.37	10.37	0.33	8.98	5.26	27.12	0.17	0.006	0.08	0.04		150	2545	100	1160	80	20				0				19
13121	HSS-15	3175	Basalt	1.88	9.38			11.26	11.26	0.33	3.42	5.67	31.51	0.19	0.08	0.12	0.03		94		129	2095	67	5	26.6		1.9	0.03				52		9.9											8.1			2.6
18773	ZV74	2700	Basalt	12.4				12.4	12.4	0.33	6.56	6.57	26.1	0.196	0.041	0.87	0.021		143	2279	99	1668
8767	JF-1	3175	Basalt	1.84	9.22			11.06	11.06	0.33	3.68	5.64	30.72	0.2	0.01	0.09	0.02
3883	s_1	1.3	Basalt		5.51			5.51	5.51	0.33	7.67	14.56	19.44	0.12	0.01	1
24356	M-667	2700	Basalt			12		12	12	0.33	6.64	4.8	30.4	0.18	0.03	0.03		24.5	147	2710	104	1490			14			700				15.6													7.6			4.5
28500	SS0110	3400	Basalt			11.8		11.8	11.8	0.33	3.5	5.7	30.9	0.17	0.06	0.27	0	17.6	103	1940	107	1570	74.8	41.2	29.2	0.215	1.72			2.55	0.388	48.8		12.6				0.112				0.0476			8.48			2.24
12303	69	2755	Basalt				11.13	11.13	11.13	0.33	8.65	5.84	26.72	0.19	0.008	0.02	0.02		161	2757	80	1060	90	10				2830				12
12509	44	2755	Basalt				10.58	10.58	10.58	0.33	9.23	6.28	25.7	0.18	0.066	0.2	0.04		160	2497	110	1120	80	70				0				15
7179	58	2755	Basalt				10.65	10.65	10.65	0.33	8.85	7.03	23.59	0.2	0.85	0.39	0.03		163	2408	90	970	90	0				0				16
3350	33	2755	Basalt				9.73	9.73	9.73	0.33	7.63	8.29	24.11	0.22	0.011	0.21	0.02		133	2362	78	930	73	89				470				13
5256	31	2755	Basalt				10.94	10.94	10.94	0.33	8.85	7.28	24.58	0.22	0.012	0.17	0.04		156	2463	90	870	70	0				0				12
14736	Z12	3175	Basalt				10.89	10.89	10.89	0.33	6.61	6.81	26.65	0.18	0.1	1	0.02	22		2600		1310			17							29		18														1.5
11560	A1140	3400	Basalt				10.43	10.43	10.43	0.33	7.81	8.17	24.18	0.18	0.03	0.39	0.01	22	152	3113		1267			20		0	0				31		5											9			0
13120	MP-1	2700	Basalt			11.26		11.26	11.26	0.33	6.05	6.07	30.21	0.19	0.07	0.31	0.03	9.7	92						10.3	0.039	0.4											0.034				0.012			6.7
11139	Z7	3175	Basalt				11.52	11.52	11.52	0.33	6.83	6.88	25.08	0.2	0.04	0.88	0.02	24		3070		1310			17							32		23														1.7
24297	KD3301120.5 FT	3175	Basalt				9.33	9.33	9.33	0.33	7.27	7.56	23.63	0.14	0.16	2.51	0.04	28	144	3158		1447			20		0	0				19		7											9			0
1545	496105	3080	Basalt			13.02		13.02	13.02	0.33	6.15	22.07	8.66	0.38	0.09	0.15	0.04	22	138	88	55	138			27.9	0.16	1.37				3.77	39.9		5.5				0.07				0.05			8.5			0.7
34736	M5-124	82.55	Basalt			10.67		10.67	10.67	0.33	16.23	10.57	10.34	0.14	1.11	2.79	0.05	43.9	222	522		138			22	0.15	0.33					115		34											12.3			19.16
8529	N134	105.5	Basalt				9.35	9.35	9.35	0.33	17.04	10.1	8.4	0.17	1.15	2.8	0.02		226	126		70.5	56.5	481	15.1	0	1.04					97.1		14.9				0.12				0.25			5.7			4.13
7919	C68	3175	Basalt			13.02		13.02	13.02	0.33	7.48	6.34	27.24	0.24	0.11	0.11	0.02	25.1	147			1322			16.1		0.3					10.7		7											8.1			6.2
10805	2F-PTP-03	3175	Basalt			9.855		9.855	9.855	0.331	6.9	8.345	21.7	0.172	0.012	0.12	0.018	26			68.6	1010	79	6		0.1	0.95	45			11	7.69		1.94		0.99		0.02				0.06			7.49		302	0.38
16886	PH26	3175	Basalt			11.8		11.8	11.8	0.331	6.82	7.49	27.4	0.19	0.02	0.27	0.01			2670		1332
9039	90700	3175	Basalt				10.56	10.56	10.56	0.332	6.99	8.55	24.32	0.19	0.03	0.26	0.04		145	2642		1179			15.3		0.7	0.21				5.4													8.3			0.8
9249	90700	3175	Basalt				10.6	10.6	10.6	0.332	6.99	8.55	24.3	0.19	0.03	0.26	0.04			3442		1179						0.21
5283	42TOH 93-1	3175	Basalt				10.01	10.01	10.01	0.333	6.99	6.96	23.08	0.201	0.01	0.14	0.013		147	2673	62	850	75	37	17		1	270			10	12		4.9											11			0.07
10413	P7	2700	Basalt			11.5		11.5	11.5	0.334	6.27	6.32	30.6	0.202	0.16	0.234	0.032	23.3	145	1963	100	1370			13.1	0.025	0.376					19.7		19.1								0.011			6.41			3.11
20122	NG7629	2800	Basalt	1.27	10.27			11.54	11.54	0.338	6.77	6.61	25.3	0.18	0.55	0.19	0.04			3046	129	1250
13178	NG7630	2800	Basalt	1.24	10.03			11.27	11.27	0.338	6.37	5.75	27.7	0.19	0.62	0.18	0.03			2647	124	1627
29875	DY-15	3175	Basalt			10.43		10.43	10.43	0.3386	7.11	7.22	22.15	0.1478	0.03	0.439	0.039	19.22	134.4	4159.5	78	1131			20.1	0	0.7				1.3	8.9										0.1			8.7			0
1193	D536803	1521	Basalt		4.89			4.89	4.89	0.34	3.05	16.9	18.5	0.16	0.02	0.17		65.4		4230	57.5	660	25																0.17								2.7
40606	ARC120	531.5	Basalt	33				33	33	0.34	4.95	2.07	2.92	0.18	1.16	0.57	0.027		120	80	30	30	130	50	60	2					40	130		1390							9	2			3		6.44	85
3575	11	3175	Basalt	2.58	6.41			8.99	8.99	0.34	4.66	6.2	24.22	0.2	0.04	0.03	0.02		110	2050	80	1200	80		17							11																0
23178	S67	2700	Basalt			9.89		9.89	9.89	0.34	7.09	7.87	22.86	0.15	0.07	0.32	0.02	37	160	2529	103	1031	61	29	22	0.28	1.46				0.5	43.5		3.8				0.08				0.08			7.87			1.3
40689	165382	3283.5	Basalt	3.62		11.14		14.76	14.76	0.34	7.3	0.38	22.31	0.06	0.03	0.57	0.03	32	156	2984		1119	70.8	17	27	0.2	0.6				< 0.5	24		16				< 0.1	0.5		< 0.5	0.1			6.6	0.2	3.2	< 0.3
340	D157955	265.5	Basalt	0.6	2.6			3.2	3.2	0.34	17.3	15	10.4		0.19	1.5		30	150	500					10				20			150		50															7
16578	S3	2700	Basalt			9.9		9.9	9.9	0.34	6.64	8.26	23.55	0.16	0.07	0.25	0.02	45	257	2557	94	1017	58	20	24	0.26	1.54				8.7	75.7		3.5				0.06				0.05			11.79			1.2
13888	SIG-28	2700	Basalt			7.18		7.18	7.18	0.34	9.12	10.45	22.5	0.12	0.06	0.3	0.02	19	144	2383	92	780	76	40	12	0.03	0.15				3							0.04				0.08			5.4
13382	BX001	2700	Basalt				10.7	10.7	10.7	0.34	6.88	6.94	24.02	0.18	0.058	0.8	0.025								14	0.077	0.51		2.9	3.2	0.23	32.7		4.5				0.036				0.026			8			1.23
30020	RM329	2700	Basalt			12.72		12.72	12.72	0.34	6.04	7.1	24.99	0.18	0.04	0.32	0.02	25.37	688.13	2382	76	852	60.98	24.54	8.91		0.93					33.8		13.47				0.08							8.79			0.34
12656	I	3175	Basalt	2.3	8.3			10.6	10.6	0.34	10.5	11.7	13.66	0.18	0.36	0.9	0.03		140	1100	59	280	59	72	41			0.04			0	53		66											8			0
9538	M154186	72.9	Basalt		5.61			5.61	5.61	0.34	18.6	13	9.93	0.1	0.22	1.73	0.07
4123	SBFZ-101	1.305	Basalt			9.8		9.8	9.8	0.34	14.95	8.79	9.39	0.21	0.29	3.37	0.04			328		68			14							141		47											6			4
3202	K026	3800	Basalt				9.17	9.17	9.17	0.34	18.9	9.87	8.28	0.21	0.26	1.47	0.06					88			23	0.28	0.71				7	72		15											13			8.2
33224	JEH-06	3775	Basalt			11.1		11.1	11.1	0.34	18.16	7.75	9.45	0.15	0.07	1.6	0.02		248		53.8	31.5	13	46.7	20.6	0	0.7				33.2	52.8		8	0	0.6	0	0	0	0	0	0			13.9	0	1.2	2.9
8714	8803K	48	Basalt	0.84	8			8.84	8.84	0.34	11.4	9.25	16.6	0.16	0.53	1.44	0.07								40							678		409											8			29
9300	GOR514	105.5	Basalt				10.05	10.05	10.05	0.34	10.3	8.5	22.74	0.18	0.17	0.63	0.03		171	2322	82	1142	64	74	13	0.01	0.13				0.07	29.01		9.23				0.01							12			2.04
9513	14132	1.305	Basalt	0.57	7.84			8.41	8.41	0.34	12.16	9.48	21.09	0.15	0.03	0.98	0.03
13070	SURC0013-155	3175	Basalt	1.08	9.58			10.66	10.66	0.34	6.7	6.47	26.64	0.18	0.02	0.1	0.02		137.89	6004		1396.3	62.95	81.49	24.84			0.01								2.24
22133	HSS-88B	3175	Basalt	1.85	9.25			11.1	11.1	0.34	3.75	5.74	30.64	0.17	0.01	0.07	0.02		106		117	1759	76	35	24.2		0	0.06				24.2		15.4											7.7			0.6
10164	WD103-142.7	3175	Basalt	1.04	9.73			10.77	10.77	0.34	6.48	6.55	27.9	0.19	0.07	0.59	0.02		146.28	3086		1379.89		42.99	19.22	0.06	0.53	0.02				55.52				1.71		0							7.47
13155	LMCD005-286.8	3175	Basalt	0.78	9.3			10.08	10.08	0.34	6.85	4.39	32.19	0.17	0.02	0.08	0.02		140.87	2729		1567.04		10.05	17.75	0.11	0.67	0.01				7.76				1.55									6.66
27613	K4-47B	3175	Basalt			13.06		13.06	13.06	0.34	3.47	6.51	28.39	0.19	0.05	0.53	0.03
12232	MDF-9	3175	Basalt	1.85	9.27			11.12	11.12	0.34	3.72	6.93	29	0.19	0.01	0.12	0.01		111		126		80	45	24		1.6					26.4													7.6			0
5741	SSD667-203.2	3175	Basalt	1.06	9.61			10.67	10.67	0.34	7.04	6.83	27.41	0.21	0.07	0.1	0.02		138.19	2845		1497.52	71.9	126.3	14.61	0.79	0.79	0.1								380.85
23091	M664	2700	Basalt			11.2		11.2	11.2	0.34	6.7	6.3	29.4	0.17	0.09	0.3		24.5	137	2550	107	1500			15.8			220				20.5													8.2			5
29961	M651	2700	Basalt			11.3		11.3	11.3	0.34	6.5	6.2	29.2	0.16	0.08	0.28		25	133	2550	108	1610			15.5			210				20.1													7.5			4.8
13083	G-135	271	Basalt				10.07	10.07	10.07	0.34	9.94	8.8	24.03	0.17	0.03	0.85	0.03							85												2.1						3.8
4095	27	2755	Basalt				9.31	9.31	9.31	0.34	7.58	7.85	25.2	0.2	0.011	0.11	0.03		116	2544	86	1185	69	56				1690				13
6261	54	2755	Basalt				10.35	10.35	10.35	0.34	9.25	6.32	26.17	0.2	0.008	0.14	0.03		158	2538	100	1130	90	110				0				11
7001	25	2755	Basalt				10.6	10.6	10.6	0.34	8.09	8.09	23.66	0.2	0.011	0.1	0.02		155	2504	50	920	80	10				1910				6
10565	LJD0011 716.00	2900	Basalt	1	8.13			9.13	9.13	0.34	4.82	10.76	23.4	0.16	0.02	0.19	0.04		128	1894		986		21				0.01
33537	M663	2700	Basalt			11.9		11.9	11.9	0.34	6.8	6.2	28.4	0.16	0.11	0.42		25	139	2710	115	1740			13.3			450				29													8.2			5
32864	SD8/507	3175	Basalt			11.03		11.03	11.03	0.34	6.6	5.59	30.03	0.15	0.2	0.4	0.05
20072	H83	0.0049	Basalt			9.61		9.61	9.61	0.34	10.2	9.16	24.22	0.15	0.01	0.68	0.02		149	2576	74	839	55		11.4	0.023	0.39				0.081	35		2.9				0.027				0.009			9.6			0.12
15918	NG138	2800	Basalt	1.28	10.39			11.67	11.67	0.34	6.8	7.14	26.09	0.19	0.23	0.04	0.02			2821	123	1262
15511	79-195	3175	Basalt			11		11	11	0.34	7.35	7.61	26.23	0.18	0.01	0.2	0.05		152	3508	91	1067			17
20302	SC6	3175	Basalt			12.2		12.2	12.2	0.34	3.68	7.1	28.69	0.19	0.02	0.43	0.02	17	117	2224	110	1570	56	103	32		4	230				34				0.85							0		7			7
21689	HTA27	3175	Basalt		10.4			10.4	10.4	0.34	6.46	9.08	25.08	0.16	0.03	0.1	0.04	25.1		2205	108	1509			12.8							28													7.9			1
27675	SC16	3175	Basalt			12.38		12.38	12.38	0.34	3.53	6.21	29.99	0.18	0.02	0.11	0.02	18	115	2374	112	1564	53	43	31		0	196				35				22.11							0		9			5
29958	91157	3175	Basalt			11.3		11.3	11.3	0.34	5.93	5.28	31	0.16	0.02	0.01	0.06		139	2902	100	1606			19.4							14													7.54			1.3
14348	93-345	2700	Basalt			10.23		10.23	10.23	0.34	6.09	5.83	29.76	0.17	0.02	0.17	0	12.9	78						9.4	0.038	0.53											0.039				0.011			7.6
31040	8552/1	3175	Basalt				12.9	12.9	12.9	0.34	8.07	7.37	21.2	0.18	0.08	0.53	0.14		234	2509	95	971			22		1					9													9			1
479	GO-1	3175	Basalt		12.33			12.33	12.33	0.34	3.1	1.26	32.47		0.14	0.46	0.12		100	3000		1950			8	0.3	0.7					41													2
29258	91154	3175	Basalt			11.9		11.9	11.9	0.34	6.18	5.67	30	0.17	0.02	0.01	0.05		153	3220	103	1454			20.6							24.9													8			0.65
38520	SD6400	3175	Basalt			11.48		11.48	11.48	0.34	6.92	8.7	27.99	0.13	0.01	0.41	0.03	27	126	2428	92	1175	71	22.8	18.4	0.074	2				0.916	56		4					0.1			0.019			7	0.19		4
14983	74TOH 94-1	3175	Basalt				12.5	12.5	12.5	0.343	7.78	10.5	14.7	0.206	0.065	0.84	0.025		184	3681	120	1070	80	40	7	0	8	0			0	6.76		71.65	0			10			10	3			6		10	0
16009	NG7639	2800	Basalt	1.28	10.4			11.68	11.68	0.343	7.04	7.05	25.39	0.19	0.04	0.63	0.03			3529	122	1053
24659	P1	2700	Basalt			11.7		11.7	11.7	0.343	6.25	6.31	29.5	0.175	0.109	0.372	0.033	23.3	139	2507	62	1435			13.9	0.058	0.671					25.8		19.5								0.023			6.54			2.57
4960	84TOH 93-1	3175	Basalt				10.05	10.05	10.05	0.344	8.07	7.06	21.48	0.205	0.78	0.41	0.02		155	2489	79	967	95	1	18		1	60			4	17		72											12			37
4996	307JTL 96-1	3175	Basalt				7.95	7.95	7.95	0.344	16.7	11.7	10.7	0.162	0.663	1.2	0.029		184	698	80	240	60	40	0		18	70			20	117.54		179.13	0			10			20	9			2		10	28.35
9374	PRC771/150812-1	218.3	Basalt				10.0202	10.0202	10.0202	0.34437	16.7013	11.3441	10.6255	0.17915	0.30758	1.75343	0.05061	45.023		643.7		281.1			33.2224	0.787123	1.72402				1.50338	59.1665		83.9205				0.143554				0.182081			19.162			9.59731
8788	PHT911	218.3	Basalt				9.76856	9.76856	9.76856	0.34466	15.7712	10.6185	11.2745	0.17659	0.32546	1.67082	0.0533	43.1841		718.6		338.6			39.0169	1.13354	1.95479				2.15505	81.9966		102.079				0.161613				0.274503			18.8929			11.8258
8774	179TOH 93-1	3175	Basalt				9.79	9.79	9.79	0.345	7.83	7.76	22.2	0.177	0.026	0.34			175	2586	80	940	70	20	7	0	2	10			0	13.53		3.2				10				4			6		10	0
9715	B2	2700	Basalt			12.6		12.6	12.6	0.345	7.01	9.09	22.4	0.224	0.005	0.005	0.043	19.4	169	1383	60	645			16	0.048	0.702					4.87		1.78								0.011			5.86			0.106
24665	DY-24	3175	Basalt			10.31		10.31	10.31	0.3478	5.58	5.98	24.77	0.1542	0.01	0.062	0.027	20.11	106.4	3462.3	87	1431			19.5	1	0.6				0	11.4										0.1			7.7			0.4
3437	94JTL 96-1	3175	Basalt				8.41	8.41	8.41	0.349	7.6	6.18	24	0.189	0.064	0.23	0.012		136	2251	80	1000	70	200	0	0	16	150			0	17.76		53.74	10			10			10	5			3		10	7.32
40715	31	3175	Basalt			25.0654		25.0654	25.0654	0.349557	10.324	0.165489	2.11336	0.0922859	1.44685	0.285351	0.0982892								81.6		3.61	12.26																	10.7
4358	2HP 92-1	3175	Basalt				8.38	8.38	8.38	0.35	7.1	7.31	23.27	0.177	0.01	0.32	0.009	26	112	2330	83	951	81	15	17	0.3	0	870			12	15		8	56	0.012		1				0.1			9			0
118	742097	3175	Basalt	1.85	7.08			8.93	8.93	0.35	6.81	5.65	26.02		0.01	0.12	0.05											0.48
2861	W219636	1521	Basalt		5.5			5.5	5.5	0.35	18.2	11.7	7.8	0.13	0.97	1.5	0.09	37.6		167	32.3		39.4		36	1.2	8					249		230					1.6			0.1			14			39
2379	W255422	516.5	Basalt		6			6	6	0.35	20	10.9	8.87	0.15	0.35	0.75	0.05	28.9		432	35.9	77	61	31	24	0.96	1.4					137		53				0.11	0.32			0.23			8		2.1	13
8990	SIG-29	2700	Basalt			7.22		7.22	7.22	0.35	9.19	10.35	22.5	0.13	0.05	0.3	0.02	19	154	2357	87	780	86	35	12	0.03	0.16				6							0.02				0.08			5.6
12059	SIG-11	2700	Basalt			7.59		7.59	7.59	0.35	9.07	10.72	21.6	0.13	0.07	0.34	0.03	24	176	2441	86	794	79	54	17	0.06	0.19				6							0.02				0.05			7
17477	FFD63251.0M	3175	Basalt				11.12	11.12	11.12	0.35	6.87	7.57	23.8	0.178	0.04	0.33	0.026	22.26	137	2293		1164	68	28	18	0.1	1.07	0.15																	11
27384	37/86	32.75	Basalt	4.49	6.48			10.97	10.97	0.35	12.16	16.46	9.73	0.16	0.18	1.02	0.05	51	220	680	53	250			10							130		12											8			0
16321	FFD29102.6M	3175	Basalt				11.23	11.23	11.23	0.35	7.13	7.04	23.76	0.182	0.04	0.45	0.027	19.72	143	2510		1176	72	35	21	0.17	1.06	0.065																	11
7111	M173605	3150	Basalt		10.1			10.1	10.1	0.35	16.5	8.1	11.6	0.19	1.05	0.61			243	171	69	99	71	3
5540	049G	2965	Basalt	1.04	7.53			8.57	8.57	0.35	7.36	8.96	20.98	0.17	0.07	0.49	0.05
12655	W228178	175	Basalt	2.8	7.8			10.6	10.6	0.35	14.1	10.4	13.8	0.18	0.06	1.5	0.08	40.3		1290	69.4	454	77	81	38		7		4			79		44				0.062							21			5
3596	W241806	175	Basalt		6.75			6.75	6.75	0.35	15.9	12.3	11.9	0.15	0.21	1.67	0.06	38.8		874	55.2	230	58	58	44	0.34	11		3			128		65											14			6
39526	4	14.15	Basalt	2.51	7.85			10.36	10.36	0.35	14.46	9.42	14.29	0.1	0.4	1.6	0.05
4922	94112	0.0075	Basalt				6.85	6.85	6.85	0.35	12.21	15.27	12.98	0.14		1.26	0.07		163.4	426.3					11.1							58.1													8.9
4923	94112	0.0075	Basalt				6.85	6.85	6.85	0.35	12.21	15.27	12.98	0.14		1.26	0.07		163	426					11.1							58													8.9
5929	A45	107	Basalt	1.41	4.22			5.63	5.63	0.35	19.96	14.33	6.82	0.11	0.26	1.2	0.05		179	97		8	46	21	26	2					3	259		132								3			10			7
40019	LZ11-2	1521	Basalt	7.17	6.22			13.39	13.39	0.35	17.46	7.05	7.44	0.11	1.49	1.6	0.1	29.8	307	116	49.9	60.6	57.8	23.8	76.6	2.1	4.95				5.27	235		53.9				0.31	0.4			1.08			23.1			30.7
39642	LZ08-2	1521	Basalt	7.68	5.2			12.88	12.88	0.35	19.46	6.64	7.35	0.12	1	1.45	0.12	31.5	293	163	51.6	72.8	78	11.8	65.5	1.81	4.34				4.8	210		11.5				0.3	0.32			0.71			20.6			14.9
6065	9409	0.0075	Basalt				7.2	7.2	7.2	0.35	12.73	15.81	12.93	0.14	0.01	1.16	0.08		193	617					11.9							47													9.3
16797	HSS-87	3175	Basalt	2.07	10.34			12.41	12.41	0.35	3.57	5.54	30.6	0.2	0.01	0.2	0.03		105		137	1579	62	30.7	25.2		1.2	0.04				28.5		9											9			0.7
9338	55C	1.305	Basalt	4.85	4.65			9.5	9.5	0.35	11.8	13.5	13.8	0.17	0.13	0.93	0.09	69	324	535		135	66	150	9		0				0	336		300											9
22162	MDF-10	3175	Basalt	1.74	8.71			10.45	10.45	0.35	3.07	10.74	23.78	0.16	0.02	0.15	0.02		105		140		50	53	24.8		1.3					36.6													7.9			0
10538	HSS-14	3175	Basalt	1.9	9.51			11.41	11.41	0.35	3.77	6.01	30.79	0.2	0.02	0.19	0.02		97		127	1833	0	2.5	33.7		0	0.01				73		2.7											9.7			0
23452	PH28	3175	Basalt			11.9		11.9	11.9	0.35	7.25	6.96	26.8	0.18	0.06	0.5	0.02			2782		1310
8475	HSS-534	3175	Basalt	1.74	8.7			10.44	10.44	0.35	3.81	6.24	30.87	0.19	0.03	0.1	0.02	19.5	105		113		74	73	22.8		1.3	0.03				25		36											4.8			1.1
17508	ALX15	3175	Basalt			12.5		12.5	12.5	0.35	7.31	5.91	27.1	0.2	0.08	0.29	0.02			2971		1351
7962	53	2755	Basalt				10.86	10.86	10.86	0.35	9	6.78	25.16	0.2	0.012	0.23	0.02		156	2586	90	1030	90	20				0				13
22017	48	2755	Basalt				11.09	11.09	11.09	0.35	9.37	6.09	26.16	0.17	0.01	0.14	0.03		173	2573	100	1060	90	30				0				16
5992	26	2755	Basalt				10.26	10.26	10.26	0.35	7.48	8.23	23.97	0.2	0.011	0.18	0.02		137	2506	85	1125	70	73				1870				9
8238	59	2755	Basalt				10.39	10.39	10.39	0.35	8.53	7.17	24.84	0.19	0.012	0.24	0.03		160	2456	90	980	80	70				0				14
21125	M716	2700	Basalt			11		11	11	0.35	6.5	6.3	29.8	0.17	0.1	0.23	0.03	26.4	105	2328	86	1741			20.35	0.045	0.61				0.08	37.07		16.22								0.015			8.34			5.79
20702	8804/3B	3175	Basalt				11.6	11.6	11.6	0.35	8.28	7.96	24.7	0.18	0.11	0.8	0.13		180	3643	101	1257			19		1.1					40													8.5			1.6
16420	9332	3175	Basalt			10.5		10.5	10.5	0.35	6.44	6.66	30.3	0.17	0.02	0.02	0.07		118	2859	104	1609			19.9							19.4													7.9			1.9
9798	2004-34A	2750	Basalt	10.14				10.14	10.14	0.35	8.18	9.38	22.82	0.18	0.1	0.5			16.7	2066	111	973	26	2	8.1	0.11	0.68			12.73	0.13	122		9.1				0.04				0.02		87	6.5	0.1		0.07
13586	Z3	3175	Basalt				11.32	11.32	11.32	0.35	7.23	7.45	24.17	0.19	0.06	1	0.03	25		2720		1150			21							35		22
5649	NDC87-06A	3175	Basalt			12.65		12.65	12.65	0.35	10.49	11.21	13.06	0.25	0.31	0.81	0.04	30	190	1304	80	395			29.2	0.54	1.68											0.1				0.14			8.86
7729	DUB22	3175	Basalt		10.8			10.8	10.8	0.35	7.01	6.92	28.93	0.2	0.04	0.04	0.03	25.5		2451	77	1735			11.6							4													7.6			3
8851	485481	3080	Basalt			11.08		11.08	11.08	0.35	8.69	8.46	18.61	0.2	1.33	0.86	0.03	28	142	1298	81	608	92.3	2.6	25.5	0.683	1.11			149.1	1.9	69		216.1				0.08				0.148			10.9	2.57		275.8
8852	485481	3080	Basalt	11.08				11.08	11.08	0.35	8.69	8.46	18.61	0.2	1.33	0.86	0.03	27.6	142	1298	81	608	92.3	2.6	25.5	0.683	1.11				1.897	69		216				0.08				0.148			10.9			275.8
36464	G23	3175	Basalt			11.93		11.93	11.93	0.35	10.33	8.64	17.21	0.15	0.33	0.76	0.04	57	62	1623	86	802	125	10	20	0.23	0.47				10.9	22		68				0.02	0.48			0.14			15			163
13449	HEG-1	3175	Basalt			11.9		11.9	11.9	0.35	7.95	7.18	24.9	0.2	0.01	0.22	0.02	26	154	3028	102	972			20	0.07	0.58											0.04							8
17428	ZV85	2700	Basalt				11.24	11.24	11.24	0.35	7.16	7.37	24.41	0.18	0.05	1.16	0.02
9422	SC95-80	3175	Basalt			11.2		11.2	11.2	0.35	6.56	7.1	23.9	0.2	0.07	0.25	0.03	37	250	1494	77	1017			26	0.12	0.57											0.06							9.3
12156	DDH-BUT110	173.55	Basalt	2.02	6.75			8.77	8.77	0.35	15.9	12.3	11.9	0.15	0.21	1.75	0.06	39		870	59	271	58	58	44	0.34	1.4	0.03	3			128		65		0		0	0			0			14		0	6
8792	422/95	3175	Basalt			12.17		12.17	12.17	0.35	8.35	8.74	23.45	0.22	0.15	0.83	0.02	28.5	159	3250	93	1049	61.7	55.4	18.4	0.026	1.2			8.69	0.133	38		13	0.176			0.033	0.01		0.21	0.011		87	10	0.19		3
8793	422/95	3175	Basalt			12.17		12.17	12.17	0.35	8.35	8.74	23.45	0.22	0.15	0.83	0.02		159	3250	93	1049			18.4		1.2	300				38		13											10			3
2604	135TOH 94-1	3175	Basalt				10.5	10.5	10.5	0.351	8.67	8.33	16.8	0.255	0.039	0.41	0.016		177	2764	90	680	110	10	0	0	18	0			10	10.15		62.7	10			10			0	10			5		610	8.23
30532	PH23	3175	Basalt			12.1		12.1	12.1	0.351	7.07	6.51	27.5	0.17	0.13	0.32	0.02			2649		1460
27727	PH34	3175	Basalt			11.7		11.7	11.7	0.351	7.22	6.99	26.9	0.17	0.03	0.4	0.01			2887		1330			17.2	0.042	0.444																0.49		8.56
5476	30TOH 93-1	3175	Basalt				10.6	10.6	10.6	0.353	8.35	8.1	19.8	0.211	0.028	0.46	0.028		169	2217	110	810	90	10	15	0	7	0			10	6.76		35.83	10			0			20	8			8		0	2.29
16465	240JSN 95-2	3175	Basalt				11	11	11	0.353	8.18	7.96	20.5	0.178	0.016	0.07	0.021		170	2210	190	750	100	0	7	0	14	0			10	0		17.91	0			10			0	6			8		20	6.4
18599	7	3175	Basalt				12	12	12	0.353	7.23	6.72	27.1	0.19	0.07	0.21	0.04		169	2963	104	1426	62	34	18		0	0.007				32		11											8			5
3332	38TOH 96-1	3175	Basalt				5.92	5.92	5.92	0.356	19.5	10.6	8.72	0.134	3.38	0.57	0.022		156	646	10	130	60	0	0	0	13	40			0	69.34		707.57	10			20			10	5			9		10	116.13
10526	134TOH 94-1	3175	Basalt				9.81	9.81	9.81	0.359	7.84	7.22	21.45	0.172	0.01	0.08	0.009		155	2704	79	1051	86	6	16		1	60			11	14		4.9											10			0.07
12065	2A-PTP-03	3175	Basalt			10.16		10.16	10.16	0.359	7.18	8.24	21.5	0.174	0.011	0.11	0.026	23			26.2	809	84	13		0.13	0.8	38			12	7.09		14		1.26		0.06				0.03			8.31		293	0.58
7840	155TOH 94-1	3175	Basalt				9.91	9.91	9.91	0.359	7.12	8.55	21.1	0.183	0.012	0.18	0.029		156	2299	110	1040	80	0	7	0	19	0			20	9.3		26.87	10			10			10	3			8		10	8.23
36892	96048531B	3380	Basalt			11.3101		11.3101	11.3101	0.36	14.61	6.14	10.77	0.14	0.04	1.73	0.04	36.5	260.5	514		107.5	60	58	20	0.1	0.5				0	105		31				0.2				0			13.8			1
13687	3	3175	Basalt	2	6.95			8.95	8.95	0.36	2.1	4.75	30.15	0.15	0.05	1.5	0.05
28316	83330091	3175	Basalt	1.55	8.15			9.7	9.7	0.36	6.32	5.89	19.49	0.14	0.1	0.59	0.04	26	148	3063		707	59	6	34		0			10		73		111											7			7
7700	42J	3175	Basalt	1.06	5.96			7.02	7.02	0.36	7.78	6.3	19.2	0.13	0.04	2.12
203	742096	3175	Basalt	1.66	7.2			8.86	8.86	0.36	6.45	5.85	25.11		0.02	0.09	0.04											0.29
5013	KJ39	3175	Basalt	1.09	7.26			8.35	8.35	0.36	6.15	8.69	21.72	0.17	0.1	0.5
8436	3051	2965	Basalt	0.99	9.99			10.98	10.98	0.36	9.02	7.68	20.28	0.2	0.09	0.32	0.04
455	LJD0069-238	2900	Basalt				8.91	8.91	8.91	0.36	4.31	9.04	24		0.05	0.14	0.03		129	2210		1680		80		0.55	0.7	4735				30													8
16295	BN309-2	2700	Basalt			11.72		11.72	11.72	0.36	9.3	6.95	18.3	0.19	0.11	0.2	0.03	25	164	2320	80	636			18	0.06	1.1	0.02				14.7		2.4											9			8.3
15947	S5	2700	Basalt			9.83		9.83	9.83	0.36	7.26	7.38	23.07	0.16	0.05	0.26	0.03	41	256	2331	87	787	75	74	24	0.3	1.13				1.6	39.2		1.8				0.08				0.12			8.54			0.9
2134	W237790	3150	Basalt		5.8			5.8	5.8	0.36	16.3	12	9.06	0.15	0.46	2.16
3375	D536798	1521	Basalt		5.76			5.76	5.76	0.36	17.6	13.5	9.79	0.13	0.09	1.46		29.6		84.7	59.9	330	45			0.41						250		43		18												6.2
21846	X26	1521	Basalt			11.07		11.07	11.07	0.36	6.19	5.64	21.52	0.17	0.46	1.22	0.05	19	132	4432	157	1587		54	55	1.22	1.6					155		315		1.17		0.09				0.21			9			12
13008	A336-47	1521	Basalt	5.2	5.45			10.65	10.65	0.36	5	9.38	22.6	0.18	0.48	0.65	0.06		147	2580		447	88	19	28	2	1				1	15		24								0.5			11		0.5	26
8554	2/86	32.75	Basalt	2.64	7.26			9.9	9.9	0.36	12.33	10.41	12.37	0.18	0.46	1.13	0.03	84	190	630	53	260			8	0.65	1.08					49		23				0.02				0.21			11.4			5.86
1297	119225	3175	Basalt				9.25	9.25	9.25	0.36	6.85	19.97	12.57	0.29	0.71	0.4	0.07			2610		852			14	0.43	0.73				3.5	30		48								0.19						7.8
17907	HSS-530	3175	Basalt	1.99	9.93			11.92	11.92	0.36	3.96	7.01	28.71	0.19	0.02	0.12	0.02	20.7	106		126		87	45	25.9		2.3	0.05				25		8.1											8.2			0.9
10864	22196	2705	Basalt				10.9	10.9	10.9	0.36	7.32	6.8	27.45	0.19	0.08	0.22	0.04	26.7	169	2960	104	1430	62.1	34.3	13.6		0.31					34.2													8.9			4.98
27798	LMCD005-287.1	3175	Basalt	0.89	9.44			10.33	10.33	0.36	6.66	5.91	30.29	0.15	0.04	0.05	0.03		141.74	2680		1568.45		26.53	20.88	0.11	0.77	0.02				14.28				0.99									8.79
28352	K4-1LWC	3175	Basalt			12.48		12.48	12.48	0.36	3.3	10.62	23.36	0.18	0.08	0.28	0.05
9452	LMCD005-300.5	3175	Basalt	1.11	8.97			10.08	10.08	0.36	7.76	8.74	23.6	0.18	0.02	0.03	0.03		149.21	2812		1300.29		10.72	23.45	0.42	0.85	0.03				25.58				21.1									9.59
37548	K5-18A	3175	Basalt			12.44		12.44	12.44	0.36	4.04	6.2	29.12	0.15	0.08	0.16	0.03
24777	SSD545-230.0	3175	Basalt	1.15	9.56			10.71	10.71	0.36	7.24	7.1	25.5	0.16	0.65	0.09	0.03		150.88	2616		1488.28	65.5	56.47	22.22	0.35	0.47	0.02								7.6
33294	K5-18AD	3175	Basalt			12.59		12.59	12.59	0.36	3.8	6.48	28.84	0.17	0.05	0.15	0.03
5906	40	2755	Basalt				10.74	10.74	10.74	0.36	7.87	7.61	25.32	0.21	0.011	0.28	0.02		143	2587	82	1134	63	28				110				26
9691	43	2755	Basalt				10.12	10.12	10.12	0.36	8.02	6.36	25.99	0.18	0.011	0.29	0.02		131	2632	86	1180	69	14				240				18
6074	35	2755	Basalt				10.8	10.8	10.8	0.36	9.51	6.7	24.85	0.21	0.285	0.21	0.03		148	2484	100	1000	90	10				0				11
35926	G41	3175	Basalt			11.74		11.74	11.74	0.36	12.76	10.39	12.26	0.15	0.42	0.93	0.05	19	132	1048	67	461	40	83	21	0.7	1.41				2.7	68		97				0.13	0.17			0.23			19			150
4761	54	3175	Basalt			11.64		11.64	11.64	0.36	6.96	9.47	20.34	0.24	0.02	0.2					114	894	118	9
391	RMAM-G	3175	Basalt		11.9			11.9	11.9	0.36	2.58	3.78	33.22		0.09	0.34	0.03		84	1190					38		4					24													3
19278	W228171	175	Basalt	1.9	7			8.9	8.9	0.36	18.9	11.3	12.3	0.14	0.1	1.6	0.08	25.7		260	63.8	328	57	85	43		8		2			158		92				0.069							21			7
12100	497118	2970	Basalt			11.1		11.1	11.1	0.36	13.5	10.2	14.3	0.19	0.4	1.6	0.03	32	131	656	73	421	101	74	21.3	0.18	0.63				23.4	92		44				0.04				0.08			8.1			22
12393	KD40881199 FT	3175	Basalt				10.56	10.56	10.56	0.36	8.23	6.8	22.86	0.18	0.03	2.13	0.02	27	164	3516		1323			25		0	0				5		10											11			0
11576	499743	3080	Basalt			11.59		11.59	11.59	0.36	8.3	9.78	18.91	0.2	0.19	1.44	0.03	28	149	1896	77	820			27.7	0.87	0.94				3.21	112.6		19.4				0.09				0.23			9.7			6
12299	ZV71	3175	Basalt				11.13	11.13	11.13	0.36	7.57	7.81	23.14	0.19	0.07	1.34	0.02
28216	M676	2700	Basalt			11.07		11.07	11.07	0.36	5.72	4.74	32.75	0.16	0.09	0.05	0.03		107	2837	100	1815	56	28	17.4	0.08	0.72				0.15	15.4		14.5				0.017				0.012			6.61			2.71
15728	HTA18	3175	Basalt		10.42			10.42	10.42	0.36	6.85	7.05	26.23	0.17	0.04	0.08	0	22.4		2650	61	1545			15.3							63													7			1
7401	NG214	3175	Basalt	3.95	7.84			11.79	11.79	0.36	6.76	7.61	23.29	0.22	0.3	0.33	0.14
3577	70RWD1	3175	Basalt				11.24	11.24	11.24	0.36	4.24	7.11	29.42	0.25	0.1	0.37			140	2775	97	1417			18		1.9					18		15											8			3.4
9672	171	3175	Basalt			11.24		11.24	11.24	0.36	7.12	6.83	27.87	0.2	0.03	0.24
11080	499742	3080	Basalt			11.51		11.51	11.51	0.36	8.38	9.43	19.07	0.2	0.28	1.39	0.03	27	147	1862	77	819			24.3	0.75	0.99				3.61	112		61.2				0.09				0.22			10.7			20.9
5769	79-197	3175	Basalt			10.68		10.68	10.68	0.36	7.37	7.63	26.35	0.21	0.01	0.21	0.05		148	3320	92	1219			16
16738	89152	3175	Basalt			12.4		12.4	12.4	0.36	6.92	5.85	28.9	0.2	0.033	0.011	0.044	28.8	150	3223	117	1497			21.6	0.0536	0.714					6.49		19.5				0.043				0.0132			7.65			1.08
15429	M664	2700	Basalt			10.99		10.99	10.99	0.36	6.39	6.2	29.59	0.18	0.13	0.35	0.02		138	2500	100	1550	60	40	16	0.04	0.55				0.11	23.1		14				0.03				0.01			8.54			5.85
14929	2000-17	3750	Basalt			11.52		11.52	11.52	0.36	5.68	9.23	21.86	0.19	0.01	0.24	0.01		104	2016	88	1100			27.7	0.32	0.71					9		4				0.05							8.9			0.8
2531	RSG54	0.0049	Basalt	0.7	7.05			7.75	7.75	0.36	16.05	14.95	10.11	0.19	1.78	0.02	0.02									0.029																0.01
3908	SG3	3175	Basalt			13.34		13.34	13.34	0.36	6.67	9.24	21.2	0.29	0.04	0.35	0.06	22	162	4860		1150			17		2					24		58											8			3
25253	ALX14	3175	Basalt			12.1		12.1	12.1	0.361	7.34	7.71	25.8	0.18	0.02	0.01	0.02			3101		1311
33545	ALX21	3175	Basalt			11.9		11.9	11.9	0.361	7.45	6.94	26.7	0.16	0.03	0.07	0.02			2981		1345
4264	16SII 94-3/77.30	3175	Basalt				10.4	10.4	10.4	0.362	6.97	8.46	20.1	0.221	0.018	0.1	0.024		143	1697	100	870	140	0	15	0	16	0			10	7.61		26.87	10			0			10	2			5		30	4.57
8928	NG7625	2800	Basalt	1.28	10.37			11.65	11.65	0.363	6.56	6.53	24.15	0.21	0.22	0.2	0.04			3288	135	1389
28667	BV04A	3480	Basalt			13		13	13	0.364	3.8	5.92	29.5	0.187	0.027	0.37	0.021
11135	NG7638	2800	Basalt	1.27	10.25			11.52	11.52	0.364	7.44	7.46	24.35	0.2	0.06	0.64	0.03			2837	114	1016
9252	91794LUNNON	3175	Basalt				10.6	10.6	10.6	0.365	7.49	8.65	23	0.19	0.01	0.23	0.04			1618		1764			26		1.7					8													12			0.3
18596	WV-87	2700	Basalt			10.8		10.8	10.8	0.365	17.7	6.47	10.9	0.171	1.37	1.66	0.034	59	150	270	49	130			27	0.14	1.3											0.07				0.03			14
12901	TN1	2700	Basalt	12.7				12.7	12.7	0.366	7.29	7.22	24	0.215	0.14	0.54	0.022		156	2332	97	1391																					0.5091
19161	ALX-4	3275	Basalt			12.7		12.7	12.7	0.369	7.98	8.01	24.6	0.2	0.03	0.06	0.02			2973		1225
1081	W240869	395.5	Basalt		6.06			6.06	6.06	0.37	7.12	9.49	20.4	0.21	0.05	0.47	0.06	22.3		1470	77.5	556	72	57	38		12					52										0.47			12			2
4865	163TOH 94-1	3175	Basalt				10.1	10.1	10.1	0.37	9.73	6.81	15.4	0.207	0.021	2.31	0.029		177	2908	100	910	60	0	0	0	15	0			0	22.83		17.91	0			0			20	8			8		10	2.74
4460	M119906	49.35	Basalt	1	5.2			6.2	6.2	0.37	19.6	12.4	7.1	0.13	1	1.6	0.07	34.8	100	147	37.9	100	52.2	100	33				7			154		135				0.22							9			25	10
5834	135587IC	2775	Basalt				10.2	10.2	10.2	0.37	13.7	6.1	13	0.2	0.8	1.5	0.1					176			33	0.48						133		63				0.01				0.2			11			38
23459	C6	3450	Basalt			11.9		11.9	11.9	0.37	5.07	6.77	25.9	0.18	0.09	0.36	0.05			2300		1490			16		2					70													7			0
35674	125-786B-5R-2,70-72	46	Basalt			8.55		8.55	8.55	0.37	14.4	10.89	7.67	0.11	1.25	2.56	0.1								33	0.18	0.39				0.7	147		17				0.02				0.2			10.6			5.8
30639	174441	3120	Basalt			10.69		10.69	10.69	0.37	16	6.95	9.36	0.15	0.23	2.01	0.06	42	133	188		79	63	8	27	0.6	1.6					91		36				0.1			2.1	0.15			10	1		6
30641	174441	3120	Basalt			10.69		10.69	10.69	0.37	16	6.95	9.36	0.15	0.23	2.01	0.06	42	133	188		79			27	0.6	1.6					91		36								0.15			10			5.8
27051	P4	3175	Basalt			12.3		12.3	12.3	0.37	4.24	7.12	26.4	0.18	0.07	0.48	0.04			2510		1330			17		3					75													9			0
38661	DUA41	3175	Basalt		8.05			8.05	8.05	0.37	7.48	4.1	30.32	0.09	0.06	0.06	0.04	28.6		2435	93	2715		0.01	13.5			1.05				8													8.5			3
4603	W240921	395.5	Basalt		4.81			4.81	4.81	0.37	15	15.9	13.1	0.1	0.13	0.93		41		570	50	360	57	303	38							832		61		30									9			15
30690	K158	3800	Basalt				10.7	10.7	10.7	0.37	18.5	8.13	9.32	0.15	0.72	1.01	0.05					91			29	0.1	0.7				18	55		15											14			53
34805	NJ-150	3175	Basalt			12.97		12.97	12.97	0.37	6.02	8.7	22.05	0.17	0.03	0.68	0.07			1680	76	822	227	22							23
7558	W195547	2024	Basalt	6.2	5.1			11.3	11.3	0.37	7.3	6.8	21.9	0.21	0.2	0.67	0.05
11378	S16	3175	Basalt	2.32	9.24			11.56	11.56	0.37	7.01	13.67	13.42	0.2	0.24	0.69	0.09
5367	W207376	1521	Basalt	1.8	5.7			7.5	7.5	0.37	19.5	10.5	8.1	0.15	0.12	2.3	0.04
35693	D158936	3150	Basalt	2	5			7	7	0.37	18.1	13.3	7.8	0.09	0.16	1.9	0.05	30	150	150	30	70		150	10							700		100															7
17530	W217358	1521	Basalt	2.7	7.3			10	10	0.37	15.2	11.6	8.6	0.16	0.15	1.3	0.08								31		29							29											9
782	D06SP2	90	Basalt				13.3	13.3	13.3	0.37	11.4	11.9	9.7	0.6	0.291	1.42									22		0.4	105				239		189.3											11.6
36663	9409	0.0075	Basalt				8.01	8.01	8.01	0.37	16.15	13.86	9.81	0.1	0.01	1.06	0.04		169.1	113.2					22							98.6													8.3
36664	9409	0.0075	Basalt				8.01	8.01	8.01	0.37	16.15	13.86	9.81	0.1	0.01	1.06	0.04		169	113					22							99													8.3
14278	SURC0013-150	3175	Basalt	1.07	9.15			10.22	10.22	0.37	7.34	5.54	25.91	0.17	0.1	0.18	0.03		143.24	5169		1216.09	62.55	71.77	24.69	0.56	0.56	0.06								3.34
29716	98MA98	1521	Basalt			13.39		13.39	13.39	0.37	7.57	5.63	25.15	0.19	0.31	0.62	0.04	22.8	137	2857	106.3	919	56.5	48.9	32.8	2.57	1.77				2.33	66.4		97				0.44				0.51			8.47			14.3
21381	331/776	3175	Basalt			12.32		12.32	12.32	0.37	3.79	6.45	28.67	0.19	0.01	0.15	0.04	22	117	2329		1417			29		2					16		5											9			1
424	331/497	3175	Basalt			12.07		12.07	12.07	0.37	3.96	6.7	27.9		0.12	0.56	0.02	22	110	2710	103.5	2025	64.4	8.1	21	0.159	1			2.18	0.896	31		15	0.549			0.045	1.12		0.42	0.046		0	7	0.18		2
425	331/497	3175	Basalt			12.07		12.07	12.07	0.37	3.96	6.7	27.9		0.12	0.56	0.02	22	110	2710		2025			21		1					31		15											7			2
15804	W186924	175	Basalt	2.9	6.3			9.2	9.2	0.37	17.8	14.6	9	0.15	0.07	0.52	0.05	50	260	330	43	92	73	67								93																	7.2
5976	SURC0007-176	3175	Basalt	1.07	8.67			9.74	9.74	0.37	7.95	6.8	24.26	0.19	0.03	0.44	0.03		130.6	3835		1104.9	65.59	46.87	25.88	0.58	1.17	0.1								2.92
9273	C2	2700	Basalt				11.72	11.72	11.72	0.37	8.53	8.85	23.98	0.21	0.04	0.1	0								19.6	0.07	0.61				0.75	8.51		4.08				0.04				0.02			9.1			0.99
11001	MF-CM	3175	Basalt	1.92	9.58			11.5	11.5	0.37	4.17	9.03	25.5	0.2	0.01	0.17	0.04		123		122		68	129	26.2		0.8					41													8.1			0
32572	K4-1E2	3175	Basalt			12.45		12.45	12.45	0.37	3.21	9.83	24.31	0.17	0.02	0.23	0.04
23456	MDF-3	3175	Basalt	1.98	9.92			11.9	11.9	0.37	4.12	7.1	27.86	0.18	0.02	0.22	0.02		119		117		69	24	26.1		1.5					32.1													8.7			0
28358	K4-1E1	3175	Basalt			12.48		12.48	12.48	0.37	3.51	8.59	26.12	0.18	0.02	0.18	0.03
21054	MDF-1	3175	Basalt	1.94	9.7			11.64	11.64	0.37	4.14	7.49	27.51	0.18	0.02	0.17	0.02		120		116		64	49	25.3		0.9					31.4													7.9			0
13850	K4-1A2E	3175	Basalt			12.56		12.56	12.56	0.37	3.77	8.33	26.53	0.21	0.03	0.19	0.03
32406	K4-1B	3175	Basalt			12.42		12.42	12.42	0.37	3.66	6.09	29.33	0.17	0.02	0.09	0.03
18481	K4-1A2B	3175	Basalt			12.62		12.62	12.62	0.37	3.85	7.61	27.38	0.2	0.03	0.26	0.03
7268	12	3175	Basalt	2.63	9.11			11.74	11.74	0.37	10.51	9.61	16.02	0.22	0.57	1.22	0.09			1729		440			18							34													10			13
4223	2HP 92-1	3175	Basalt				8.92	8.92	8.92	0.37	7.56	7.78	24.8	0.19	0.01	0.34	0.01	26	112	2330	83	951	81	15	9		1.5	870				15		8											7.8			0
18777	H82	0.0049	Basalt			9.49		9.49	9.49	0.37	11.14	9.99	21.85	0.15	0.01	0.74	0.03		157	2235	69	700	53		12.6	0.031	0.47				0.083	39		3.5				0.038				0.01			10.6			0.2
155	331/496	3175	Basalt			12.75		12.75	12.75	0.37	4.1	5.78	29.55		0.11	0.46	0.03	22	114	2675		1630			21		1					28		15											6			2
20696	95112	466	Basalt			11.6		11.6	11.6	0.37	17.15	14.67	7.32	0.18	0.03	0.7	0.01	60	408	61		1			3	0.07	0.5																		6
7839	TXA36	3175	Basalt		10.83			10.83	10.83	0.37	7.98	6.81	25.68	0.2	0.06	0.02	0.02	30.1		3106	122	1564			15.3							75													6.9			2
9100	485486	3080	Basalt	13.91				13.91	13.91	0.37	8.7	8.62	18.77	0.25	0.08	0.96	0.03	27.7	204	1640	81	705	110.7	25.7	27.7	0.722	1.2				2.776	61		31				0.09				0.26			9.4			1
13011	485482	3080	Basalt			10.65		10.65	10.65	0.37	9.02	11.5	17.1	0.18	0.03	1.38	0.02	26	136	1414	81	659	78.3	5.2	29.5	0.825	1.29			74.5	1.3	76		9.6				0.09				0.286			10.7	0.08		2.3
13012	485482	3080	Basalt	10.65				10.65	10.65	0.37	9.02	11.5	17.1	0.18	0.03	1.38	0.02	26.5	136	1414	81	659	78.3	5.2	29.5	0.825	1.29				1.28	76		10				0.09				0.286			10.7			2.3
21859	748/31	3175	Basalt				14.98	14.98	14.98	0.37	6.89	7.07	23.16	0.23	0.2	0.45
8054	L3	3175	Basalt			12.52		12.52	12.52	0.37	7.39	9.5	18.53	0.23	0.06	1.17	0.03	33	212	2468	85	607			22	0.11	0.93											0.1				0.03			8.74
9352	HTA28	3175	Basalt		10.62			10.62	10.62	0.37	6.6	9.59	24.42	0.19	0.04	0.1	0.04	32.3		2367	78	1366			11.6							29													8.3			1
23424	MU96-18	3000	Basalt			13.88		13.88	13.88	0.37	5.63	9.43	22.12	0.21	0.04	0.7	0.02	37	212	2666	124	1147			21	0.3	1.03											0.05				0.08		112	10
40046	KD3301227 FT	3175	Basalt				11.07	11.07	11.07	0.37	8.46	2.06	24.74	0.09	0.9	2.59	0.01	27	200	3271		1242			18		0	0				17		236											8			26
30517	8802/4B	3175	Basalt				12.1	12.1	12.1	0.37	8.12	7.2	26	0.17	0.12	0.7	0.06		184	3781	99	1347			25		1.3					32													11			1.7
25073	GOR-94-35	105.5	Basalt			11.41		11.41	11.41	0.37	10.57	8.42	21.96	0.17	0.19	0.55	0.03			2030		968			13	0.03	0.23				0.01	31.9		9.4				0.03				0.01			15			2.29
40705	HUD130	1521	Basalt				10.5	10.5	10.5	0.37	18.8	11.4	6.8	0.04	1.3	2.02	0.16	41.5	281.4	119		33.8			22.5		1.5					516		343											11.5			24.7
39190	BD0920-4	466.5	Basalt	1.32	4.51		5.7	11.53	11.53	0.37	16.94	12.66	9.83	0.12	0.42	2.21	0.09		179	549	43.7	171	59	7.64	14.3	0.68	1.61				4.66	250		61.9				0.18				0.14			13.5			17.9
34782	DY-7	3175	Basalt			10.7		10.7	10.7	0.3703	7.37	6.15	24.08	0.1403	0.05	0.15	0.042	20.69	137.6	3631.8	95	1241			23.2	1	0.7				1.3	38.2										0.1			7.6			1
3496	224JEV 95-2	3175	Basalt				9.25	9.25	9.25	0.373	7.89	10.8	18.2	0.207	0.093	0.81	0.028		156	1704	240	680	90	0	7	0	16	0			0	7.61		17.91	0			10			10	8			5		10	6.4
37069	5	3175	Basalt				12.2	12.2	12.2	0.373	6.98	7.22	26.5	0.15	0.01	0.06	0.03		141	2998	102	1325	64	47	22		0	0.046				17		7											6			0
21133	90702	3175	Basalt				11	11	11	0.374	7.95	8.61	22.7	0.17	0.02	0.12	0.04			3667		1014						0
21252	90702	3175	Basalt				11.01	11.01	11.01	0.374	7.95	8.61	22.74	0.17	0.02	0.12	0.04		171	2967		1014			16.8		3.9	0				4.1													7.8			1.6
14712	89153	3175	Basalt			12.7		12.7	12.7	0.375	7.3	5.8	27.5	0.21	0.022	0.011	0.074	31.5	159	3370	111	1396			22.5	0.0617	0.765					3.28		29.5				0.045				0.0175			8.16			1.09
9791	BV05	3480	Basalt			12.9		12.9	12.9	0.378	4.02	6.34	28.2	0.229	0.064	0.34	0.037	20	130	2185	117	1560	62.8		25.3	0.193	1.67											0.117				0.0383			8.59
27330	BV02	3480	Basalt			13.5		13.5	13.5	0.378	3.8	6.09	29.4	0.197	0.14	0.34	0.037	19.5	120	1995	114	1606	66.3		29.6	0.223	2.01											0.13				0.0457			8.86
24053	91105	3175	Basalt			12.3		12.3	12.3	0.379	7.3	5.88	26.1	0.185	0.22	1.62	0.06		137	3507	107	1138			34		1.1					90		95											8.7			4
25222	DY-22	3175	Basalt			10.55		10.55	10.55	0.3797	7.58	6.49	23.82	0.157	0.01	0.101	0.033	21.56	134.6	3436.2	63	769			21.6	1	1				1.2	11.4										0.1			7.3			0
6542	W196443	1374	Basalt	4	7.5			11.5	11.5	0.38	7.7	7.5	18.2	0.22	0.05	0.45	0.04		190	900	56	180
29997	S19	2700	Basalt			9.89		9.89	9.89	0.38	7.14	5.98	24.03	0.14	0.12	0.23	0.02	44	188	2834	113	970	63	36	21	0.11	1.33				0.5	8.4		1.4				0.08				0.02			9.18			2
5203	Z-2-L	3175	Basalt	5.35	3.57			8.92	8.92	0.38	6.27	6.73	25.9	0.18	0.07	0.4	0.09			1600	70	1100			16		1					49													4.2			2.3
948	SN45	19.5	Basalt			7.94		7.94	7.94	0.38	15.17	14.02	5.06	0.3	0.3	1.97	0.07								28	0					1	171										2			17			1
22334	1856	396.5	Basalt	3.66	4.19			7.85	7.85	0.38	13.57	11.36	8.21	0.12	1.41	2.77	0.05		198	562		165	60	34	10	0.12	0.36				3.01	125		75								0.05			9			33
22336	1856	387.5	Basalt	3.66	4.19			7.85	7.85	0.38	13.57	11.36	8.21	0.12	1.41	2.77	0.05	50	243	562		165			7							150		46											9			45
5896	SG3	3175	Basalt			12.78		12.78	12.78	0.38	6.82	8.61	19.61	0.25	0.03	0.27	0.07
2180	KL-3	3425	Basalt	7.01				7.01	7.01	0.38	5.19	4.34	30.87	0.18	0.04	0.42	0.02		146	2209		1388	59		21	0.07	0.56				30.59	48		10								0.01			3			1.7
25276	SC96-6	3175	Basalt			12.1		12.1	12.1	0.38	7.43	7.26	21.9	0.18	0.02	0.09	0.03	28	171	1631	105	804			38	0.19	1.08											0.06							8.9
16564	S6	2700	Basalt			9.28		9.28	9.28	0.38	6.77	8.61	22.94	0.15	0.06	0.36	0.02	46	274	2386	89	983	79	56	25	0.32	2.02				2.8	91		2.1				0.07				0.07			13.88			0.7
27155	SIG-25	2700	Basalt			8.21		8.21	8.21	0.38	9.32	9.15	22.4	0.12	0.06	0.21	0.04	20	162	2342	91	799	82	39	22	0.1	0.31				3							0.03				0.11			6.5
21583	PD4	3175	Basalt			11.7		11.7	11.7	0.38	4.45	7.73	26.2	0.18	0.07	0.49	0.05			2600		1250			21		2					79													12			0
2860	W196224	1374	Basalt	2.3	3.2			5.5	5.5	0.38	19.6	12.1	8.7	0.13	0.15	1.6	0.11	31.8				140		57		0.71				16		1100
4440	M109839	156.5	Basalt	3.4	6.6			10	10	0.38	18.6	9.5	5.4	0.21	1	2.7	0.36	30	300	70	50	30		200	15							1000		500											15				7
14875	W228179	175	Basalt	2.9	7.4			10.3	10.3	0.38	15.7	11.4	11	0.17	0.03	1.6	0.09	42.5		1040	59	291	76	95	39	0.23	8		5			96		44				0.064							24			6
3388	D36SP4	90	Basalt				10.2	10.2	10.2	0.38	14.5	10.8	12.5	0.23	0.055	1.19									14.6		0.2	261				24.3		1.6											15.9
8137	A10	107	Basalt	2.1	3.9			6	6	0.38	19	13.9	8.6	0.11	0.26	1.3	0.06		134	305		75	66	14	13	2					3	285		60								3			7			2
8142	M135763	104.5	Basalt	2.1	3.9			6	6	0.38	19	13.9	8.6	0.11	0.26	1.3	0.06	49	160	300	31	100	89	7.2	40									64											13				9.7
13065	43/8	2850	Basalt	13.62				13.62	13.62	0.38	8.11	11.42	17.46	0.23	0.04	1.02	0		179	1862	59	405			27		0					76		0											10			0
7589	SURC0013-145	3175	Basalt	1.12	9.11			10.23	10.23	0.38	7.32	7.07	24.54	0.19	0.05	0.14	0.03		150.68	4829		1151.73	77.83	86.85	31.85	0.32	0.54	0.03								3.23
4253	128	1521	Basalt	2.23	7.18			9.41	9.41	0.38	11.8	9.6	15.2	0.2	0.7	1.32	0.01	60	350	350	60	190		200	13.7		1.7			11		82.7													8.2			26.8
10376	W182787	1458	Basalt	1.9	7.2			9.1	9.1	0.38	16.4	12.3	11.4	0.16	0.01	0.46	0.09	43	150	81	50	170		180	19					4		130		17											9			1	6.55
39510	LMCD005-198.4	3175	Basalt	1.33	11.05			12.38	12.38	0.38	7.28	5.83	27.37	0.12	0.02	0.09	0.03		171.13	3257		24268		1217.46	20.96	0.14	0.7	3.49				10.48				181.21									9.31
36329	LMCD005-301.8	3175	Basalt	1.29	10.6			11.89	11.89	0.38	7.31	7.08	25.41	0.15	0.03	0.05	0.03		164.72	2707		11431.6		224.69	22.61	0.25	0.75	1.63				31.22				19.8									5.38
28916	K4-1BA	3175	Basalt			12.56		12.56	12.56	0.38	4.37	5.71	29.9	0.18	0.01	0.07	0.03
13429	HSS-532	3175	Basalt	1.88	9.42			11.3	11.3	0.38	4.25	7.21	28.14	0.19	0.02	0.2	0.02	21.9	112		125		81	62	26.8		1.7	0.04				29		5.3											7			1.7
25271	MDF-2	3175	Basalt	2.02	10.08			12.1	12.1	0.38	4.3	6.72	28.25	0.18	0.02	0.17	0.02		123		116		68	14	26.5		1.3					29.4													8.6			1.4
3131	869/16	32.75	Basalt	1.53	7.58			9.11	9.11	0.38	14.7	11.63	13.8	0.21	0.14	1.74	0.02	44	200	410	47	270			42	0.004	0					110		30				0				0			11			0
25418	HSS-523	3175	Basalt	1.91	9.53			11.44	11.44	0.38	4	6.46	29.42	0.17	0.01	0.15	0.03	20.6	104		123	1696	78	22.6	32.3		2.5	0.02				26.9		2.9											7.7			1
16210	HSS-531	3175	Basalt	1.95	9.76			11.71	11.71	0.38	4.26	7.29	27.62	0.19	0.02	0.19	0.02	21.9	113		121		92	92	26.8		1.9	0.03				32		3.8											7.5			1.8
21720	K4-1A	3175	Basalt			13.01		13.01	13.01	0.38	3.94	9.39	24.94	0.2	0.02	0.17	0.03
22024	K4-1DH	3175	Basalt			11.09		11.09	11.09	0.38	3.72	10.08	24.36	0.17	0.04	0.29	0.03
27372	MDF-4	3175	Basalt	2.06	10.28			12.34	12.34	0.38	4.24	7.33	27.28	0.18	0.02	0.2	0.02		123		115		68	122	27.2		1.2					32													8.9			0
4146	22	2755	Basalt				10.74	10.74	10.74	0.38	8.17	8.51	22.61	0.23	0.011	0.25	0.03		138	2548	84	1025	86	0				60				11
5109	20	2755	Basalt				11.35	11.35	11.35	0.38	8.94	8.64	21.21	0.23	0.03	0.49	0.03		169	2217	110	810	90	10				0				7
14321	30	2755	Basalt				12.03	12.03	12.03	0.38	9.78	6.41	25.14	0.2	0.009	0.1	0.03		179	2443	110	960	80	30				0				8
5667	AMA12	105.5	Basalt			12.71		12.71	12.71	0.38	14.88	12.76	7.15	0.251	0.08	1.24	0.032	52.6	295	96	48.2	52			16	0	0.7					30		15				0				0			9.9			0.7
19560	331/79	3175	Basalt			13.39		13.39	13.39	0.38	4.1	6.44	27.37	0.21	0.07	0.69	0.03	20	113	2680		1420			25		2					44		12											9			1
7363	WP108	3400	Basalt			9.1		9.1	9.1	0.38	13	20.1	9.5	0.17	0.04	0.12	0	37.8	235	416	44.4	178	36.2	6.64	17.3	0.0478	0.564			16.5	0.226	13.3		9.95				0.0381				0.0159			9.95		0.514	0.343
15090	W223026	227	Basalt	2.1	5.8			7.9	7.9	0.38	20.8	11.2	9.4	0.13	0.5	1.8	0.12	24.5		443	44.5	290	69	78	47	0.68	8					117		159											21			9
370	OO-7C	3175	Basalt		13.41			13.41	13.41	0.38	1.77	1.66	35.41		0.04	0.37	0.14		65	930		2500			8	0.2	1.4					31													4
23875	B13	3175	Basalt			12.61		12.61	12.61	0.38	4.12	8.14	26.33	0.19	0.01	0.05	0.03			2373					23.3	0	2.12					35		59.4											7.43
8495	GOR-92-36	105.5	Basalt			9.35		9.35	9.35	0.38	11.63	20.85	11.27	0.17	0.005	0.66	0.031	33.3	214	630		252	58	27	16		0.3					85		5.8											14.7			0.5
23103	SA 224-9	3175	Basalt				11.2	11.2	11.2	0.38	3.71	6.98	28.59	0.17	0.11	0.4	0.02	21	110	1748	81	1486	85	10	46							90		19											21
14957	KD3301100.5 FT	3175	Basalt				10.92	10.92	10.92	0.38	8.55	8.66	22.79	0.18	0.03	0.42	0.04	26	180	3142		1201			25			0				31		7											11			0
27057	91105	3175	Basalt			12.3		12.3	12.3	0.38	7.31	5.88	26.1	0.18	0.22	1.62	0.06		137	3507	107	1138			34							90		95											8.7			4
15883	TPS-19	173.55	Basalt	1.9	7.31			9.21	9.21	0.38	15.53	10.36	12.85	0.15	0.52	1.44	0.06		149	169	115	322	69	59	54		2					106		128											15			18
39239	7	3175	Basalt	1.6	7.6		9.2	18.4	18.4	0.38	2.88	3.22	33	0.19	0.02	0.04	0.05			765	65	2260	70	40							5
19325	190957	3175	Basalt			8.334		8.334	8.334	0.383	15.826	11.207	7.822	0.131	0.22	3.12	0.042	20.1	169	85		88		139	22.1	0.17	0.7				0.34	98.5		156.9								0.07			9		0.6	4.5
25537	SA 224-11	3175	Basalt				11.8666	11.8666	11.8666	0.38369	3.4124	5.9176	24.8894	0.176144	0.00922582	0.341537	0.0330813	20.9769		2101.5		1271.03			18.166	0.106303	1.03755				0.439231	54.1478		7.8355				0.0671966				0.0300928			7.08956			1.12727
2304	39TOH 94-1	3175	Basalt				12.2	12.2	12.2	0.384	7.94	10.6	13	0.308	0.078	0.54	0.027		177	1936	100	680	110	0	15	0	7	0			0	3.38		26.87	0			0			10	3			8		10	4.57
16774	TN4	2700	Basalt	12.9				12.9	12.9	0.384	7.77	7.85	21.6	0.208	0.052	1.05	0.021		174	2383	77	1254
19582	NG7624	2800	Basalt	1.26	10.22			11.48	11.48	0.384	7.45	6.52	24.51	0.18	0.05	0.23	0.04			3165	120	1406
941	113TOH 95-1	3175	Basalt				10.7	10.7	10.7	0.385	8.54	12.9	13.5	0.406	0.204	0.47	0.028		177	2463	70	570	370	10	7	0	14	0			90	120.92		44.78	0			10			20	6			8		20	4.57
21889	CU-31	158.25	Basalt				8.86	8.86	8.86	0.385	18.14	11.61	10.06	0.136	0.04	0.85	0.044	20.914			65.2737	271.814		112.247	17.1783	0.240202	0.757239				1.70684	268.263		65.3431				0.0511869				0.0565193			5.85447			4.28449
6057	91789GIBB	3175	Basalt				9.77	9.77	9.77	0.387	7.6	7.28	25.6	0.19	0.02	0.22	0.03			2138		1605			25		1.7					4													10			0.4
6268	WV-135	2700	Basalt			10.3		10.3	10.3	0.387	18.2	8.56	10.3	0.199	0.006	2.44	0.044	45	200	210	46	110			29	0.19	1.4											0.07				0.03			13
2580	91819LUNNON	3175	Basalt				9.86	9.86	9.86	0.389	7.84	7.19	24.2	0.24	0.02	0.16	0.09			3396		1427			27		2					37													9			0.1
1712	W243832	175	Basalt		6.4			6.4	6.4	0.39	16.6	9.37	9.5	0.18	1.04	2.37	0.08	32.6	150	2160	53.3	275	74	64	50	0.61	2.2		24.2	69	8	430		316		6.9		0.18						0.03	12			37	9.3
8423	PD2	3175	Basalt			9.88		9.88	9.88	0.39	3.96	7.59	26.5	0.18	0.08	0.42	0.04			2650		1290			20		2					65													8			0
29240	14	3175	Basalt	7.5	3.7			11.2	11.2	0.39	6.97	7.15	21.62	0.16	0.07	1.06	0.01			1790		853		11								45																7
6244	T4012	515	Basalt				7.24	7.24	7.24	0.39	20.92	7.26	4.12	0.14	1.36	2.65	0.09																	1500
31697	NJ-145	3175	Basalt			11.57		11.57	11.57	0.39	6.97	7.15	21.62	0.16	0.07	1.06	0.01			1790	77	853	250	11							23
10158	BN309-4	2700	Basalt			11.9		11.9	11.9	0.39	9.56	6.91	18.1	0.21	0.03	0.21	0.03	26	160	2415	80	624			20	0.15	0.94	0.01				9.5		0.5											9			0.8
10175	KUHMO	3175	Basalt			10.0354		10.0354	10.0354	0.39	14.2	11.1	12.4	0.177	0.222	1.49	0.037	39.8			78	293	76	112		0.06	0.79	190			2.95	156		39.5		3.22		0.03				0			8.83			6.69
7947	M117802	156.5	Basalt	1.5	6.1			7.6	7.6	0.39	15.7	13.2	7.6	0.14	0.18	1.4	0.07	70	200	500	50	150		150								70		150											10				7
2641	W241807	175	Basalt		6.2			6.2	6.2	0.39	15.8	12.3	11	0.15	0.24	1.73	0.06	41.1		864	49.2	210	72	59	40	0.44	1.3		2			120		73		10		0.14							14
13381	P3	3175	Basalt			10.7		10.7	10.7	0.39	3.85	8.15	26	0.18	0.07	0.51	0.05			2590		1310			23		4					69													12			0
6691	179883	3380	Basalt			10.503		10.503	10.503	0.39	13.068	10.558	11.161	0.2	0.016	0.565	0.031	36	238	1041		163	64	61	19.2	< 0.1	0.6				< 0.5	120.7		0				< 0.1				< 0.1			7.4			7.5
12071	KD5115-704.8	3175	Basalt			11.68		11.68	11.68	0.39	8.05	7.46	21.86	0.2	1.17	0.24	0.02	30	157	2487	85.33	915	74.65	95	24	0	0.6	0.08		24.71	4.7	19		85	0.61	19.1		0	0.36		0.25	0.027			9	0.26	0	48
7452	M33-04E	515	Basalt			10.73		10.73	10.73	0.39	9.51	8.89	16.29	0.2	1.9	1.8	0.21
17295	(38/86)	396.5	Basalt	3.54	8.31			11.85	11.85	0.39	13.3	12.41	12.45	0.19	0.2	1.03	0.04	42	210	780	69	290	100	6.6	22	1.28	5					150		12				0.21				0.35			10			7
17297	38/86	32.75	Basalt	3.54	8.31			11.85	11.85	0.39	13.3	12.41	12.45	0.19	0.2	1.03	0.04	42	210	780	69	290			22	1.28	2.97					150		12				0.21				0.35			15.23			1.04
9949	W174021	252.5	Basalt	1.76	5.02			6.78	6.78	0.39	19.6	11.8	7.52	0.12	0.1	2.57	0.03	30	70	100	30	70		15			3					200		15											10
1646	RO18	3175	Basalt	2.32	5.39			7.71	7.71	0.39	15.76	14.99	7.2	0.22	0.06	1.89	0.08											0.0109				73																12
28607	B-636	825	Basalt			13.2		13.2	13.2	0.39	12	6.35	16.2	0.19	4.05	0.67	0.03	37.6	244	869	52.2	227			26.7	0.34	2.97					26.1		340				0.27							7.2			125
2724	W241802	175	Basalt		5			5	5	0.39	20.2	12.5	8.02	0.12	0.32	2.19	0.07	27.9		366	39.1	150	64	70	49	0.46	11		2			164		88				0.13							24			12
7924	339564	3175	Basalt				10.85	10.85	10.85	0.39	9.91	10.03	18.52	0.2	0.16	0.95	0.07	30.9	188	2340	90	655	87	47	31	0	2				2	42		39				0				0			10			3
5557	D345243	3150	Basalt		9.08			9.08	9.08	0.39	11.8	10.3	14.6	0.18	0.1	1.52		36.6		968	66.5	501	57	49	19	0.39						89		49		7.6									6
20537	SL550	3175	Basalt				10.94	10.94	10.94	0.39	8.21	6.12	27.02	0.17	0.15	0.08	0.05								21.6		0.7					8.4		57											7.6			19.5
5389	D15SP1	90	Basalt				9	9	9	0.39	11.2	10.2	20	0.18	0.017	1.27									18.2		1	509				44.2		2.5											11.5
1234	SURC0009-118	3175	Basalt	1.39	11.97			13.36	13.36	0.39	7.92	0.08	25.99	0.43	0.01	0.04	0.01		158.96	6096		1805.44	140.36	88.37	24.23	0.33		0.03								39.31
10067	DDH-BUT140	173.55	Basalt	2.29	6.2			8.49	8.49	0.39	15.8	12.3	11	0.15	0.24	1.75	0.06	41		860	53	233	72	59	40	0.44	1.3	0	2			120		73		10		0.14	0			0			14		0	0
20684	SSD669-257.0	3175	Basalt	1.02	9.29			10.31	10.31	0.39	7.38	5.03	27.36	0.16	0.04	0.11	0.03		142.89	3539		1366.94	62.03	89.2	33.23	1.61	1	0.04								2.22
13620	HSS-90	3175	Basalt	1.99	9.93			11.92	11.92	0.39	4.18	8.25	26.08	0.2	0.01	0.13	0.02		116		123	1426	78	198	27.9		2.2					35.5		11.8											8.1			0
6544	MF-5	3175	Basalt	1.92	9.58			11.5	11.5	0.39	4.33	8.71	25.62	0.22	0.02	0.22	0.02		120		112		73	81	27.9		1.8					43													9.4			0
28065	B94-6561	3175	Basalt			13.12		13.12	13.12	0.39	3.68	9.96	24.02	0.19	0.02	0.05	0.03
14603	HSS-88C	3175	Basalt	1.81	9.06			10.87	10.87	0.39	4.05	10.07	24.09	0.18	0.03	0.25	0.02	22.6	112		109	1145	79	58	27.2		2.5	0.03				34.5		8.4											8.7			1.2
19305	K1-19	3175	Basalt			12.72		12.72	12.72	0.39	3.96	7.03	27.32	0.2	0.04	0.31	0.03
24814	K4-1A2A	3175	Basalt			13.39		13.39	13.39	0.39	3.68	10	23.88	0.2	0.02	0.01	0.03
33292	K4-1DK	3175	Basalt			12.59		12.59	12.59	0.39	3.92	9.3	24.6	0.17	0.02	0.3	0.04
16034	LJD0011 793.50	2900	Basalt	1	8.84			9.84	9.84	0.39	4.33	8.73	26.8	0.16	0.03	0.17	0.03		146	2283		1594		94				0.01
7087	17	2755	Basalt				11.69	11.69	11.69	0.39	9.83	8.36	21.39	0.22	0.021	0.39	0.03		155	2952	74	863	90	2				100				6
16072	56	2755	Basalt				11.69	11.69	11.69	0.39	9.94	6.14	25.3	0.19	0.021	0.2	0.03		179	2593	100	970	100	10				0				14
7794	24	2755	Basalt				10.82	10.82	10.82	0.39	8.47	7.76	23.92	0.2	0.011	0.18	0.02		152	2650	84	1117	80	83				1510				10
5046	68	2755	Basalt				11.32	11.32	11.32	0.39	9.08	8.32	21.89	0.23	0.045	0.38	0.02		178	2374	80	790	90	0				1670				10
23491	SUDD002-321.6	3175	Basalt	1.09	9.49			10.58	10.58	0.39	7.78	5.45	27.15	0.16	0.01	0.03	0.03		14.95	3801	117.18	1097.9	138.62	198.31	25.53	0.12	0	0.91								2.3
4651	SUDD001-391.8	3175	Basalt	1.06	8.59			9.65	9.65	0.39	6.65	8.81	24.72	0.2	0.01	0.1	0.04		13.01	3427	95.93	1003.6	130.66	102.17	40.11	0.33	1.08	0.82								1.08
34753	5	3175	Basalt	12.2				12.2	12.2	0.39	5.1	8.1	26.7	0.16	0.29	0.21	0.02	22.6	164	2770	111	1460	68	39	14.8			700				17.9										0.04			8.9			6.3
5316	843-1	3175	Basalt	2.6	10.87			13.47	13.47	0.39	7.2	4.12	24.69	0.27	0.05	0.3			177	2421	91	498			42		3			92	6	19													13			5
28749	99MA23	1521	Basalt			13.22		13.22	13.22	0.39	8.34	6.15	24.18	0.19	0.33	0.65	0.05	27.2	104	2641	108.6	824	79.3	51.2	35.5	2.79	1.99				3.65	61.6		78				0.79				0.56			9.46			19.3
13090	LU12	3175	Basalt			12.44		12.44	12.44	0.39	8.3	8.92	19.8	0.21	0.07	1.01	0.03	27	168	2539	79	623			21	0.12	0.97											0.05				0.03			9.58
8674	7-87-1549-C1	1880	Basalt				13.8	13.8	13.8	0.39	14.47	10.19	8.35	0.25	0.15	2.67	0.04	72.96	356	213		29	101	78	8.7	0.27	0.84				0.63	77.5		13.3								0.07			4.9			0.57
30111	MP-7B	2705	Basalt			9.2		9.2	9.2	0.39	6.82	6.74	28.57	0.13	0.02	0.48	0.02	35.84	188	5332	190	1389			24.37	0.29	1.1											0.06							8.53
27022	6	3175	Basalt	12.3				12.3	12.3	0.39	5.3	6.1	29.7	0.18	0.14	0.32	0.02	22.2	189	2800	113	1655	58	46	12.5			1075				15.6										0.03			8.9			3.6
4035	47	105.5	Basalt				10.2	10.2	10.2	0.39	12.4	10.7	17.6	0.22	0.01	1.16
5709	NG199	3175	Basalt			13.19		13.19	13.19	0.39	7.64	8.7	21.49	0.26	0.07	0.2	0.03
12392	DDH-BUT10	173.55	Basalt	2.04	5			7.04	7.04	0.39	20.2	12.5	8.02	0.12	0.32	2.24	0.07	27.9		370	42	178	64	70	49	0.46	1.5	0.03	2			164		88		0		0.13	0			0			24		0	12
5969	SD5/354.5	3175	Basalt			12.3		12.3	12.3	0.39	7.42	7.79	25.72	0.24	0.03	0.79	0.04	27	150	3052	98	1138	80.5	27.4	19.7	0.091	2				0.4	22		6					0.18			0.022			8	0.49		4
40479	165385	3283.5	Basalt	5.84	4.3	10.62		20.76	20.76	0.39	7.35	5.52	21.04	0.14	0.07	0.22	0.01	28	139	3142		1222	62.7	14	22	0.2	0.7				< 0.5	47.9		21				< 0.1	0.1		0.6	0.05			6.1	1.6	1.6	0.9
12336	290JTL 96-1	3175	Basalt				9.32	9.32	9.32	0.391	18.9	10.4	10.4	0.159	0.234	1.79	0.029		150	272	130	340	70	20	0		16	190			10	65.96		35.83	10			10			20	8			5		10	14.63
20802	ALX-2	3275	Basalt			12.9		12.9	12.9	0.391	7.92	6.72	25.5	0.2	0.1	0.31	0.02			3015		1275
30897	NG199	2800	Basalt	0.6	11.56			12.16	12.16	0.397	7.77	8.74	21.71	0.17	0.02	0.04	0.03			2504	117	946
5970	280JSN 95-1	3175	Basalt				10.2	10.2	10.2	0.398	9.58	10.2	15.2	0.199	0.058	1.18	0.029		204	1355	90	470	70	40	7	0	18	0			0	49.89		26.87	10			0			10	6			11		10	8.23
3962	165TOH 94-1	3175	Basalt				11.4	11.4	11.4	0.399	10.1	8.74	13.8	0.247	0.066	1.32	0.03		197	3031	80	960	70	60	7	0	17	1340			20	85.4		53.74	0			20			20	3			8		40	9.14
22447	BV08	3480	Basalt			12.9		12.9	12.9	0.399	4.09	6.66	27.8	0.197	0.021	0.32	0.053	20.4	134	2139	107	1592	61.3		25.8	0.195	1.72											0.12				0.0392			8.73
33814	LP 21	60	Basalt			5.98		5.98	5.98	0.4	9.08	5.08	19.2	0.08	2.99	1.62	0.25	7	66	458	76	876	30	27	59	5	70				14	702		1037								1			10		0	114
33816	LP 21	105.5	Basalt			5.98		5.98	5.98	0.4	9.08	5.08	19.2	0.08	2.99	1.62	0.25		66	458	76	876	30	27	59	5	70				14	702		1037								1			10			114
1455	W240861	395.5	Basalt		6.34			6.34	6.34	0.4	9.06	5.69	22.3	0.19	0.04	0.46	0.06	17.9		1090	84.6	861	65	31	48	1.3						31													12
420	1	3175	Basalt	7.5	4.6			12.1	12.1	0.4	2.8	3.2	27.3	0	0.05	0.01	0.03
2214	8569	3175	Basalt	2.74	6.25			8.99	8.99	0.4	7.8	5.15	25.74	0.23	0.02	0.23	0.04		90	2950	100	470			24		0					60		90											9			0
4096	GSWA100527	2700	Basalt	1.24	8.07			9.31	9.31	0.4	10	8.5	13.2	0.2	1.03	0.93	0.05	26	156	1831	72	418	105	56	47	0	0	0				97										0			12			47
10046	75	493	Basalt			10.75		10.75	10.75	0.4	14.09	6.04	9.56	0.19	1.92	2.78	0.09		240	710	48	200	98	8	21		2			15		17		615											13			32
4635	TJ5-10	275	Basalt	4.33	5.79			10.12	10.12	0.4	11.6	10.39	12.19	0.21	0.18	1.55	0.32			645		243			52.9	2.56	2.19				5.21	371		38				0.11				0.67			13.5			3.08
5487	96KYT76	3175	Basalt	1.35	9.71			11.06	11.06	0.4	10.52	9.01	17.49	0.22	0.08	0.56	0.1	33	186	2222		478	56	3	22.84	0.18	0.96					66		36	0.18			0.06				0.03			10.13			7.5
14135	KL-1	3425	Basalt	11.4				11.4	11.4	0.4	7.9	6.83	17.24	0.19	0.27	0.47	0.03		294	1009		289	80		23							106													10			1
20395	ZA1	3175	Basalt			12.21		12.21	12.21	0.4	8.02	8.09	18.1	0.19	0.063	1.21	0.021
4712	W254526	175	Basalt		9.2			9.2	9.2	0.4	15.8	10.7	10.1	0.19	0.27	1.93	0.08	36	160	486	60.7	276	74	114	35	0.44	1.4			39		90		100				0.16						0.03	19			13	8.9
22683	W174003	33.4	Basalt	3.1	7.4			10.5	10.5	0.4	14.3	8	7.6	0.16	1.9	2.7	0.31	20	150	300	50	150		20	150		15				3	500		300											50	5
4982	81449	3175	Basalt			9.32		9.32	9.32	0.4	10.8	9.21	14.9	0.19	0.06	1.15	0.08	34.3	233	1250		370		231	31	0.6						56		49				0.1							15
4927	285C	3175	Basalt				8.81	8.81	8.81	0.4	9.39	10.34	15.43	0.18	0.54	1.49	0.09	40		1558		430			42							158		180											9
6938	E4048	515	Basalt				9.52	9.52	9.52	0.4	11.77	12.19	11.58	0.18	0.67	1.41	0.14																	330
11787	SO193DR26-13	188	Basalt				9.3	9.3	9.3	0.4	13.53	11.67	11.44	0.16	0.33	1.48	0.08
17104	SIG-30	2700	Basalt			8.09		8.09	8.09	0.4	9.95	9.58	23.1	0.13	0.09	0.25	0.04	26	171	1889	87	610	79	54	17	0.06	0.21				2							0.02				0.09			7.9
6881	I3-05	515	Basalt			11.09		11.09	11.09	0.4	4.41	16.29	15.65	0.21	0.13	2.35
38002	SO168 DR 40-2	105.5	Basalt			10.19		10.19	10.19	0.4	16	12.33	6.31	0.12	0.78	1.57	0.06	33.3	167	405	28.3	88	67.9	52.5	15.7	0.1	1.4				0.175	69.2		10.1				0.085				0.923			10			11
3153	RO24	3175	Basalt	0.79	7.47			8.26	8.26	0.4	15.22	12.48	9.09	0.19	0.1	1.69	0.08											0.0047				51																11
19281	NTQ-11	173.55	Basalt	2.2	6.7			8.9	8.9	0.4	18.3	11.2	10.7	0.14	0.16	1.75	0.07	29.5		370	61	320	64	90	47	0	1	0	2			156		123				0.072	0			0			20			5
3239	D345223	3150	Basalt		5.26			5.26	5.26	0.4	19.6	14.2	6.78	0.12	0.21	2.08		34.7		171	39.3	81	39	114	32	0.54						229		71				0.1							10			12
19405	RM331	2700	Basalt			11.46		11.46	11.46	0.4	5.75	7.65	25.11	0.18	0.05	0.33	0.02	21.15	599	2215	62.64	882	47.73	10.11	7.48		1.7					49.15		11.84				0.12							9.21			0.91
19279	W228174	175	Basalt	2.2	6.7			8.9	8.9	0.4	18.3	11.2	10.7	0.14	0.16	1.8	0.07	29.5		370	60.7	287	64	90	47		7		2			156		123				0.072							20		0.3	5
3078	M182497	156.5	Basalt		4.75			4.75	4.75	0.4	18.8	13.9	8.17	0.11	0.06	1.99		30.7	140	756	33.7	129	62.6	49	27	0.0398	10			2		160		24				0.07	0.086			0.042		0.02	10			1.3	10
9878	44996 INTERIOR	275	Basalt			10.72		10.72	10.72	0.4	9.6	12.18	16.84	0.19	0.2	0.95	0.04		231	1012		293	62	67	27	0					6	152		39								1			9			2
12784	SURC0014-244	3175	Basalt	1.09	9.53			10.62	10.62	0.4	7.93	5.57	26.74	0.18	0.04	0.35	0.03		160.88	5636		1224.29	106.54	79.56	32.7	0.33	0.55	0.35								3.87
10142	W223018	227	Basalt	1.8	6.7			8.5	8.5	0.4	15.2	11.2	13.6	0.15	0.46	1.6	0.1	35.5		1700	55.3	430	69	74	42	1	7					87		85											17			5
18817	M620	3175	Basalt			12.66		12.66	12.66	0.4	7.95	7.6	25	0.2	0.02	0.01				2900		1220
18082	HSS-533	3175	Basalt	1.99	9.95			11.94	11.94	0.4	4.32	8.72	25.65	0.19	0.03	0.21	0.02	23.8	119		108		77	123	29.7		2.4	0.03				33		4.8											9.3			1.2
21460	MDF-5	3175	Basalt	2.06	10.27			12.33	12.33	0.4	4.01	7.71	26.88	0.19	0.01	0.17	0.02		127		110		70	96	27.7		1.3					30.5													8.4			0
29665	LJD0126 189.50	2900	Basalt	1	10.27			11.27	11.27	0.4	4.93	6.22	29.67	0.16	0.03	0.15	0.05		137	2386		1615		43				0.02
17264	K5-10(2)	3175	Basalt			12.47		12.47	12.47	0.4	4.07	8.99	26.21	0.2	0.16	0.05	0.03
24427	K4-1DC	3175	Basalt			11.34		11.34	11.34	0.4	3.69	10	24.19	0.17	0.03	0.26	0.05
34847	K4-1DE	3175	Basalt			12.98		12.98	12.98	0.4	3.98	9.06	24.63	0.17	0.02	0.29	0.04
27304	B96-13A	3175	Basalt			12.33		12.33	12.33	0.4	3.26	9.3	24.15	0.18	0.02	0.12	0.04
25593	CS72	198.5	Basalt			11.46		11.46	11.46	0.4	15.22	10.25	12.87	0.17	0.29	1.46	0.09		177.3	920.2	64.77	437.03	94.57	64.36
27795	SO168 DR 40-1	105.5	Basalt			10.33		10.33	10.33	0.4	15.83	12.61	7.13	0.15	0.91	1.48	0.07	37.5	183	465	34.7	96.1	72.6	53.6	15.8	0.104	1.56				0.105	65.9		11.3				0.095				1.04			10.4			11.8
40527	165380	3283.5	Basalt	7.29	2.72	10.31		20.32	20.32	0.4	5.86	5.35	19.1	0.13	0.07	0.17	0	36	121	4172		1434	63.9	42	12	< 0.1	0.4				< 0.5	50.1		14				< 0.1	0.4		< 0.5	0.03			2.8	1.5	2.5	0.3
31153	94114	3175	Basalt			12.2		12.2	12.2	0.4	6.97	6.31	28.3	0.17	0.02	0.01	0.07		155	2895	109	1456			21.4	0.0562	0.635					20.4										0.0197			8.4			2.1
6989	498256B	3070	Basalt			11.12		11.12	11.12	0.4	13.81	12.47	11.26	0.21	0.14	1.32	0.03	54	224	618	57	159			18.2	0.05	0.31				2.37	37		18.1				0.02				0.04			12.5			4
15647	ZV6	3175	Basalt				11.63	11.63	11.63	0.4	8.24	8.27	20.2	0.19	0.08	1.27	0.03
12726	NG213	3175	Basalt	2.64	7.97			10.61	10.61	0.4	7.01	6.8	25.83	0.18	0.04	0.18	0.02
27889	MP-7A	2705	Basalt			11.72		11.72	11.72	0.4	7.28	7.42	25.65	0.17	0.09	0.97	0.02	24.73	166	2449	75	1085			23.12	0.34	1.06											0.07							7.69
10406	CD339495.6 M	3175	Basalt				11.95	11.95	11.95	0.4	8.66	7.11	21.6	0.21	0.01	0.33	0.04	29	168	2731		614			28			0				24		4											9			0
14818	86171	3230	Basalt				10.9	10.9	10.9	0.4	8.28	10.3	21.2	0.18	0.12	0.05	0.07		150	2380	80	1130			22							18													10			1
23218	B21	3350	Basalt			12.53		12.53	12.53	0.4	4.02	6.63	28.77	0.19	0.01	0.04	0.03			2346					24.7		1.07					25.8		32.2											6.45
7993	SA 224-10	3175	Basalt				10.87	10.87	10.87	0.4	4.01	8.99	26.02	0.2	0.02	0.52	0	18	104	1474	55	689	81	52	47							88		18											9
11494	AT7	2800	Basalt	1.21	9.79			11	11	0.4	8.12	9.71	21.6	0.19	0.01	0.53	0.04			2478	112	851
5805	422/91	3175	Basalt			12.73		12.73	12.73	0.4	8.85	8.78	23.05	0.25	0.09	0.54	0.02		169	3400	97	899			20.5		1	290				11		9											11			4
16524	MU96-20	3000	Basalt			11.13		11.13	11.13	0.4	14.53	11.54	11.23	0.18	0.23	1.81	0.03	58	276	1061	74	202			23	0.18	0.9											0.07				0.08		151	12
28787	498210	3070	Basalt			11.14		11.14	11.14	0.4	9.43	9.53	19.73	0.16	0.2	0.91	0.03	35	178	2377	74	658			20.72	0.11	0.65				5.08	38		4.3				0.04				0.12			8			1
25729	DH96-9	3175	Basalt			13.5		13.5	13.5	0.4	8.8	8.8	20.4	0.2	0.09	0.78	0.04	38	167	1142	97	461			27	0.1	1.5					23		14				0				0.03			11			2.6
2934	86100	3230	Basalt				12.8	12.8	12.8	0.4	5.57	5.46	26.3	0.3	0.04	0.2	0.04		120	2730	110	1580			21							15													8			0
212	14132	1.305	Basalt				6.9	6.9	6.9	0.4	18.98	17.1	4.56		0.02	1.77	0.04												0.36
11220	P4	2700	Basalt			11.3		11.3	11.3	0.4	7.52	7.8	26.2	0.196	0.044	0.326	0.033	28.9	176	2672	62	1126			17.2	0.032	0.48					11		5.72								0.013			8.1			1.39
40002	96-A-1	188.8	Basalt	1.70029	8.67		10.2	20.5703	20.5703	0.4	15.46	12.26	7.81	0.17	0.42	1.46	0.0433
13511	ALX07	3175	Basalt			12.5		12.5	12.5	0.401	8.34	8.87	23.7	0.21	0.03	0.05	0.02			3042		1074
19425	PH13	3175	Basalt			12.1		12.1	12.1	0.401	8.26	8.3	24.3	0.19	0.07	0.38	0.02			2762		1155
4070	2JSK 93-3	3175	Basalt				10.64	10.64	10.64	0.404	8.46	8.2	20.13	0.229	0.04	0.51	0.013		171	2459	74	800	95	1	25		1	70			7	11		4.9											11			0.07
22563	90749	3175	Basalt				11.8	11.8	11.8	0.404	8.61	6.23	23.1	0.18	2.9	0.42	0.04			4023		896						0
22601	B4	2700	Basalt			12		12	12	0.404	6.02	5.17	26.3	0.183	0.005	0.005	0.032	21.1	159	2564	72	1367			18.4	0.045	0.32					2.77		11.5								0.011			9.33			0.427
12290	91978	3175	Basalt				12.3	12.3	12.3	0.408	9.37	8.69	17.3	0.21	2.15	1.13	0.1			1786		314			31		2.4	0.03				207													8			84
14673	ALX05	3175	Basalt			13.3		13.3	13.3	0.409	8.52	9.05	22.6	0.22	0.04	0.05	0.02			3160		1015
27848	PH14	3175	Basalt			12.4		12.4	12.4	0.409	8.38	8.52	23.5	0.18	0.07	0.45	0.02			2750		1045
18130	47	105.5	Basalt				10.06	10.06	10.06	0.41	12.34	1.08	17.05	0.16	0.02	1.22
4207	W249753	3150	Basalt		6.1			6.1	6.1	0.41	16.4	10.1	9.48	0.13	0.11	1.85		20	150	500	200	1500		1500							10	200		50
3117	M165289	156.5	Basalt		7.8			7.8	7.8	0.41	17.3	12.7	8.77	0.18	0.04	1.35		43.8		222	40.5	69	11	67								156		43								0.07
11736	W249744	3150	Basalt		12.2			12.2	12.2	0.41	7.63	5.15	21.2	0.21	0.19	0.58		15	100	1500	100	1000		150	15				10			100		100											15
2514	M169482	104.5	Basalt		6.92			6.92	6.92	0.41	17.2	12.2	8.4	0.17	0.06	1.5	0.03	40.1		284	43.1	99.3			15							35		30				0.0092	0.278
9358	FV786-38	3175	Basalt			11.18		11.18	11.18	0.41	8.13	8.04	19.2	0.2	0.15	0.51	0.03		185	2820	92.4	79	8	0	31	0.35	1.2				0	15.3		26.5	1	0.006		0.1			1	0.1			9.3	2	0	3.8
1087	108TOH 95-1	3175	Basalt				19.6	19.6	19.6	0.41	9.46	6.87	8.93	0.677	0.147	0.65	0.028		204	3168	80	850	60	0	0	0	19	0			10	5.01		44.78	10			0			20	13			5		20	8.23
33550	87-482	3175	Basalt			11.9		11.9	11.9	0.41	9.71	7.96	18.6	0.16	0.04	0.64	0.03	31	183	2120	76	725	86	22	43							33													10
15686	COL472	82.55	Basalt	2.01	7.79			9.8	9.8	0.41	12.36	11.42	11.35	0.16	0.03	2.76	0.09	36	350	1205		260		119	43		3					375		90											16			2
15049	ARC0042	531.5	Basalt	34.07				34.07	34.07	0.41	6.06	1.75	2.76	0.561	1.46	0.61	0.1		161.62	78.83	16.52	46.21	129.92	90.99	69.81	4.39					5.11	157.79		7244.24							1.06	18.32			27.8		29.86	97.93
6823	OB1	2700	Basalt			11.07		11.07	11.07	0.41	11.21	9	16.65	0.21	0.07	1.23	0.04	28	178	2037	79	737			20	0.18	0.96	0				64.2		42.1											10			1.8
27062	C4	3175	Basalt			12.3		12.3	12.3	0.41	4.03	7.85	25.5	0.18	0.07	0.47	0.07			2550		1070			20		2					82													11			0
5356	H	3175	Basalt	2.1	8.4			10.5	10.5	0.41	11	9.44	14.44	0.21	0.1	1.5	0.03		160	1100	58	270	49	5	50	0		0			0	89		63											9			0
2642	W243888	175	Basalt		6.2			6.2	6.2	0.41	17	12.1	10.1	0.15	0.27	1.91	0.09	35.7	170	581	48.4	157	46	50	56	0.51	12		6.6	5		159		86										0.04	26			8	9.4
12050	SO193DR26-2	188	Basalt				9.34	9.34	9.34	0.41	13.94	11.28	11.15	0.16	0.38	1.65	0.07	41.9	209	804	49.2	270	78.3	71.7	22.9	0.884	10.4			43.1	0.374	75.6		34.4				0.747				0.143			12			6.87
10445	BF349	1890	Basalt			11.39		11.39	11.39	0.41	14.87	8.71	8.91	0.2	0.66	2.52	0.05		198	385		151			19	0.17	4					321		223											18			13
3152	W241804	175	Basalt		6.52			6.52	6.52	0.41	15.5	12.4	11.9	0.15	0.25	1.68	0.07	40.3		944	53.1	230	70	56	53	0.42	1.5		3			127		71		5.4		0.14							24			4
8528	W243028	175	Basalt		8.8			8.8	8.8	0.41	16.4	10.9	13.3	0.16	0.18	1.6	0.07	33.3		627	76.5	404	58	100	40		1.4		7			133		81											16			4
40716	LGC-13	100	Basalt	4.5				4.5	4.5	0.41	21.36	15.37	4.39	0.0165	0.17	1.59	0.08				3	8	21	9							4	623		220														13.5
31237	N-333	3175	Basalt			12.93		12.93	12.93	0.41	10.08	10.48	16.59	0.18	0.06	0.49	0.05	40.9	167	1412	72.2	325			11.8	0.121	0.821				1.11	25.5		8.77				0.047				0.027			12.8			0.01
5510	ULTRAMAFIC ROCK	3175	Basalt				10.57	10.57	10.57	0.41	6.33	11.87	18.77	0.21	0.24	0.89	0.05	35.2								0.2												0				0
26058	A12SP2	90	Basalt				8.8	8.8	8.8	0.41	14.8	12.6	9.9	0.13	0.048	2.05									20.5		1.2	633				60.9		7.9											12.1
13325	W223022	227	Basalt	2.8	7.3			10.1	10.1	0.41	13.8	10.1	13.6	0.17	0.4	1.6	0.14	38.3		1730	59.3	430	74	96	46	1.4	7					65		83				0.27							19			8
22171	331/777A	3175	Basalt			12.41		12.41	12.41	0.41	4.43	7.28	25.1	0.19	0.05	0.85	0.06	22	132	2835	104	1351	68	3.6	29.4	0.164	2.4				0.536	38.3		16								0.047		202	9.7	3.6		0.4
7738	SURC0009-136	3175	Basalt	1.31	10.57			11.88	11.88	0.41	8.25	4.88	21.99	0.22	0.04	0.5	0.06		159.49	5961		1571.64	73.23	73.56	16.86	0.46		0.1								1.14
6798	W196615	385.5	Basalt	1.1	6.8			7.9	7.9	0.41	18.7	9.8	10.9	0.15	0.58	1.2	0.04	26		468	33.6		120
20921	422/95	3175	Basalt			12.27		12.27	12.27	0.41	8.46	8.58	22.47	0.19	0.16	0.92	0.06	26.3	161	3271	99	1129	71	64.5	19.8	0.032	1.5				0.478	39.6		19								0.01		189	10.3	0.48		3.6
7391	WD103-164.6	3175	Basalt	1.24	10.01			11.25	11.25	0.41	7.78	9.18	24.77	0.21	0.11	0.59	0.02		162.3	3455		997.18		24.58	22.28	0	0.64					57.28				1.49		0							8.49
5798	P2	3175	Basalt			11.2		11.2	11.2	0.41	3.79	6.91	29.6	0.22	0.01	0.32	0.05			2109		1990																					0.0216
19435	PH13	3175	Basalt			12.1		12.1	12.1	0.41	8.27	8.28	24.1	0.19	0.07	0.49	0.02			2784		1139
13165	HSS-89	3175	Basalt	1.98	9.88			11.86	11.86	0.41	4.5	7.9	26.97	0.2	0.02	0.2	0.03		122		120	1375	74	63	29.9		1.9	0.04				33.1		7.5											8.9			0.7
9670	FG-87DB-22	173.55	Basalt	2.23	6.2			8.43	8.43	0.41	17	12.1	10.1	0.15	0.27	1.93	0.09	36		580	48	157	46	50	56	0.51	1.5	0.01	6.6			159		86		0		0	0			0			16		0	8
25256	PH16	3175	Basalt			12.1		12.1	12.1	0.41	8.24	8.51	23.7	0.18	0.11	0.42	0.02			2824		1076
15937	TN2	2700	Basalt	12.9				12.9	12.9	0.41	8.08	8.48	20.2	0.21	0.095	1.05	0.021		179	2367	83	985
6031	B96-13	3175	Basalt				11.3	11.3	11.3	0.41	3.4	9.51	24.3	0.22	0.02	0.04	0.04	22.6	145	5441	0.04	1067	49	106	36.6	0.24	2.01				0.55	56.6		93.5				0.14				0.05			10.6			0.52
14188	TXA23	3175	Basalt		11.41			11.41	11.41	0.41	8.65	8.18	23.29	0.19	0.04	0.18	0.06	31.8		3110	102	1123		0.01	14			0.09				13													9.4			1
18762	331/81	3175	Basalt			12.02		12.02	12.02	0.41	4.4	7.32	26.26	0.19	0.04	0.71	0.03	25	134	2875	93.5	1233	69.5	3.7	25	0.173	2			1.54	0.73	36		12.15				0.11				0.038		131	9			1
18763	331/777A	3175	Basalt			12.02		12.02	12.02	0.41	4.4	7.32	26.26	0.19	0.04	0.71	0.03	25	134	2875		1233			25		2					36		14											9			1
23885	DDH-NTQ40	173.55	Basalt	1.82	8.8			10.62	10.62	0.41	16.4	10.9	13.3	0.16	0.18	1.66	0.07	33		630	77	390	58	100	40	0	1.4	0.03	7			133		81		0		0	0			0			16		0	4
9905	DDH-BUT50	173.55	Basalt	1.95	6.52			8.47	8.47	0.41	15.5	12.4	11.9	0.15	0.25	1.67	0.07	40		940	57	267	70	56	53	0.42	1.5	0.02	3			127		71		5.4		0.14	0			0			24		0	4
4937	TXA22	3175	Basalt		12.24			12.24	12.24	0.41	8.47	8.9	22.42	0.25	0.06	0.02	0.04	32.4		4084	72	1370		0	12.8			0.02				10													9.2			1
38999	9356	0.0075	Basalt				7.47	7.47	7.47	0.41	15.28	14.77	10.29	0.08	0.01	1.43			156.8	480.5					15.3							52.7													9.2
39000	9356	0.0075	Basalt				7.47	7.47	7.47	0.41	15.28	14.77	10.29	0.08	0.01	1.43			157	481					15.3							53													9.2
3450	MU95-23	3000	Basalt			12.91		12.91	12.91	0.41	8.68	7.31	20.3	0.29	0.05	0.33	0.04	35	181	2304	96	662			45	2.31	3.02											0.22				0.63		547	11
13936	7-89-2540-1-1	1880	Basalt				9.58	9.58	9.58	0.41	13.98	12.94	9.12	0.16	0.24	2.82	0.03	47.95	245	558		118			12.4	0.1	0.88				0.72	153		23.6								0.04			7.5			1.13
7140	XJ20-6	387.5	Basalt	3.05	7.59			10.64	10.64	0.41	8.96	9.14	17.54	0.2	1.85	0.48	0.24	34.1	202	717	64.3	3079	58.3	64.5	25.4	0.71	1.51				2.55	154		305				0.084				0.28			9.99			18.97
7141	XJ20-6	387.5	Basalt	3.05	7.59			10.64	10.64	0.41	8.96	9.14	17.54	0.2	1.85	0.48	0.24	34.13	201.97	716.81	64.26	3079	58.25	64.48	25.35	0.711	1.51				2.548	154		305				0.084				0.279			9.99			18.97
11861	Z9	3175	Basalt				11.64	11.64	11.64	0.41	8.04	8.14	21.28	0.2	0.07	1.21	0.03	28		2730		930			22							40		22														0.3
20723	SC21	3175	Basalt			12.89		12.89	12.89	0.41	4.57	10.13	21.38	0.2	0.02	0.04	0.03	16	140	2986	114	1293	84	61	38		0	57				81				0.52							0		14			6
38003	79-111	3175	Basalt			11.04		11.04	11.04	0.41	8.51	5.99	27.71	0.13	0.01	0.01	0.05		164	3716	86	1073			22							22
16547	MP-6	2700	Basalt			12.37		12.37	12.37	0.41	7.89	7.85	24.12	0.2	0.2	0.76	0.04	7.9	133						15	0.037	0.45											0.054				0.011			8.3
22066	8551/3	3175	Basalt				12.4	12.4	12.4	0.41	7.67	9.77	19.4	0.19	0.07	0.5	0.2		146	2457	85	847			41		3					12													9			1
11269	Z4	3175	Basalt				11.54	11.54	11.54	0.41	8.24	8.35	20.65	0.2	0.07	1.19	0.03	30		2685		844			21							40		21
38496	91155	3175	Basalt			14.1		14.1	14.1	0.41	7.01	5.93	27.2	0.16	0.04	0.02	0.06	26.3	202	3812	113	1167			24.5	0.0487	0.768				0.285	13.8										0.019			9.57			1.3
19175	CS70	198.5	Basalt			10.16		10.16	10.16	0.41	17.02	11.49	10.14	0.16	0.37	1.68	0.1	37.2083	165.27	828.38	49.98	280.33	87.69	46.31	47.5553	0.599711	2.24871				2.00421	103.163		161.766				0.144525				0.12464			16.6265			8.28437
27058	94104	3175	Basalt			12.3		12.3	12.3	0.41	7.12	6.77	27.9	0.18	0.02	0.01	0.05	26.5	153	2946	98	1378			22.6	0.0564	0.693				0.295	19.4										0.0199			8.6			0.46
10250	331/78	3175	Basalt			13.06		13.06	13.06	0.41	4.3	6.65	27.74	0.23	0.07	0.76	0.02
4770	72	105.5	Basalt				6.31	6.31	6.31	0.41	18.6	16.3	7.11	0.13	0.01	1.78
39726	C183655	227	Basalt	9.9	7.7			17.6	17.6	0.41	15.1	11.5	8.99	0.16	0.27	1.75	0.04	48	226	304	45	117	62	101	26		2			10		154		183										0.005	17			6	8.805
25289	PH13	3175	Basalt			12.1		12.1	12.1	0.411	8.27	8.28	24.3	0.18	0.07	0.37	0.02			2775		1167
6438	91968	3175	Basalt				12.5	12.5	12.5	0.411	10.1	8.52	16.5	0.24	3.93	0.38	0.08			1567		409			25		1.9	0				33													8			218
17817	TN5	2700	Basalt	13.1				13.1	13.1	0.417	8.26	8.48	19.5	0.209	0.073	1.12	0.021		184	2369	82	880																					0.5478
20472	NG7621	2800	Basalt	1.34	10.88			12.22	12.22	0.417	8.44	8.58	20.45	0.19	0.5	0.39	0.04			2944	115	1025
18783	14SMS 70-2/41.40	3175	Basalt				11.2	11.2	11.2	0.418	7.67	8.59	20	0.177	0.011	0.02	0.035		190	1936	140	590	70	20	7	0	14	0			0	5.07		17.91	0			10			30	6			8		10	4.57
21203	271JSN 95-1	3175	Basalt				9.97	9.97	9.97	0.419	10.9	9.27	15	0.154	0.079	1.45	0.046		197	1560	220	500	70	20	15	0	12	0			0	57.5		53.74	10			10			10	7			5		10	6.4
14710	12	3175	Basalt				12.7	12.7	12.7	0.419	8.43	7.73	24.3	0.21	0.01	0.37	0.06		187	3097	99	1064	74	36	24		0	0.005				37		19											10			0
13548	TN3	2700	Basalt	13.1				13.1	13.1	0.419	8.27	7.86	20.3	0.22	0.084	0.97	0.021		183	2455	79	1006																					0.5443
37932	W192909	1472	Basalt	2	7.3			9.3	9.3	0.42	14.8	7.8	6.6	0.11	3.4	1.5	0.06		210			34		79	26				34		32	160													6.7	3.7		87	11
38578	40	515	Basalt	6.61	2.26			8.87	8.87	0.42	16.6	4.34	7.82	0.1	0.63	4.04	0.14
25288	22-12	1521	Basalt	2.46	9.64			12.1	12.1	0.42	8.25	7.5	20.05	0.18	0.07	0.28	0.06		151	2289		859						0.07
2109	M169484	104.5	Basalt		7.31			7.31	7.31	0.42	15.6	10	9.4	0.19	0.8	1.9	0.02	45.8		453	45.3	110	112		20							42		280				0.023	0.297									18
35344	BH005162	3175	Basalt				11.57	11.57	11.57	0.42	7.89	6.7	22.24	0.15	0.01	0.21		26	144	1260		1006	61	253	17.3	0.19	0.86	0.19		5.9	0	20.58		2.8	0.2			0.05	4.56							0	0	0.24
12399	2040	3175	Basalt			10.56		10.56	10.56	0.42	8.71	8.12	20.7	0.18	0.1	1			150		240		86	130	46							14		12		0									7.5			7.5
20041	NMXD36-1	2700	Basalt			11.53		11.53	11.53	0.42	11.56	7.76	16.87	0.18	0.04	1.07	0.04	30	180	1531	85	594			27	0.09	1.09	0.01				47.5		12.8											12			0.8
9030	OB2	2700	Basalt			11.67		11.67	11.67	0.42	11.79	9.19	14.45	0.21	0.08	1.46	0.04	31	186	1456	80	516			25	0.19	0.97	0.01				62.5		41.8											12			1.6
11567	5436	1521	Basalt			10.43		10.43	10.43	0.42	8.1	7.69	21.05	0.18	0.08	0.5		25	185	1815	78	835	120	28		0				24		8				36												1
14201	NMXD36-7	2700	Basalt			10.81		10.81	10.81	0.42	10.86	8.02	17.67	0.18	0.12	1.25	0.03	29	182	2170	84	758			20	0.1	0.75	0.01				58.7		32.3											9			4.5
21767	81517	3175	Basalt			10.41		10.41	10.41	0.42	10.7	8.31	14.5	0.16	0.16	1.18	0.07		229			340		67	32	0.8						30						0.14							14
2654	M158711	1250.9	Basalt		7.45			7.45	7.45	0.42	5.78	12.8	18.8	0.18	0.03	0.52						147	72		24							136		275
2640	W223783	1521	Basalt		6.2			6.2	6.2	0.42	18.6	15.2	6.7	0.15	0.18	1.6	0.06	36.8		433	40.6		80.8		39		8					156		74											17			5
19682	W185564	135.5	Basalt	2.2	6.1			8.3	8.3	0.42	10.1	13.9	14.2	0.13	0.21	0.94	0.08
3255	W207375	1521	Basalt	1.8	6.1			7.9	7.9	0.42	16.4	10.1	9.8	0.18	0.45	2.1	0.09
4115	5437	1521	Basalt			10.26		10.26	10.26	0.42	7.57	9.85	18.04	0.22	0.06	0.88		27	195	1785	78	1065	70	42		0				17		3				40												1
13221	N-325	3175	Basalt			11.87		11.87	11.87	0.42	12.31	10.91	12.66	0.2	0.49	0.46	0.07	42.9	244	939	63.4	223			9.69	0.097	0.948				1.33	73.2		103				0.076				0.021			13.8			24.7
4766	134	1521	Basalt	2.32	5.93			8.25	8.25	0.42	12.4	11.1	13.5	0.17	0.79	2.11	0.02	94	220	890	86	300		96	14.3		3.2			13		126.6													8.8			21.7
7867	299L-1	1890	Basalt			11.38		11.38	11.38	0.42	14.73	10.43	8.88	0.21	0.2	2.76	0.03		198	484		162			27	0.13	5					213		53											18			6
6685	A3OL2	90	Basalt				8.4	8.4	8.4	0.42	15.1	14	10.6	0.16	0.008	1.09									17.9		0.3	11				27		2.5											13.7
4313	W211001	1521	Basalt	1.9	6.6			8.5	8.5	0.42	17.3	10.6	8	0.18	0.67	2.9	0.14
3017	9409	0.0075	Basalt				7.3	7.3	7.3	0.42	13.31	15.53	11.89	0.17		1.22	0.11		174	777					13.6							65													9.2
18671	331/783	3175	Basalt			13.27		13.27	13.27	0.42	4.51	7.2	26.27	0.21	0.02	0.33	0.06	22.6	140	2894	101	1286	66	63.6	28.6	0.154	3.3				0.694	29.1		3								0.045		192	8.9	0.14		0.97
5677	VT97/14	3175	Basalt			11.65		11.65	11.65	0.42	9.22	7.23	21.06	0.23	0.3	1.12	0.06
11581	MF-6	3175	Basalt	2.03	10.14			12.17	12.17	0.42	4.46	7.87	26.91	0.21	0.01	0.16	0.03		132		114		67	89	30		1.7					38.1													9.3			0
9453	90745	3175	Basalt				10.64	10.64	10.64	0.42	8.2	8.26	22	0.19	1.61	0.62	0.05			3448		919						0.08
38405	D158935	3150	Basalt	2.4	7.2			9.6	9.6	0.42	17.8	12.5	8.2	0.11	0.12	1.8	0.07	30	200	150	30	70		70	15							700		100															7
21321	KP813B01 CA01	28.45	Basalt			9.72		9.72	9.72	0.42	16.48	12.81	8.08	0.15	0.26	1.21	0.1		289	102		37.1			18.4	0.24	0.28				1.01	263		25.1				0.022				0.09			11.1			3.35
9932	M631	2700	Basalt				12.99	12.99	12.99	0.42	8.56	9.37	20.09	0.23	0.01	0.08	0.03
5000	C123	3175	Basalt			11.78		11.78	11.78	0.42	8.39	13.57	14.71	0.24	0.03	0.31	0.04	28	160	2058		461			20		1.5					16		11											11			2
14757	2	2775	Basalt				11.5	11.5	11.5	0.42	9.7	7.8	23.1	0.19	0.02	0.09			175	1936		790
4999	P9-223	3175	Basalt			11.78		11.78	11.78	0.42	8.39	13.57	14.71	0.24	0.03	0.31	0.04	28	160	2058		461			20		1.5					16		11											11			2
2369	39TOH 94-1	3175	Basalt				13.2	13.2	13.2	0.42	8.61	11.5	14.1	0.33	0.08	0.59	0.03		177	1936	100	680	110	0	15		7	0				3		27											8			5
7394	331/81	3175	Basalt			12.86		12.86	12.86	0.42	4.64	7.4	25.29	0.24	0.09	0.84	0.04	23	129	2960	97	1380	83.3	5.3	27	0.217	3			2.51	0.614	46		25				0.137				0.054		175	10			2
7395	331/81	3175	Basalt			12.86		12.86	12.86	0.42	4.64	7.4	25.29	0.24	0.09	0.84	0.04	23	129	2960		1380			27		3					46		25											10			2
27356	331/783	3175	Basalt			13.71		13.71	13.71	0.42	4.45	7.35	26.69	0.2	0.01	0.28	0.04	25	137	2942		1229			26		2.5					30		6											9			2
27357	331/777A	3175	Basalt			13.71		13.71	13.71	0.42	4.45	7.35	26.69	0.2	0.01	0.28	0.04	25	137	2942	100	1229	56	56	26	0.179	2.5			3.66	0.252	30		6				0.116				0.045		175	9			2
4614	MPD29-131	3175	Basalt	0.85	6.85			7.7	7.7	0.42	7.82	11.01	20.75	0.16	0.06	1.26	0.04		165.77	2880		555.04	102.72	65.48	23.39		1.03	0.35				22.73				0.89		0.15							10.17
16197	TPS-26	173.55	Basalt	1.78	8.08			9.86	9.86	0.42	13.81	9.76	13.64	0.16	0.48	1.32	0.06		170	222	112	339	77	66	59		3					99		106											15			19
18598	N146	105.5	Basalt			12		12	12	0.42	11.6	11.8	13.4	0.19	0.25	1.6	0.03		189	958		267	119		34		0.7				4	22		11											9			1
16337	B20	3350	Basalt			12.96		12.96	12.96	0.42	4.33	7.35	26.82	0.21	0.02	0.1	0.04			2451					25.5	2.13	2.13					27.7		17											7.45			1.06
18597	N146	105.5	Basalt			12		12	12	0.42	11.6	11.8	13.4	0.19	0.25	1.6	0.03		182.33	1175.67		289.67	105.77	182	33.67	0	1.05					18.1		4.65				0.13				0.16			6.72			3.18
17906	AXS57	3175	Basalt		11.92			11.92	11.92	0.42	8.07	7.63	26.1	0.19	0.04	0.04	0.03	30.5		3014	114	1426			17.5							6													9.6			0
24136	HTA29	3175	Basalt		11.31			11.31	11.31	0.42	8.18	7.42	24.44	0.17	0.15	0.24	0.06	31.4		2792	109	929			21.4							29													11			1
2622	8699	3230	Basalt				13.2	13.2	13.2	0.42	5.8	7.56	27	0.32	0.03	0.22	0.05		120	2630	120	1620			22							25													7			0
11577	ZV1	3175	Basalt				11.59	11.59	11.59	0.42	8.61	8.87	19.11	0.2	0.07	1.42	0.03
14622	20005	387.5	Basalt	3.69	6.58			10.27	10.27	0.42	9.16	9.42	22.22	0.17	0.11	0.56	0.23		190	1040	66.9	840			37.2		2.46					54.2		37.6				0				1						2.15
10043	LTS03-5	387.5	Basalt	4.19	7.69			11.88	11.88	0.42	7.47	9.29	21.97	0.21	0.2	0.44	0.28	18.1	175	1241	76.4	555	66.5	55.5	30.6	0.43	1.03				1.27	83.3		15.3				0.21				0.34			8.68			5.55
15273	MU95-6	3000	Basalt			9.75		9.75	9.75	0.42	16.33	11.62	9.06	0.16	0.22	2.17	0.03	48	225	1048	52	103			27	0.24	1.29											0.07				0.04		57	10
2796	86102	3230	Basalt				12.6	12.6	12.6	0.42	5.7	6.32	25.5	0.3	0.03	0.3	0.05		115	2950	100	1450			22							19													8			1
3039	86195	3230	Basalt				9.89	9.89	9.89	0.42	8.21	11.4	20.5	0.23	0.01	0.34	0.04		145	2180	75	1040			23							5													9			0
8296	147704	466	Basalt			10.4		10.4	10.4	0.42	12.25	11.2	10.36	0.19	2.28	1.56	0.41	38	262	484		91	85	115	23	2.09	2.6	0			4	666		808				0.16	0.57		0.54	0.64			10.8	0.46		32
7753	14	3175	Basalt			12.43		12.43	12.43	0.42	11.52	12.56	12.9	0.23	0.1	1	0.04	31	183	1410	77	400	81	31	24			183				68													14			2
32474	94111	3175	Basalt			11.7		11.7	11.7	0.42	7.15	6.95	27.4	0.16	0.02	0.04	0.08	26.3	183	3009	101	1401			23.4	0.0582	0.665				0.281	19.2										0.0203			9.58			0.72
21375	331/779	3175	Basalt			11.67		11.67	11.67	0.42	4.62	7.46	26.76	0.18	0.04	0.69	0.04	23	127	2706	96	1231	84	3.8	27	0.21	2				0.492	36		4							0.62	0.045			9	0.39		4
18349	CS37	198.5	Basalt			10.71		10.71	10.71	0.42	15.05	10.11	13.43	0.17	0.29	1.6	0.06	39.8635	185.53	1295.67	62.81	478.81	85.39	56.23	35.5446	0.6954	1.40833				1.7625	86.5136		106.021				0.093979				0.195114			17.3128			7.38336
40642	165372	3283.5	Basalt	10.09	1.5	11.76		23.35	23.35	0.42	5.37	3.48	19.99	0.11	0.05	0.29	0.05	25	114	3026		1358	60.4	49	29	0.2	1.5				< 0.5	43.5		15				< 0.1	0.3		1	0.05			8.1	1.5	14.9	< 0.3
40528	178339	3283.5	Basalt	5.22	4.7	10.45		20.37	20.37	0.42	7.36	7.25	18.85	0.13	0.05	0.36	0.04	28	124	3666		1114	66	41	22	0.6	1				< 0.5	33.7		24				< 0.1	< 0.1		0.8	0.11			9.9	0.9	< 0.5	< 1
23295	179751	3175	Basalt			11.88		11.88	11.88	0.42	8.19	7.29	23.54	0.18	0.02	0.29	0.04	29	163	3709	87	817	139	163.4	25	0.141	3				1.922	35		18								0.036			9	0.11		4
39562	P.1128.1	91	Basalt	7.76			6.9064	14.6664	14.6664	0.42	20.03	11.86	6.88	0.14	0.31	2.04	0.09	34.4216	223.584	101.813	46.8296	47.3698	63.3861	80.4578	52.9017	2.23513	0.729018			3.93786	2.94273	704.053		102.143				0.037072				0.506617			9.41106			1.91384
39682	BN310-4	2700	Basalt	0.96	9.37	11.37		21.7	21.7	0.42	10.34	7.35	16.81	0.2	1.04	0.23	0.04	26	173	2074	77	556			24	0.25	1.73	0.01				43.7		66.3											11			60.1
789	2ARO 93-1/40.20	3175	Basalt				18.3	18.3	18.3	0.422	9.57	9.66	7.76	0.815	0.2	0.83	0.031		201	3654	130	910	130	90	15	0	8	1990			10	6.76		26.87	10			0			10	8			15		0	3.66
20752	P5	2700	Basalt			12.7		12.7	12.7	0.423	8	8.43	23.7	0.197	0.154	0.417	0.033	29.3	183	2628	64	990			18.2	0.071	0.532					37.9		19.8								0.02			8.9			4.21
7490	222JSN 95-1	3175	Basalt				10.1	10.1	10.1	0.424	10.6	9.71	15.2	0.188	0.072	1.25	0.041		211	1587	110	500	80	30	7	0	13	0			10	43.13		116.44	0			0			20	3			8		10	4.57
18884	P5	3175	Basalt			13.3		13.3	13.3	0.424	4.07	7.51	27.2	0.21	0.02	0.51	0.05			2012		1496																					0.0715
11628	26TOH 93-1	3175	Basalt				11.6	11.6	11.6	0.425	10	8.35	16.3	0.2	0.06	1.49	0.033		200	2073	100	480	80	20	15	0	8	0			10	10.99		8.96	10			0			10	6			12		10	2.29
39024	C183601	265.5	Basalt	10.6	8.13			18.73	18.73	0.429	13.5	10.6	11.1	0.2	0.63	0.94	0.04	48	293	811	48	326	71	104	24					44		301		87											14	2		17	7.477
39255	194JSN 95-1	3175	Basalt				10.2	10.2	10.2	0.43	9.4	1.75	22.4	0.105	0.01	1.01	0.029		184	2217	170	940	80	0	15	0	11	0			20	37.21		35.83	10			10			0	4			6		0	3.66
1751	D261570	196	Basalt		6.11			6.11	6.11	0.43	15.7	12.7	7.73	0.17	0.3	2.22	0.09			250					21							110													10
4637	TS4-28	226.3	Basalt			9.16		9.16	9.16	0.43	13.04	16.76	3.15	0.19	0.77	0.13	0.09	23.64	197.42	158.72	15.22	29.3	88.6	10.9	55.56	2.18	2.11				9.9	789		56.24				0.13			0.77	1			15.93			2.91
1548	W254367	1374	Basalt		4.8			4.8	4.8	0.43	11.7	14.6	14.7	0.14	0.1	0.59		74.3	200	1340	50.5	173	61	11	16					9		189		16					0.28					0.02	10		0.98	4	6.6
8679	46JSN 95-1	3175	Basalt				10.6	10.6	10.6	0.43	10.3	9.1	16.8	0.192	0.062	0.78	0.029		197	1752	110	590	70	0	7	0	17	0			10	30.44		53.74	0			10			10	11			5		10	8.23
35580	I546	3175	Basalt			12.4		12.4	12.4	0.43	3.4	8.1	21.7	0.16	0.02	0.2	0.026	20	102	2521	94	1193	76	61	37	1	1					54		7				0.11							7			3
7251	M104356	227	Basalt	3.1	6.5			9.6	9.6	0.43	14	11.3	10.9	0.18	0.02	2.7	0.03	50	200	700	50	200		150	7				20			150		15											15				5
1724	M195220	175	Basalt		7.85			7.85	7.85	0.43	15	10.7	14.2	0.22	0.57	0.96	0.05	20.9	130	78	68.6	186	128	160	51	0.803	5			34	25	230		260	0.87			0.153	0.1			0.293		0.02	19		0.713	18	8.4
12796	372686	3175	Basalt	11.8				11.8	11.8	0.43	9.62	7.21	17.1	0.2	0.04	0.57	0.05	29	166	1950					28	0.2	1.2					48		9				0.08							9			1.3
3482	E4058	515	Basalt				10.71	10.71	10.71	0.43	10.33	11.01	11.21	0.24	0.91	1.27	0.13																	250
9895	185	3175	Basalt	1.79	9.5			11.29	11.29	0.43	11.9	9.9	12.6	0.2	0.01	1.9		35														75		20														0.2
9897	P9-185	2700	Basalt	1.79	9.5			11.29	11.29	0.43	11.9	9.9	12.6	0.2	0.01	1.91												0.32				75																0.2
9713	BX004	2700	Basalt				11.25	11.25	11.25	0.43	8.73	8.89	16.9	0.2	0.085	1.24	0.03								19	0.1	0.67		3.6	8.1	0.22	42.6		9.6				0.044				0.036			10			1.52
31619	SIG-51	2700	Basalt			6.5		6.5	6.5	0.43	8.4	5.13	29.6	0.09	0.03	0.07	0.04	13	112	2863	80	847	123	46	33	0.19	1.03				7							0.04				0.15			10
10019	BX003	2700	Basalt				11.31	11.31	11.31	0.43	8.72	8.94	17.07	0.2	0.078	1.22	0.03								18	0.11	0.63		3.6	7.5	0.23	43		9.2				0.042				0.036			10			1.3
12451	362689	3175	Basalt	2.19	4.27			6.46	6.46	0.43	17.02	13.57	7.91	0.11	0.02	2.03	0.02	55	269	429	52	80	71	51	28	0	1.8				6	101		12											12			0
14864	S40	3175	Basalt	4.39	5.91			10.3	10.3	0.43	4.42	7.55	24.65	0.17	0.07	0.29	0.07											0.04
23084	W217357	1521	Basalt	3.2	8			11.2	11.2	0.43	15.9	11.5	8.8	0.17	0.1	0.81	0.07								31		16							16											22
2469	W244710	1374	Basalt		8.5			8.5	8.5	0.43	10.1	13.7	12.4	0.21	0.64	1.31	0.07	75.4	220	325	53.3	130	100	55		0.75	1.4			11		110		150					0.2					0.03	16			17	5.7
2592	W241808	175	Basalt		6.17			6.17	6.17	0.43	17.2	11.8	10.1	0.15	0.3	1.91	0.07	34.2		526	47.4	200	80	69	59	0.48	10		2			136		90											25			11
9540	118089	1865	Basalt	2.81	8.41			11.22	11.22	0.43	15.31	12.03	9.12	0.2	0.21	1.78	0.03	50	231	231		149	83	52	18	0.09	0.69	0			1	64		32				0.04				0.22			14.7			2.5
5002	S461	3175	Basalt			16.2		16.2	16.2	0.43	5.3	10	17.4	0.33	0.1	0.4	0.08	61		1182		374	101		25	1.54	9							12				0.24							13
36959	D158937	3150	Basalt	2.2	5.9			8.1	8.1	0.43	17.6	13.7	8.1	0.1	0.08	1.8	0.02	50	300	150	30	70		150	10							700		70															7
33384	W196226	1374	Basalt	3.7	5.2			8.9	8.9	0.43	16.9	12.2	10.7	0.12	0.3	1.9	0.41	32.3		207	44.6		101			0.42				14				100
5924	D29SP2	90	Basalt				8.7	8.7	8.7	0.43	15.5	13	8.6	0.17	0.009	1.68									21.8		0.5	324				24.8		1.3											15.7
7024	W196225	1374	Basalt	2.1	3.2			5.3	5.3	0.43	19	13.4	9.5	0.1	0.3	1.6	0.08	28.6				180		86						10		850
3930	9409	0.0075	Basalt				6.91	6.91	6.91	0.43	12.98	15.54	12.11	0.15	0.02	1.24	0.15		155	733					15.3							59													8.3
15735	7	3175	Basalt	1.18	9.24			10.42	10.42	0.43	11.9	12.71	12.82	0.17	0.11	1.33	0.07
35260	SURC0009-117	3175	Basalt	1.27	11.05			12.32	12.32	0.43	8.76	0.04	26.2	0.16	0.02	0.05			176.56	6484		1634.13	122.3	79.22	24.13	0.33		0.03								4.89
35553	R.4103.6	173.55	Basalt			10.85		10.85	10.85	0.43	15.4	12.12	8.76	0.14	0.3	1.64	0.05	45	258	173		116			34	0.3	2					140		50				0.16							15			17
5729	94112	0.0075	Basalt				7.11	7.11	7.11	0.43	12.03	14.92	13.14	0.14		1.31	0.11		165.4	567.8					11.4							59													9.3
5730	94112	0.0075	Basalt				7.11	7.11	7.11	0.43	12.03	14.92	13.14	0.14		1.31	0.11		165	568					11.4							59													9.3
9061	DDH-BUT170	173.55	Basalt	2.17	6.17			8.34	8.34	0.43	17.2	11.8	10.1	0.15	0.3	1.93	0.07	34		530	52	222	80	69	59	0.48	1.7	0.1	2			136		90		0		0	0			0			25		0	11
6385	5	3175	Basalt				10.4	10.4	10.4	0.43	9.1	9	21.7	0.2	0.03	0.13	0.07
11912	9409	0.0075	Basalt				6.99	6.99	6.99	0.43	12.48	15.86	11.6	0.12	0.42	1.19	0.15		186	792					12.6							57													9.8
7678	HSS-88A	3175	Basalt	1.98	9.89			11.87	11.87	0.43	4.64	9.09	24.96	0.22	0.02	0.16	0.04		125		119	1305	79	78	29.6		1.9	0.05				40.2		0											9.4			0.5
29072	GAB111487	2900	Basalt	0.96	10.23			11.19	11.19	0.43	5.08	5.01	30.26	0.16	0.01	0.23	0.03		129	2735		1716		0				0.01
15897	K4-1UPC	3175	Basalt			13.51		13.51	13.51	0.43	4.14	9.42	23.47	0.22	0.02	0.19	0.04
20370	RIH-18	3175	Basalt			10.28		10.28	10.28	0.43	15.06	10.66	11.57	0.16	0.09	1.24	0.02	36	280	316	58	93	47	64	14.05	0.17	1.12					79		39.51				0.27				0.06			8.87			2.22
5410	23	2755	Basalt				11.02	11.02	11.02	0.43	8.88	7.86	23.27	0.22	0.011	0.19	0.02		152	2524	81	915	83	0				80				10
9293	11	2755	Basalt				13.4	13.4	13.4	0.43	10.82	6.65	22.88	0.24	0.015	0.12	0.03		193	2538	50	620	90	0				0				2
35136	TXA26	3175	Basalt		13.06			13.06	13.06	0.43	9.36	6.1	24.62	0.17	0.05	0.05	0.03	31.8		3331	96	1045		0	17.4			0.01				62													9.2			3
22053	SJ04-22	387.5	Basalt	5.88	4.56			10.44	10.44	0.43	7.06	8.42	24.08	0.16	0.29	0.61	0.24	24			78.9	805	76.7	36.9	20.2	0.41	2.6				2.08	207.4		184				0.24				0.31			7.87			5.28
25160	SA 224-12	3175	Basalt				12.76	12.76	12.76	0.43	4.34	6.07	25.51	0.19	0.01	0.81	0	20	119	1809	103	715	88	29	38							49		12											8
23330	B12	3450	Basalt			13.21		13.21	13.21	0.43	4.43	7.89	26.79	0.2	0.01	0.05	0.03			2364					26	0.16	1.43				0.15	36.9		5.52				0.03				0.026			8.92			0.52
25665	M675	2700	Basalt			11.47		11.47	11.47	0.43	7.2	6.08	28.18	0.17	0.1	0.3	0.04		130	2964	96	1436	62	41	23.7	0.1	0.95				0.11	20.5		14.3				0.01				0.02			8.24			2.75
15006	79-3	2000	Basalt			9.71		9.71	9.71	0.43	16.94	9.25	8.9	0.16	1.17	2.7	0.13	39.3	192	219	57.9	242	62	632	34.1	1.4	2.8				9.4	1220		360				0.17				0			16.5			71.3
10352	485418	3080	Basalt			12.51		12.51	12.51	0.43	10.87	11.26	14.9	0.22	0.15	1.23	0.02	36	178	5713	93	605	93.5	15.5	22.3	0.402	0.94			129	2.2	43		45				0.07				0.101			11	0.07		12.3
10353	485418	3080	Basalt	12.51				12.51	12.51	0.43	10.87	11.26	14.9	0.22	0.15	1.23	0.02	35.5	178	5713	93	605	93.5	15.5	22.3	0.402	0.94				2.229	43		45				0.07				0.101			11			12.3
17766	SC17	3175	Basalt			13.78		13.78	13.78	0.43	4.47	9.4	23.7	0.22	0.02	0.48	0.03	18	134	2827	106	1049	62	100	38		5	127				41				0.73							0		11			6
30370	DH96-9	3175	Basalt			13.5		13.5	13.5	0.43	8.75	8.75	20.4	0.19	0.09	0.78	0.04	38	167	1142	97	461			27	0.13	1.49											0.09							11
26039	B14	3350	Basalt			12.86		12.86	12.86	0.43	4.32	8.24	26.13	0.19	0.02	0.1	0.03			2427					23.1	0.15	1.48				0.18	34.3		7.03				0.34				0.026			8.71			1.16
7419	AX107	2700	Basalt	1.08	10.18			11.26	11.26	0.43	8.14	7.27	25.81	0.21	0.08	0.19	0.05
26002	M675	2700	Basalt			11.5		11.5	11.5	0.43	7.2	6.1	28.2	0.17	0.1	0.3	0.04		130	2964	96	1436			25.1	0.106	1.01				0.12	24.2		15.14								0.021			8.73			3.09
29807	8991	3175	Basalt			13.4		13.4	13.4	0.43	7.6	6.25	24.8	0.19	0.35	0.47	0.07	23.2	138	2102	105	747			41	1.3	1.5				2.41	112		134				0.102				0.271			9.66			13
24310	CS71	198.5	Basalt			11.33		11.33	11.33	0.43	15.83	10.85	10.94	0.17	0.41	1.73	0.09	41.1596	182.03	724.58	58.16	324.01	97.27	72.58	52.7862	0.687129	2.16082				2.40236	84.4463		160.35				0.128951				0.140011			19.3848			12.1625
30177	250483-02	1.305	Basalt			8.5		8.5	8.5	0.43	22.37	10.43	4.51	0.12	0.5	2.93	0.15		180			17	70		57		1.8				5.6	534		140											13.4			8.4
38497	W197691	1521	Basalt	8.9	5.2			14.1	14.1	0.43	13.4	14.9	9.4	0.16	0.16	1.4	0.08	38.3		916	44		75.1				6.4					269						0.48
39857	CD339W3-7	2700	Basalt	1.69	8.7	11.36		21.75	21.75	0.43	8.68	6.78	16.55	0.19	0.8	0.41	0.04	26	151	1811	78	391	94	40	40	1.85	1.96	0.01				41.8		191.2	61										11			42.2
11490	48TOH 94-1	3175	Basalt				11	11	11	0.431	9.76	7.88	16.9	0.19	0.048	0.26	0.035		197	1683	110	600	80	50	15	0	7	0			0	2.54		26.87	10			10			20	1			9		10	4.57
3223	121TOH 95-2	3175	Basalt				10.5	10.5	10.5	0.431	9.78	11.1	14.2	0.24	0.243	1.11	0.036		197	1567	90	540	130	0	0	0	18	0			10	37.21		80.61	0			0			10	0			8		10	13.72
31006	BV12	3480	Basalt			13.9		13.9	13.9	0.431	4.49	8.01	25.2	0.194	0.021	0.44	0.037	23.2	151	2363	103	1362	65.4		29	0.218	1.84											0.133				0.0413			9.58
17532	90704	3175	Basalt				12.5	12.5	12.5	0.431	10.16	8.79	20.4	0.2	0.04	0.37	0.05		205	1852		684			18.9		3.8	0				4.2													9.2			0.7
17533	90704	3175	Basalt				12.5	12.5	12.5	0.431	10.2	8.79	20.4	0.2	0.04	0.37	0.05			2593		684						0
13481	91863LUNNON	3175	Basalt				11.9	11.9	11.9	0.432	9.55	8.8	16.5	0.2	3.55	0.23	0.03			2436		849			33		2.6					87													12			130
4248	KJP-87-99	3175	Basalt			17.68		17.68	17.68	0.4327	7.04	9.804	11.9	0.3759	0.2174	1.25	0.1483	22.8			64.9	961	107	20		1.19	2.32	350			30	83.8		118		2.25		0.02				0.35			12.7		805	6.55
22776	BV06	3480	Basalt			13.4		13.4	13.4	0.434	4.54	8.14	25.3	0.204	0.037	0.5	0.047	23.2	147	2281	99.1	1329	62.6		28.9	0.209	1.82											0.127				0.0456			9.7
24207	A2	2700	Basalt			12.5187		12.5187	12.5187	0.434192	8.32465	7.74361	22.6287	0.188044	0.0200721	0.0211285	0.0285235	28.8143	172.765	2838	88492.2	908.437	119.287	6.37595	22.7717	180.198	1234.37	0.03			638.556	10.7781		4.88171		0.59		157.288		47.1234		48.7467			12.1888		47.6981	0
16620	284JSN 95-1	3175	Basalt				10.4	10.4	10.4	0.435	11.4	8.59	15.3	0.168	0.034	1.57	0.046		211	1676	230	580	70	40	15	0	14	0			0	54.96		44.78	10			10			10	3			7		10	3.66
15992	TN6	2700	Basalt	13.4				13.4	13.4	0.436	8.76	8.58	18.1	0.218	0.083	1.25	0.021		188	2191	84	758																					0.6347
4387	96IJY 94-1	3175	Basalt				10.1	10.1	10.1	0.439	12	8.78	11.4	0.213	0.094	2.21	0.033		224	821	60	220	70	20	7	0	15	360			10	59.19		44.78	0			0			10	1			5		10	10.06
2939	14SII 94-1/28.80	3175	Basalt				9.56	9.56	9.56	0.439	10.5	10.6	13.6	0.224	0.128	1.44	0.042		197	1615	100	570	140	0	7	0	12	0			10	56.65		35.83	10			10			20	2			6		10	4.57
20435	C6	3450	Basalt			13.5		13.5	13.5	0.439	4.14	7.38	27.2	0.21	0.02	0.42	0.06			1956		1647																					0.0208
1228	D528375	275	Basalt		5.58			5.58	5.58	0.44	16.1	12.6	7.34	0.18	0.03	0.62	0.06	50.9	250	124	60.7	73	88	12	35	0.48	4			11		184		10					0.19			0.38		0.03	14				9.1
39287	WIST-68	115	Basalt	8.8				8.8	8.8	0.44	16.09	7.26	7.49	0.09	0.05	3.53	0.03	36	260	0	31.7	23.2	60	89	18.3	0.2	0.4				0.8	181.4		20				0.02				0.1			8.7			1
39240	WIST-68B	115	Basalt	8.72				8.72	8.72	0.44	16.14	7.29	7.54	0.09	0.04	3.44	0.04	37	267	0	33.9	23.5	59	84.6	19	0.2	0				0.8	180.5		9				0				0			8.2			1.2
3033	133731IC	2775	Basalt				8.6	8.6	8.6	0.44	14.5	10.7	7	0.2	0.3	1.8	0.09					35			40	0.8						128		39				0.06				0.18			14			10
7776	E2	14.15	Basalt		7.57			7.57	7.57	0.44	12.15	13.19	8.13	0.14	0.79	1.02	0.17	50.8							25.17	0.68	0.62	0.069			1.85	227		147				0.03				0.31			9.7			22.02
4364	20SMS 60-5/153.95	3175	Basalt				11.46	11.46	11.46	0.44	5.74	9.92	20.04	0.242	0.02	0.26	0.022		181	2479	88	517	102	4	22		0	40			4	8		13											13			0.01
5297	M163945	1250.9	Basalt		5.98			5.98	5.98	0.44	18.7	8.44	5.62	0.12	1.09	2.93	1.55	14	310	110	24	49			30		10					835		1500											19			40
7366	W224728	467	Basalt	1.9	7.2			9.1	9.1	0.44	16.9	8.5	7	0.17	0.3	4.1	0.04			129		51	61	101	40		6					172													15
6041	W240916	395.5	Basalt		6.68			6.68	6.68	0.44	10.9	13.1	17.4	0.13	0.3	0.97	0.09	37.6		540	79.2	390	74	112	49	1	1.4					530		90		100		0.26				0.26			10			14
12107	1	3175	Basalt	2.3	8.8			11.1	11.1	0.44	10.77	11.89	14.43	0.19	0.26	0.97	0.02
5689	119229	3175	Basalt				11.15	11.15	11.15	0.44	6.03	12.63	16.7	0.22	0.25	0.2	0.09			1740		850			38	0	1.2				2.4	20		6.9								0						1.8
39515	W197788	156.5	Basalt	1.9	7.4			9.3	9.3	0.44	12.8	9.9	15	0.09	0.24	1.5	0.08	33.6				390		130								57
2364	W241809	175	Basalt		5.99			5.99	5.99	0.44	16.8	12	9.95	0.15	0.29	1.95	0.08	37.9		631	49.9	190	84	73	52	0.48	11		1			140		85				0.31							22			8
5106	W243051	175	Basalt		7.4			7.4	7.4	0.44	17.2	11.4	12	0.15	0.18	1.67	0.07	33.6		531	69.4	360	65	94	45		1.4		4.3			137		102		8.6		0.2							19
8286	128	466	Basalt			8.21		8.21	8.21	0.44	16.44	10.44	6.99	0.15	1.17	2.39	0.12	35.9	231	159	46.6	20	73	68	55	2.57	3					369		216				0.2							12			30
4522	W243050	175	Basalt		6.7			6.7	6.7	0.44	17.9	11.9	11.3	0.14	0.18	1.7	0.07	32.4		532	65.9	348	62	98	44	0.26	1.5					136		85		4.9		0.25							22			6
7016	04L05	80	Basalt			9.54		9.54	9.54	0.44	9.7	14.21	11.71	0.18	0.47	1.28	0.13								110.43	2.21	3.42				7.65	403.71		255.35				0.19				0.73			33.75			18.96
4576	W239609	395.5	Basalt		7.2			7.2	7.2	0.44	7.81	15.4	19.4	0.15	0.02	0.59		52.2	130	1550	78.7	610	64	130	37		4.3					460		13		6.9									10	7.7			4.1
4973	HMS21	1521	Basalt			10.3		10.3	10.3	0.44	18	10.4	7.23	0.21	0.06	2.38	0.13		215		29.5	7.6			28	0.25	0.61					149.4		88								0.1			16			8.45
4209	171990	3425	Basalt	2.22	9.98			12.2	12.2	0.44	14.14	12	7.2	0.26	0.8	2.73	0.01			160		110			24							38		40														7
1124	AZ6	34	Basalt	1.94	2.49			4.43	4.43	0.44	19.14	14.57	8.38	0.15	0.17	2.69	0	0	145.2	362.4	18.4	139.8	60.9	64.5		10.5	0				5.6	312.5		233.1				0							16.4			3.4
66	NPA9	3175	Basalt				11.7	11.7	11.7	0.44	5.1	6.6	28.6		0.08	0.3	0.1		111	2120		1702			23		0					113													9			0
24687	M117982	1.3	Basalt	2.7	8			10.7	10.7	0.44	12.2	10.7	13.3	0.16	0.05	1.3	0.04	30	200	1000	50	460		50	20							200		20											10				7
12502	KP813B01 CA02	28.45	Basalt			9.99		9.99	9.99	0.44	17.21	12.79	8.07	0.17	0.27	1.34	0.08		293	100		38.7			19.7	0.26	0.29				1.23	256		13.3				0.022				0.07			11.9			2.92
5134	M161219	1.3	Basalt		5.93			5.93	5.93	0.44	19.1	11.5	9.89	0.12	0.39	2.1	0.05
36395	M-668	2700	Basalt			12.7		12.7	12.7	0.44	8.6	7.8	23.5	0.16	0.04	0.09			175	2790	96	970			21.6			60				20.3													10.7			4
12409	422/91	3175	Basalt			12.91		12.91	12.91	0.44	8.96	8.87	21.9	0.22	0.06	0.64	0.06	29.8	188	3460	95	907	74	63.8	22.8	0.025	1.9				0.31	10.8		9								0.01		178.17	10.6	0.44		3
19476	DDH-NTQ17	173.55	Basalt	2.22	6.7			8.92	8.92	0.44	17.9	11.9	11.3	0.14	0.18	1.74	0.07	32		530	66	310	62	98	44	0.26	1.5	0.03				136		85		4.9		0.25	0			0			22		0	6
30510	98MA78	1521	Basalt			12.81		12.81	12.81	0.44	9.6	7.13	20.24	0.18	0.25	0.86	0.06	28.8	157	1996	97.5	706	66	60.1	41.5	3.17	2.25				3.57	79.1		114				0.47				0.62			11.07			13.6
22543	DDH-NTQ30	173.55	Basalt	2.43	7.4			9.83	9.83	0.44	17.2	11.4	12	0.15	0.18	1.77	0.07	34		530	69	330	65	94	45	0	1.4	0.05	4.3			137		102		8.6		0.2	0			0			19		0	0
7585	JF-7	3175	Basalt	2.06	10.32			12.38	12.38	0.44	5.01	9.61	23.28	0.23	0.02	0.29	0.03		139		85		80	116	31.1		1					45													9.7			0
12871	SSD551-170.5	3175	Basalt	1.23	9.99			11.22	11.22	0.44	8.18	7.62	21.27	0.19	2.31	0.36	0.03		183.25	2853		1066.74	75.83	25.45	26.33	0.37	1.16									3.69
12455	DDH-BUT190	173.55	Basalt	2.82	5.99			8.81	8.81	0.44	16.8	12	9.95	0.15	0.29	1.98	0.08	38		630	53	221	84	73	52	0.48	1.6	0	1			140		85		0		0.31	0			0			22		0	8
5524	SVK19	1.305	Basalt			4.03		4.03	4.03	0.44	9.9	35.5	1.77	0.08	1.57	0.45	0.09	12	86	76		45	63		76	9	7	1148				600		578											35			87
4739	21	2755	Basalt				11.15	11.15	11.15	0.44	8.92	8.43	22.03	0.23	0.021	0.36	0.03		141	2373	85	860	93	8				90				10
7106	V53	2700	Basalt			10.1		10.1	10.1	0.44	18.8	10.7	9.3	0.19	0.2	2.1	0.03	40	151	219	107	231			24	0.15	1.08				9.6	187		39				0.08				0.03						6
8146	DUNBCH-13	2700	Basalt			12		12	12	0.44	10.2	11.6	14.7	0.22	0.74	0.73	0.03			1139		223																					0.402
11197	9356	0.0075	Basalt				8.07	8.07	8.07	0.44	16.33	13.67	10.56	0.14	0.03	1.55			158.7	280.4					21.2							89.7													9.8
11198	9356	0.0075	Basalt				8.07	8.07	8.07	0.44	16.33	13.67	10.56	0.14	0.03	1.55			159	280					21.2							90													9.8
11913	ZV3	3175	Basalt				11.65	11.65	11.65	0.44	9.02	9.17	17.67	0.2	0.07	1.58	0.03
14024	PK	2550	Basalt	2.07	9.32			11.39	11.39	0.44	6.76	7.31	24.4	0.19	0.08	0.46	0.07	29	167	2820	92	1370			20																			305	40
2978	86188	3230	Basalt				10.7	10.7	10.7	0.44	8.79	10.9	20	0.25	0.07	0.81	0.05		150	2140	75	980			24							9													10			1
22972	SA 224-11	3175	Basalt				13.16	13.16	13.16	0.44	3.98	6.57	26.71	0.2	0	0.81	0	20	114	1777	80	775	96	38	39							57		11											7
17128	937MA	0.0049	Basalt			7.47		7.47	7.47	0.44	19	11.5	9.89	0.12	0.39	2.1	0.05	28.9		170	47	143			55	1.06	3					216		89				0.15							14			10
19945	B09SP1	90	Basalt				9.6	9.6	9.6	0.44	14.4	11.4	11.7	0.15	0.074	1.59									29.1		1.4	502				52.3		23.7											19
8814	422/98	3175	Basalt			12.73		12.73	12.73	0.44	9.52	10.87	20.67	0.23	0.04	0.55	0.03		183	3350	86	735			21.7		1.4	80				10		10											11			3
3142	86101	3230	Basalt				12.6	12.6	12.6	0.44	6	7.32	24.6	0.29	0.05	0.26	0.04		130	3010	100	1445			24							23													9			1
21367	1155M	0.0049	Basalt			7.78		7.78	7.78	0.44	19.7	11.9	10.5	0.12	0.12	2.25		28.8		151	47.5	145			46	0.34	2					224		53				0.08							12			1
5409	331/948	3175	Basalt			12.02		12.02	12.02	0.44	8.16	7.63	23.54	0.24	0.12	1.11	0.04	29	160	2908	104	968	93.5	167.5	21	0.1	2				3.014	24		56					0.13		0.48	0.025			9	0.25		6
1140	110TOH 95-1	3175	Basalt				9.22	9.22	9.22	0.444	10.8	11.4	7.36	0.309	0.051	3.52	0.034		204	3873	100	1140	90	10	0	0	19	100			10	48.2		35.83	10			10			20	4			9		50	7.32
25761	P4	3175	Basalt			13.5		13.5	13.5	0.444	4.18	7.48	26.8	0.2	0.02	0.49	0.06			2014		1621																					0.0655
4168	91966	3175	Basalt				13.1	13.1	13.1	0.444	9.56	7.48	17.8	0.28	3.1	0.36	0.08			1813		306			24		2	0.02				8													7			180
10012	P8	2700	Basalt			12.1		12.1	12.1	0.444	8.49	8.99	23.6	0.214	0.043	0.289	0.043	30.2	194	2771	91	808			17.7	0.032	0.5					12.1		6.96								0.011			8.53			2.36
4622	69IJY 94-2	3175	Basalt				9.97	9.97	9.97	0.445	15.3	15.1	8.39	0.207	0.121	0.97	0.108		190	460	70	200	80	10	15	0	14	0			10	116.69		80.61	10			10			10	5			5		10	8.23
30937	C5	3450	Basalt			13.6		13.6	13.6	0.447	4.1	7.59	27.1	0.19	0.02	0.47	0.05			2132		1655																					0.0774
5219	ALX12	3175	Basalt			12.4		12.4	12.4	0.447	9.13	10.8	20.7	0.25	0.03	0.1	0.02			2816		801
2169	MAC 10-251.2	502.6	Basalt	8.56				8.56	8.56	0.45	12.36	9.25	9.08	0.22	0.66	2.39	0.46	37	257	627		153	159	143	113	28	5	0.01			39	737		1026					3.1			5			21	1.5	3	25
2246	MAC 10-170.2	502.6	Basalt	6.67				6.67	6.67	0.45	11.5	14.31	7.29	0.17	0.33	3.72	0.47	40	253	788		144	190	127	127	29	6	0.07			4	430		343					1			5			19	0.5	0	8
34628	D278559	385.5	Basalt		5.32			5.32	5.32	0.45	15.7	5.9	11.3	0.07	0.61	2.92		37.5	200	334	29.7	105	43.9	70	29						10	192		178				0.033	0.23						10		0.3	10
39525	79841M	3175	Basalt			14.5		14.5	14.5	0.45	12.9	0.19	13.93	0.14	0.01	0.09	0.12								123		3																		8
1710	M194716	175	Basalt		7.82			7.82	7.82	0.45	14.3	9.81	13.7	0.22	0.47	0.93	0.06	21.5	130	66	69.9	168	156	50	58	0.944	12			44	9.8	182		80	1			0.183				0.554		0.03	16	0.16	1.01	22	7.5
201	4	2705	Basalt	3	6.25			9.25	9.25	0.45	16.05	9.55	7		0.94	0.4	0.05
436	LJD0126 313.1	2900	Basalt				11.34	11.34	11.34	0.45	3.91	6.2	27.4		0.02	0.16	0.04		140	2600		1590		70		0.25	0.7	638				30													8			40
15713	748/34	3175	Basalt				13.48	13.48	13.48	0.45	4.98	0.61	27.54	0.22	0.07	0.28
10686	BW116	2700	Basalt				11.44	11.44	11.44	0.45	8.98	9.02	16.46	0.2	0.072	1.25	0.033								19	0.094	0.69		5.3	5.4	0.2	42.7		7.7				0.047				0.032			10			1.87
4104	9	3175	Basalt	1.46	8.32			9.78	9.78	0.45	9.71	11.44	16.39	0.21	0.11	0.7	0.05
31126	1B	14.15	Basalt	2.58	6.03			8.61	8.61	0.45	14.37	11.51	7.52	0.12	0.52	1.5	1.02
5630	6-V	3175	Basalt				9.61	9.61	9.61	0.45	14.2	11	10	0.19	0.06	2.04	0.03	42.8	210	650	51.5	229	41.4	140	40	0.15		270				130		36		0.00625		0.09	4.68			0.12						5.9
2233	M182500	156.5	Basalt		4.7			4.7	4.7	0.45	16.9	14.7	10.6	0.12	0.09	1.33	0.16	39.7	170	160	40.9	161	54	130	28	0.047	4			5		260		70.5				0.105	0.034			0.043		0.06	10			2	9.1
11608	9	32.75	Basalt				2.9	2.9	2.9	0.45	13.57	22.44	1.25	0.05	2.72	0.62	3.29
32651	CS99-2193A	3175	Basalt			11		11	11	0.45	14.6	9.9	10.5	0.15	0.05	2.13	0.09	47.99		481.26	46.54	231.59	30	11	35	0.14								0	0.16			0.07	0.09			0			20		0.17	0
8878	142	466	Basalt			7.76		7.76	7.76	0.45	18.39	9.14	5.98	0.14	3.01	1.97	0.14	28.9	227	50	47.1	22	68	51	55	3.81	5					317		707				0.29							13			84
40759	S873	3675	Basalt	0.65	10.8			11.45	11.45	0.45	15.1	9.48	10.12	0.01	0.35	2	0.04
5849	K4	3175	Basalt			10.71		10.71	10.71	0.45	5.78	14.88	14.97	0.21	0.09	1.03	0.04		420	1784		360	67	224	25		2					32		36											19			2
25649	SO193DR26-1	188	Basalt				8.77	8.77	8.77	0.45	14.95	11.65	9.31	0.13	0.92	1.64	0.07	51.2			43.9	246	65.5	74.7	24.7	0.916	11.4			58.7	0.282	73.8		27.7				1.22				0.354			12.3			11.3
22198	W197780	156.5	Basalt	1.9	7.9			9.8	9.8	0.45	16.4	9.8	12.1	0.15	0.31	1.9	0.09	31.2				320		130	20	0.9						78						0.1
9718	W243030	175	Basalt		9			9	9	0.45	17.2	11.1	12.2	0.16	0.19	1.71	0.07	32.9		497	72.2	350	58	102	43	0.27	1.4		5.1			145		99				0.19							26			4
22642	KD6012-308.2	3175	Basalt			13.12		13.12	13.12	0.45	9.19	10.53	14.76	0.2	2.53	0.87	0.04	40	191	843	80	219	219	32	25	0.14	0.62	0.12		81.3	3.3	102		772.2	0	1.49		0	0.48		0.75	0.06			11	7.7	2	93
2157	98H058	2710	Basalt				7.38	7.38	7.38	0.45	18.01	15.14	6.83	0.19	0.28	1.81	0.05	29	160	540	53	290	56	47	30	0.23	1.2				4	200		44				0				0.07			13			5.8
8031	422/94	3175	Basalt			11.97		11.97	11.97	0.45	8.98	9.19	22.41	0.22	0.03	0.4	0.06	31	195	3464	91	857	104	51.2	21.7	0.036	2.1				0.289	7.5		7								0.011		169	11.2	0.34		2.1
29153	98MA22	1521	Basalt			12.6		12.6	12.6	0.45	9.65	7.25	20.12	0.18	0.47	0.82	0.06	29.8	168	2087	83.5	677	55.7	60.7	43.1	3.17	2.36				3.01	83.7		111				0.8				0.62			10.9			17
28102	BV09	3480	Basalt			13.4		13.4	13.4	0.45	4.54	7.76	24.3	0.194	0.021	0.46	0.031
34412	NEW49	3175	Basalt			12.86		12.86	12.86	0.45	9.9	8.21	21.72	0.17	0.05	0.38	0.02	34	211	2594		888	84	34	21							27													12			6
14011	SURC0011-216	3175	Basalt	1.19	9.6			10.79	10.79	0.45	9.27	7.59	19.98	0.18	0.08	0.74	0.04		166.22	5156		740.99	64.21	73.6	33.79	1.03	1.14	0.08								6.85
25966	CS73	198.5	Basalt			11.5		11.5	11.5	0.45	14.7	10.12	12.46	0.17	0.45	1.53	0.1	38.4452	175.62	913.32	59.08	402	98.34	50.3	59.0106	0.693782	2.62817				3.00412	87.7134		166.809				0.158595				0.103914	0.854		19.4334			13.8898
24645	M625	3175	Basalt			12.7		12.7	12.7	0.45	9.3	9.03	22.4	0.19	0.05	0.01				2806		808
9804	M632	2700	Basalt				12.96	12.96	12.96	0.45	8.32	10.47	19.6	0.23	0.01	0.07	0.03
12122	18	2755	Basalt				12.27	12.27	12.27	0.45	10.58	8.83	17.24	0.21	0.063	1.58	0.03		200	2073	100	480	80	20				0				11
8915	M-1	825	Basalt			9.43		9.43	9.43	0.45	17.1	15.3	8.07	0.17	0.09	0.87	0.04	46.8	270	293	36.4	85.9			9.39	0.12	0.5					135		16.5				0.04							10.2			3.44
8534	54982 INTERIOR	275	Basalt			11.55		11.55	11.55	0.45	11.48	13.33	13.97	0.21	0.04	0.76	0.02		273	683		184	67	72	19	0					4	155		20								1			10			0
3280	3	2800	Basalt				11	11	11	0.45	10.2	11.6	14.8	0.25	0.25	1.16	0.04		194	1567		540						0
6749	331/80	3175	Basalt			12.1		12.1	12.1	0.45	4.78	7.88	24.78	0.23	0.11	0.85	0.04	25	140	3130		1115			28		2					48		13											10			2
19767	331/533	3175	Basalt			12.14		12.14	12.14	0.45	8.44	9.63	20.9	0.19	0.05	0.3	0.05	33	175	2790		885			25		1					6		25											10			3
21592	91106	3175	Basalt			11.7		11.7	11.7	0.45	8.5	7	22.6	0.18	0.39	1.28	0.07	25.8	161	2131	96	952			40	0.709	1.28				1.43	109		123				0.085				0.171			10.1			9
6443	TXB43	3175	Basalt		11.98			11.98	11.98	0.45	9.44	9.14	20.28	0.23	0.19	0.47	0.02	35.6		2233	105	977			20							19													10.8			5
12869	HTA22	3175	Basalt		11.22			11.22	11.22	0.45	8.13	8.19	25.1	0.19	0.04	0.04	0.04	29.8		2986	101	1152			16.6							35													9.7			7
14892	345-4	1521	Basalt				12.12	12.12	12.12	0.45	7.82	7.78	23.2	0.2	0.01	0.02			170	2480		620	70	40	20							25		10											4.3
8732	86198	3230	Basalt				10.5	10.5	10.5	0.45	8.7	12.1	18	0.19	0.12	0.75	0.09		165	1810	70	890			24							9													10			0
16097	485422	3080	Basalt	12.31				12.31	12.31	0.45	10.58	9.64	17.27	0.2	0.9	0.89	0.04	35	173	5282	83	647	98.9	8	27.5	0.552	1.09				1.257	16		137				0.07				0.167			10.9			148.5
26707	20020	387.5	Basalt	5.32	6.26			11.58	11.58	0.45	6.45	7.31	25.12	0.17	0.23	1.26	0.23		222	1260	66.3	880			77.5		1.08					382		80.6				0				1.08						5.8
18614	SA 224-8	3175	Basalt				12	12	12	0.45	4.36	6.96	28.28	0.19	0.02	0.45	0.02	22	133	2153	95	1510	97	135	36							81		9											10
14377	Z8A	3175	Basalt				12.04	12.04	12.04	0.45	9.19	8.57	18.07	0.2	0.05	0.98	0.03	30		2528		606			23							47		31														0.7
21374	485417	3080	Basalt			11.67		11.67	11.67	0.45	11.26	12.33	14.81	0.18	0.14	1.2	0.03	36	178	5569	73	466	82.9	58.6	28.4	0.372	0.92			104.9	0.6	101		26.4				0.07				0.126			10.4	0.11		14.2
21208	DDH-NTQ60	173.55	Basalt	1.36	9			10.36	10.36	0.45	17.2	11.1	12.2	0.16	0.19	1.79	0.07	33		500	72	350	58	102	43	0.27	1.4	0.03	5.1			145		99		0		0.19	0			0			26		0	4
13754	H86	0.0049	Basalt			8.96		8.96	8.96	0.45	14.96	12.64	14.21	0.15	0.02	1.08	0.03		184	891	54	333	51		15.5	0.0409	0.82				0.188	80		6.9				0.052				0.0134			11.9			0.3
6192	16	3175	Basalt			11.36		11.36	11.36	0.45	12.14	11.96	12.1	0.22	0.12	1.87	0.03	35	186	1544	72	384	71	60	28			403				94													14
40582	165377	3283.5	Basalt	7.95	3.71	12.07		23.73	23.73	0.45	5.82	0.58	21.26	0.14	0.03	0.06	0.05	26	135	2798		1445	62.6	49	31	0.3	1.6				< 0.5	36		63				< 0.1	0.2		< 0.5	0.08			12.9	1.3	2.8	< 0.3
39533	C183644	227	Basalt	10.2	7.45			17.65	17.65	0.45	15.5	12.5	7.74	0.17	0.35	1.64	0.05	50	261	341	41	120	65	115	26					15		102		180										0.005	16	1		8	9
23429	91106	3175	Basalt			11.7		11.7	11.7	0.451	8.5	7	22.6	0.177	0.39	1.28	0.07		161	2131	96	952			40		1.3					109		123											10.1			9
13431	96TOH 94-1	3175	Basalt				11.3	11.3	11.3	0.453	11	10.4	12	0.19	0.154	2.46	0.022		211	1170	90	330	60	0	15	0	7	0			0	47.35		35.83	10			10			10	2			8		10	4.57
15942	176745	3380	Basalt			10.382		10.382	10.382	0.453	13.913	11.204	6.844	0.169	0.541	1.527	0.051	37	254	267		87	70	55	44	1.2	1.7				1.7	172		144				0.1				0.28			14			22.6
12459	PAD9	61	Basalt				9.59937	9.59937	9.59937	0.453196	8.08133	7.38951	28.2847	0.163431	0.0250662	0.842223	0.0421112	27.2776	149.729	2488.45		1383.54	65.4948	54.4891	22.2327	0.0541922	0.699941					53.0519		1.8894				0.0504886				0.0252382			9.66686			0.266484
26750	280281-06	1.305	Basalt			9.54		9.54	9.54	0.46	18.14	7.7	4.21	0.14	0.93	3.98	0.22	25	198	44	24	30	81		107	3.8	3.5				10.6	444		324				0.21							20.8			21.2
40515	12B	14.15	Basalt	5.57	2.12			7.69	7.69	0.46	16.36	9.21	6.72	0.05	0.4	2.04	0.06
13871	94012	466	Basalt			10.17		10.17	10.17	0.46	15.45	12.24	6.97	0.17	0.17	0.75	0.03	58	343	368		81			22	0.18	0.5																		13
2365	D255981	3150	Basalt		7.59			7.59	7.59	0.46	14.2	11.7	8.92	0.19	0.21	1.66		57	210	200	47	110	50	190						8		100												0.01	11		10		7.6
4041	24-TOH-93-1	3175	Basalt				8.81	8.81	8.81	0.46	7.48	8.3	21.86	0.19	0.01	0.19	0.02		147	1682	51	836	72	8	24	0.1	3	50			7	9		31											8			6
3271	1SMS 60-2/90.70	3175	Basalt				11.29	11.29	11.29	0.46	6.01	9.48	19.33	0.257	0.01	0.03	0.024		179	2263	79	620	111	113	21		0	170			7	12		0.07											11			0.02
9544	P9-130	2700	Basalt	2.46	8.2			10.66	10.66	0.46	8.4	8.1	20.6	0.19	0.03	0.46				2009	93	986	80					0.04				15																5
9617	130	3175	Basalt	2.47	8.2			10.67	10.67	0.46	8.4	8.1	20.6	0.19	0.03	0.46		29														15		0														5
9079	M186820	3150	Basalt		8.9			8.9	8.9	0.46	11.6	8.59	14	0.16	0.22	1.74	0.06	28	150	1500	68	230	38	200	98					12		122		67										0.02	10			10	6.3
7256	274JSN 95-1	3175	Basalt				10.4	10.4	10.4	0.46	10.9	9.64	15.8	0.195	0.083	1.11	0.027		211	1615	230	530	80	0	7	0	13	0			10	50.74		35.83	0			10			0	2			10		10	0.91
10717	5	3175	Basalt				10.3	10.3	10.3	0.46	11.18	7.33	14.55	0.18	1.12	0.65	0.12		232	1234		280	40	43	24		0					36		216											15			58
21788	126	466	Basalt			7.81		7.81	7.81	0.46	17.19	11.39	5.67	0.12	0.44	2.33	0.15		234	103		15	67	59	57		5					131		81											13			11
21501	05BK62	815	Basalt			9.74		9.74	9.74	0.46	12.2	11	11.7	0.15	0.02	2.15	0.31	37.5	230	1132	58	256	82.5	66.5	84.9	20.6	12				5.12	381		60.1				1.06				3.69			34.5			0.12
3830	D536804	1521	Basalt		6.86			6.86	6.86	0.46	16.7	13	9.87	0.15	0.1	1.38		27.3		78.8	58	310	70			0.24						250		59		20		0.083
5611	129	466	Basalt			9.1		9.1	9.1	0.46	17.65	10.93	7.73	0.18	0.7	2.5	0.12		252	137		33	74	71	54		5					409		117											12			15
8702	KB-11	14.15	Basalt				7.18	7.18	7.18	0.46	13.01	10.68	12.16	0.13	0.54	2.77	0.05								27		2.7					259		256											11			10
10694	NQ-24	1270	Basalt	8.58				8.58	8.58	0.46	17.78	12.24	6.89	0.15	0.22	2.09	0	34.5		441	35.9	110			25.3	0.29	0.64					74.08		16.2				0.07				0.12			19.5			19.84
11842	908	387.5	Basalt			9.89		9.89	9.89	0.46	17.78	8.52	7.94	0.17	3.19	1.3	0.19		288	148	43.7	56.7	65.1	118	24.3	1.44	3.63				0	279		541											13.1			47.9
14245	KD6043-180	3175	Basalt			13.22		13.22	13.22	0.46	9.16	7.83	18.46	0.22	2.3	0.32	0.03	36	207	2040	83.9	494	224	72	24	0	0.67	0.07		65.5	1.6	17		269.7	0.6	29.56		0	0.17		0.36	0.03			11	0.58	4	145
6320	W243049	175	Basalt		8.3			8.3	8.3	0.46	17.6	10.5	11.7	0.16	0.22	1.8	0.08	25.8		236	72.2	362	78	80	52	0.29	12		30.8			139		103				0.27							22			14
8231	W243029	175	Basalt		8.2			8.2	8.2	0.46	17.2	11	12	0.15	0.2	1.73	0.07	31.1		492	72.9	372	65	90	47	0.35	11		12.1			138		95		8.3		0.25	0.16						21			5
4934	T4043	515	Basalt				10.77	10.77	10.77	0.46	10.43	13.021	11.15	0.22	0.12	1.8	0.17																	30
4213	W239608	395.5	Basalt		7.04			7.04	7.04	0.46	7.42	15.8	19.2	0.15	0.02	0.55		57.2	140	1710	75.1	580	74	150	33		4.5					390		15		6.8		0.031							9.4	8.2			2.2
7512	W243032	175	Basalt		8.6			8.6	8.6	0.46	17.1	11.2	11.9	0.16	0.2	1.75	0.08	34.5		502	74.9	338	55	97	46	0.35	1.7		4			141		99		6.4		0.31							21			3
15790	W249742	3150	Basalt		9.2			9.2	9.2	0.46	18.6	9.87	10.3	0.15	0.7	0.87		15	70	100	70	300		10	20				10			300		150											15
40718	W172922	1458	Basalt	5.6	3.2			8.8	8.8	0.46	15.2	22.1	5.6	0.03	0.07	0.56	0.11		460			165		10								450
14537	KD6012-307.2	3175	Basalt			10.86		10.86	10.86	0.46	9.96	9.52	13.31	0.18	2.06	1.97	0.03	38	198	860	51.2	106	232	2	27	0.16	0.76	0.04		53.8	4.3	221		674.5	0	0.58		0	0.37		1.51	0.05			12	0.79	0	77
194	GOR-127	105.5	Basalt				7.3	7.3	7.3	0.46	16.7	16.2	7.5		0.06	1.6
12654	W223028	227	Basalt	2.6	8			10.6	10.6	0.46	14.9	10.3	13.3	0.18	0.43	1.7	0.15	38.7		943	61.3	470	86	110	57	0.77	9					85		97				0.23							25			13
6965	M24	1685	Basalt	8.47				8.47	8.47	0.46	14.3	14.6	9.64	0.16	0.25	1.36	0.02	50	210	260		115	39	58	20	0.2	1				6	105		40								0.1			10.5			9
16765	W243031	175	Basalt		9.3			9.3	9.3	0.46	17.7	11.2	11.4	0.15	0.2	1.78	0.07	31.9		421	69.8	319	57	93	49		11		1			143		109		5		0.28							22			7
13684	MC1802B1	3175	Basalt	2.69	11.39			14.08	14.08	0.46	8.64	12.27	11.47	0.236	0.52	1.41	0.01				67	170	92	127	65		2	135				173		107			0.15								19			13
16957	DBF-8514	173.55	Basalt	1.1	7.6			8.7	8.7	0.46	19.3	11.2	9.9	0.14	0.19	2.16	0.07	28.7		234	57	240	67	94	44	0.63	0	0.13	0			152		102				0.1	0			0			20			5
136	72	2700	Basalt			12.76		12.76	12.76	0.46	7.41	7.92	23.53		0.1	0.25		35	200	2958		1084			25		2.3																		10
24904	DDH-NTQ50	173.55	Basalt	1.85	8.2			10.05	10.05	0.46	17.2	11	12	0.15	0.2	1.85	0.07	31		490	73	340	65	90	47	0.35	1.7	0.04	12.1			138		95		8.3		0.25	0.16			0			21		0	5
4997	72	2700	Basalt			12.76		12.76	12.76	0.46	7.41	7.92	23.53	0.26	0.1	0.25	0.02	35	200	2958		1084	70	105	25							29													10			11
29598	LJD0011 801.00	2900	Basalt	1.24	10.02			11.26	11.26	0.46	5.21	9.8	23.85	0.16	0.09	0.26	0.03		159	2753		1343		85				0.01
3730	6	3175	Basalt				10	10	10	0.46	10	11.8	17	0.22	0.11	0.72	0.05
9727	34	2795	Basalt			15.75		15.75	15.75	0.46	12.6	10.23	8.05	0.28	0.27	2.58	0.01		285	88	69	176	71	71	21	0.22	0.9				15	59.3		17								0.06			11.1			7.3
6673	7	3175	Basalt				8.4	8.4	8.4	0.46	11	14.7	13.2	0.16	0.11	1	0.1
24304	PL-42	59.4	Basalt			11.33		11.33	11.33	0.46	11.58	7.78	21.7	0.17	0.17	1.17	0.05		160	1753		710	68	65	36		2.7					80		52											14			4
24695	DDH-NTQ7	173.55	Basalt	2.4	8.3			10.7	10.7	0.46	17.6	10.5	11.7	0.16	0.22	1.94	0.08	25.8		236	72	350	78	80	52	0.29	1.9	0.1	31			139		103		0		0.27	0			0			22		0	14
24371	DDH-NTQ70	173.55	Basalt	0.7	9.3			10	10	0.46	17.7	11.2	11.4	0.15	0.2	1.93	0.07	32		420	70	310	57	93	49	0	1.6	0.07	1			143		109		5		0.28	0			0			22		0	7
20798	1160M	0.0106	Basalt	7.74				7.74	7.74	0.46	19.3	10.5	9.43	0.12	0.53	2.36	0.08	24.9		160	46.9	170			76	1.68	4					209		122				0.2				1.12			16			12
5759	P9-111	3175	Basalt				12.2	12.2	12.2	0.46	9.6	11.3	19.6	0.24	0	0.14
21664	91104	3175	Basalt			11.7		11.7	11.7	0.46	8.81	7.26	21.6	0.18	0.32	1.68	0.07	25.6	167	2255	91	874			43	0.824	1.37				1.8	115		125				0.09				0.182			11			7
4026	XJ23-15	387.5	Basalt	3.94	6.72			10.66	10.66	0.46	9.92	9.76	14.75	0.23	0.99	2.07	0.25
418	HB-028	226.3	Basalt			11.41		11.41	11.41	0.46	15.25	10.3	13.13		0.48	1.72				874	61	440	86	110	58							82		118														11
6539	93G171	227.5	Basalt			9.93		9.93	9.93	0.46	14.02	10.42	15.84	0.19	0.11	1.02	0.08		140	606		491	57	91	24	0.15	0.9							20				0.1							13
33589	8954	3175	Basalt			13.4		13.4	13.4	0.46	7.19	6.83	25.6	0.18	0.21	0.67	0.07		158	2803	102	1029			35							100		68											9.85			6
21760	DDH-NTQ80	173.55	Basalt	1.81	8.6			10.41	10.41	0.46	17.1	11.2	11.9	0.16	0.2	1.91	0.08	35		500	75	330	55	97	46	0.35	1.7	0.07	4			141		99		6.4		0.31	0			0			21		0	3
38113	W244716	1374	Basalt		7.7			7.7	7.7	0.46	19.7	11.9	7.36	0.09	0.26	2.77	0.09	22.1	91	372	31.2	180	46	57		0.42	1.4			7		1500		180				0.1	0.17					0.04	7		1.2	7.7	10
15627	H80	0.0049	Basalt			9.18		9.18	9.18	0.46	15.15	13.26	12.35	0.15	0.01	1.1	0.03		203	696	50	234	56		15.6	0.022	0.4				0.095	65		3.6				0.029				0.007			12.5			0.15
23024	V44-3	2700	Basalt			11.85		11.85	11.85	0.46	18.04	6.46	10.91	0.18	1.82	0.05	0.03	46	207	98	49	80			22	0.15	1.01				11.44	99		32				0.06				0.15						2
1922	331/514	3175	Basalt			12.65		12.65	12.65	0.46	9.37	11.83	16.76	0.34	0.05	0.77	0.05	37	190	1310		450			21		2.5					44		40											9			2
13721	CD339502.3 M	3175	Basalt				11.94	11.94	11.94	0.46	7.58	7.35	23.8	0.2	0.01	0.3	0.05	25	140	3300		812			45			0.23				37		6											14			0
39776	6	3175	Basalt	3.2	6.82		10.08	20.1	20.1	0.46	10.97	9.56	14.04	0.18	0.1	0.78	0.18		249	1361		325	52	40	32		0					78		25											16			6
9356	95TOH 94-1	3175	Basalt				10.9	10.9	10.9	0.461	8.65	9.99	15.5	0.195	0.091	0.83	0.028		231	1936	90	510	80	0	15	0	7	0			0	33.82		53.74	0			0			20	6			13		10	4.57
7424	19TOH 93-1	3175	Basalt				11.1	11.1	11.1	0.461	11.2	8.09	13	0.207	0.09	2.8	0.024		223	766	90	230	50	100	15	0	6	0			10	47.35		53.74	10			0			10	4			10		10	2.74
7284	182TTT 96-1	3175	Basalt				11	11	11	0.462	10.7	8.87	16.7	0.206	0.054	0.69	0.036		197	1827	70	590	80	30	7	0	14	140			10	27.06		17.91	0			0			10	8			6		10	6.4
16055	180202	3380	Basalt			8.551		8.551	8.551	0.462	14.747	11.901	9.354	0.139	0.022	0.804	0.033	23	180	931		333	52	86	26.7	0.2	1.1				1	261.9		10				< 0.1				< 0.1			6.1			8.1
16780	ZV14	2700	Basalt	13.4				13.4	13.4	0.463	9.28	9.02	16.5	0.216	0.062	1.16	0.021		203	2024	74	541																					0.7463
20421	91104	3175	Basalt			11.7		11.7	11.7	0.464	8.8	7.26	21.6	0.182	0.32	1.68	0.07		167	2255	91	874			43		1.3					115		125											11			7
28042	DY-33	3175	Basalt			12.38		12.38	12.38	0.4642	9.12	8.16	19.63	0.1793	0.07	0.961	0.04	25.87	192.8	3213	69	657			26.5	1.1	1				1.2	40.4		6.5								0.1			12.5			1
30613	91976	3175	Basalt				11.4	11.4	11.4	0.465	9.32	9.15	16.5	0.16	1.44	2.96	0.1			1143		196			29		1.7	0				291													11			59
5063	340	14.55	Basalt				9.11	9.11	9.11	0.466	9.11	10.21	20.73	0.185	0.15	0.52	0.092	30	238	1366		228	74	59	33	1	1					60		48											9			1
5804	91977	3175	Basalt				11.2	11.2	11.2	0.467	9.71	12.15	13.7	0.22	3.42	0.47	0.14			712		149			32		2.2	0				26													9			150
4273	95JSN 95-1	3175	Basalt				10.5	10.5	10.5	0.469	9.99	11	15.1	0.223	0.138	0.89	0.03		204	1321	170	450	80	10	15	0	15	0			0	7.61		8.96	0			0			20	6			10		10	7.32
6932	1JSK 93-2	3175	Basalt				11	11	11	0.469	10.5	7.92	15.8	0.208	0.058	2.21	0.023		218	1943	50	450	80	0	22	0	4	1260			0	18.6		0	0			0			30	7			7		10	1.83
12611	05RL302	230	Basalt				8.3	8.3	8.3	0.469	17.09	10.85	8.51	0.141	0.18	2.94	0.036
36662	35	515	Basalt	4.52	4.29			8.81	8.81	0.47	16.2	7.43	6.65	0.11	0.37	3.08	0.14
38250	M119688	385.5	Basalt	3.9	3			6.9	6.9	0.47	13	13.4	5	0.08	0.09	2.5	0.11	50	200	300	30	150		70	20							150		70											15				7
33232	X25	1521	Basalt			11.1		11.1	11.1	0.47	7.23	5.16	19.81	0.15	1.03	0.47	0.07	18	146	3891	142	1474		167	70	1.42	2.9					109		174		12.31		0.21				0.28			10			31
4615	W250766	1495	Basalt		7.7			7.7	7.7	0.47	14.1	12.1	12.5	0.16	0.07	0.97	0.09	42.7	221	1130	41	389	104	58	34	0.36				21	7	483		13				0.11	0.33					0.04	16		36	8	7.62
6983	74-PTP-03	3175	Basalt			11.2245		11.2245	11.2245	0.47	10.7	10.8	13	0.212	0.176	0.82	0.03	45	232	1165	90.1	317	84	24	25	0.05	0.72				3.2	76		45		1.6		0.05				0			13			7.2
37209	11	2425	Basalt			11.44		11.44	11.44	0.47	7.88	7.44	17.5	0.14	0.83	1.13	0.07	29	150	1970	81	673			60	2.07						20		60				0				0.73						0
5959	M195221	175	Basalt		6.66			6.66	6.66	0.47	16.7	11.6	12	0.13	0.47	0.95	0.06	19.5	130	51	61.7	200	69	138	54	0.876	7			35	2.4	280		108	0.56			0.175	0.109			0.37		0.03	20		0.657	22	9.4
19612	4810A7	226.3	Basalt			9.57		9.57	9.57	0.47	14.35	9.21	8.65	0.15	0.29	3.73	0.06	44.4	242	349	48.7	119	63	43	30	0.86	1.5					171		74				0.09				0.33			16			4
39104	NJ-144	3175	Basalt			13.25		13.25	13.25	0.47	8.09	6.6	20.9	0.14	0.03	0.75	0.04			1929	70	860	296	6							15
7062	7-M	3175	Basalt				11.15	11.15	11.15	0.47	14.3	12.5	10.2	0.21	0.07	1.16	0.03	45.4	230	757	57	234	39.8	140	40	0.15		320				90		34.7		0.00499		0.09	6.34			0.12						5.6
12712	YY-15-2	814	Basalt	2.47	6.96			9.43	9.43	0.47	11.34	10.23	13.27	0.16	0.31	1.61	0.08	27.5		996	60	338			50	2.41	3.2					76.8		151				0.15				0.32			14.6			13.28
3372	M196620	1900.9	Basalt		4.43			4.43	4.43	0.47	26.1	15	3.15	0.1	0.12	1.18		28.4		39	22.8	13	49.2	53	11	0.137						375		45	1.1			0.0337	0.11			0.04					0.64	1.7
6039	M195398	175	Basalt		8.22			8.22	8.22	0.47	15.8	10.2	14.8	0.16	0.21	1.48	0.06	18.6	120	405	72.2	425	82	60	40	0.417	7			7		210		76		1.6		0.102				0.2		0.03	11		0.55	5.16	9.4
7937	9351-019	1877.5	Basalt			11.94		11.94	11.94	0.47	8.6	17.33	9.5	0.22	0.48	0.8	0.09		288	749		80	91	15	30	0.23	3					209		138				0.13							12			8
37546	A(G)	12.8	Basalt	3.42	6.53			9.95	9.95	0.47	16.08	9.05	6.64	0.12	1.43	2.76	0.36
21881	4	3400	Basalt			9.12		9.12	9.12	0.47	14.25	11.19	8.72	0.14	1.07	2.6	0.1
2155	M167844	156.5	Basalt		4.66			4.66	4.66	0.47	17.7	13.9	7.18	0.12	0.05	2.39		39.8		331	27.8				20	0.078						110						0.0274				0.08						4.9
2717	W241810	175	Basalt		6.66			6.66	6.66	0.47	15.9	12.2	10.7	0.16	0.28	1.84	0.08	41.7		755	51.4	180	100	73	52	0.46	1.5		2			130		86				0.22							19			8
922	RJ95	1760	Basalt			9.86		9.86	9.86	0.47	15.96	11.56	9.22	0.38	1.55	1.3	0.05		219	421		167	103	93	24	0	0				0	170		517											17			119
16433	W223027	227	Basalt	2.5	8			10.5	10.5	0.47	15.1	10.2	13	0.17	0.48	1.7	0.13	39.7		874	61.4	440	86	110	58	0.96	8					82		118											24			11
10713	DBF-85-18	173.55	Basalt	2.7	7.6			10.3	10.3	0.47	16.2	11.9	8.8	0.18	0.16	2.02	0.09	46		360	52	140	97	100	46	0	0	0.13	2			118		72				0.1	0.39			0			25			5
10040	9409	0.0075	Basalt				7.92	7.92	7.92	0.47	16.41	13.43	9.77	0.14	0.04	1.45	0.19		144.8	104.5					17.2							108.3													7.5
10041	9409	0.0075	Basalt				7.92	7.92	7.92	0.47	16.41	13.43	9.77	0.14	0.04	1.45	0.19		145	105					17.2							108													7.5
16272	A1OL1	90	Basalt				7.4	7.4	7.4	0.47	14.9	13.6	11.4	0.12	0.011	1.39									20.4			189				30.8		3.4											16.8
15792	DBF85-10B	173.55	Basalt	1.6	7.6			9.2	9.2	0.47	18.5	10.9	11	0.15	0.24	1.89	0.08	29.7		370	64	300	75	83	43	0.3	0	0.1	2			146		100				0.095	0			0.1			19			5
19004	WM-805	167.3	Basalt	9.51				9.51	9.51	0.47	16.9	8.52	11.96	0.15	1.38	1.98	0.17	14	101	302		258	39	33	76	3	6.1				0	609		394											13			52
2000	MF-7	3175	Basalt	2.14	10.69			12.83	12.83	0.47	4.96	9.54	23.57	0.34	0.02	0.22	0.03		144		116		78	96	33.1		1.1					62													10.6			0
13916	5	3175	Basalt	3.38	8.59			11.97	11.97	0.47	7.61	6.28	26.19	0.2	0.19	0.53	0.07
5563	7	2775	Basalt				11.1	11.1	11.1	0.47	9.61	8.78	21.7	0.22	0.04	0.31			184	1888		780
13901	4722A4	227.5	Basalt			11.37		11.37	11.37	0.47	12.47	9.71	18.67	0.19	0.12	0.57	0.04	38.0131	184	1784	63.9449	755	62	70.6444	19	0	1				1	95		37				0.0479898				1			14.2			5.4
14994	5616A7	227.5	Basalt			11.53		11.53	11.53	0.47	12.26	9.65	18.83	0.19	0.12	0.39	0.04	50.7	329	279	56.7	100	99	111	102	1	9.5				1	258		49								1			23			6.6
29075	HTA17	3175	Basalt		11.89			11.89	11.89	0.47	8.39	7.93	24.49	0.17	0.06	0.17	0.03	33.9		2853	80	1187			20.2							50													11.8			2
2938	WP-84	2000	Basalt	0.88	8.08			8.96	8.96	0.47	7.31	10.28	21.3	0.21	0.05	0.77	0.01		152	2086		992		21				0
3714	210-1	3175	Basalt	2.08	8.81			10.89	10.89	0.47	10.26	7.18	22.62	0.24	0.09	0.73	0.15		225	2310	102	764		96			3				12
10170	DDH-BUT220	173.55	Basalt	2.41	6.66			9.07	9.07	0.47	15.9	12.2	10.7	0.16	0.28	1.87	0.08	42		760	54	224	100	73	52	0.46	1.5	0	2			130		86		0		0.22	0			0			19		0	8
24646	FGDV11	173.55	Basalt			12.7		12.7	12.7	0.47	16.56	11.13	9.68	0.19	0.22	2.04	0.08	42		310	58	260	77	126	43	0.33	1.5	0.07	32			77		109		0		0	0			0			20		0	3
7654	304TOH 93-1	3175	Basalt				10.3	10.3	10.3	0.473	11.1	8.8	15.8	0.191	0.061	1.17	0.045		209	1628	90	530	70	20	15	0	7	0			20	72.72		35.83	0			0			20	6			12		0	2.29
3002	289JTL 97-1	3175	Basalt				8.58	8.58	8.58	0.474	14.9	14.5	9	0.2	0.459	1.14	0.05		203	634	50	140	100	0	15	0	16	70			40	120.92		125.39	10			0			20	10			10		10	26.52
6935	35TOH 94-1	3175	Basalt				11.9	11.9	11.9	0.476	10.4	8.07	15.1	0.225	0.048	1.22	0.04		211	1738	90	560	100	0	15	0	5	0			0	33.82		35.83	0			0			20	6			13		10	2.74
29530	IO-9	1.305	Basalt			9.77129		9.77129	9.77129	0.476	20.25	12.975	5.9	0.139	0.159	1.197	0.028		222.293	52.919		21.8992			26.0674						3.16084	179.579		84.9077											12.1053			2.0513
30361	DY-32	3175	Basalt			12.39		12.39	12.39	0.4769	9.86	8.08	19.35	0.1744	0.13	1.077	0.035	27.01	182.7	3729.5	80	768	80	0	27.8	1	0.9				1.6	41.4		23	0.5			0.07	1		0	0.1			10.9	0	0	3.1
27856	DY-30	3175	Basalt			12.45		12.45	12.45	0.4774	9.73	8.61	18.75	0.1807	0.08	1.205	0.03	27.33	171.4	3686.7	80	705	80	0	27.8	0.2	0.6				0	43.7		10	0			0	0		0	0.1			11	0	0	0
10745	281JTL 96-1	3175	Basalt				8.93	8.93	8.93	0.478	19.7	10.7	8.39	0.156	0.527	2.57	0.039		177	220	70	280	80	60	7		18	100			20	98.09		107.48	0			10			10	3			8		0	33.83
11770	5616A1	227.5	Basalt			10.8636		10.8636	10.8636	0.478423	14.7542	9.38624	15.7489	0.186914	0.0521153	1.00476	0.0464985	37.5	199	4059	67.9	559	62	77	26	0	1.1				0	114		29								1			15.3			1.1
6240	186TOH 93-1	3175	Basalt				10.6	10.6	10.6	0.479	10.5	12.1	13.4	0.205	0.244	1.08	0.045		213	1957	80	520	80	80	15	0	5	30			0	55.81		35.83	10			10			20	9			13		10	3.2
27486	DY-35B	3175	Basalt			12.06		12.06	12.06	0.4792	9.52	7.63	19.69	0.1757	0.06	1.031	0.033	27.62	175.6	3620.8	75	692	70	0	27.8	1.1	0.9				1.2	45.3		15	0			0.04	0.5		0	0.1			12	0	0	1.5
2741	ASL12-36	387.5	Basalt	1.31	7.04			8.35	8.35	0.48	12.23	8.11	9.37	0.2	0.01	2.03	0.06	34.1	225	348	40.7	109			22	0.52	0.47					44.5		6.15				0.07				0.13			9.73			0.56
12457	HL 5-270.3	502.6	Basalt	8.81				8.81	8.81	0.48	14.43	8.2	10.66	0.15	0.64	1.12	0.19	39	273	849		218	67	73	126	7	4	0.01			2	321		1919					25			1.8			16	0.5	4	19
3164	TS3-02	226.3	Basalt			8.7		8.7	8.7	0.48	14.57	19.19	4.29	0.2	0.56	0.18	0.1	22.42	195.9	202.4	12.58	33.98	89.04	50.36	57.44	2.27	2.24				5.37	1018.4		26.68				0.12			0.54	0.77			15.67			4.78
3543	MAC 10-164	502.6	Basalt	9.42				9.42	9.42	0.48	12.43	11.79	10.18	0.21	0.48	3.2	0.5	37	278	725		175	60	104	130	34	5	0.03			1	588		918					0.8			6			23	0.2	1	10
10417	7	2425	Basalt			9.11		9.11	9.11	0.48	10.8	6.6	14.3	0.16	0.35	2.62	0.09	34	170	1600	56	419			60	1.15						60		224				0				0						0
5609	5-M	3175	Basalt				11.12	11.12	11.12	0.48	12.3	10.7	12.4	0.22	0.07	1.28	0.04	48.3	240	762	60	242	42.2	80	40	0.15		250				60		39.6		0.00508		0.07	6.39			0.13						5.8
32756	E2	14.15	Basalt		7.34			7.34	7.34	0.48	12.23	13.61	7.72	0.1	0.87	1.03	0.2	45.7							25.4	0.69	0.51				2	250		162				0.026				0.34			9.5			23.5
7393	7	2425	Basalt			10.18		10.18	10.18	0.48	8.4	7.34	17.5	0.19	0.59	1.53	0.07	30	150	2140	49	671			60	2.07						30		99				0				0.51						0
4169	M173132	104.5	Basalt		6.55			6.55	6.55	0.48	19.4	9.44	10.5	0.14	0.74	1.74	0.11	8.26	107	20	60.2	120	100	32	58	1.75	2.5					850		310				0.187	0.166			0.638						24
7163	31-M	3175	Basalt	1.06	10.65			11.71	11.71	0.48	12.3	10.7	12.4	0.22	0.07	1.28	0.04	48.3	240	762	60	242		80	40	0.15		0.03				60		39.6				0.07	6.39			0.13						5.8
20327	BVD1-3	2700	Basalt			11.56		11.56	11.56	0.48	8.44	8.21	19.78	0.18	0.33	0.73	0.04	30	173	2388	88	1008			30	0.31	1.4	0.03				35		23.6											11			11
39183	1543175	563	Basalt			14.39		14.39	14.39	0.48	17.8	6.69	9.22	0.15	0.18	1.36	0.03	33	487						15	0.42	0.4					256		82				0.02				0.14			8			5
23441	372685	3175	Basalt	11.9				11.9	11.9	0.48	10.2	7.78	15	0.18	0.66	0.45	0.05	36	190	1690					32	0.19	1.5					49		62				0.09							11			49.8
17219	8	3175	Basalt	1.28	8.69			9.97	9.97	0.48	11.08	7.86	14.02	0.16	0.12	2.66	0.06
33794	1622/27	3175	Basalt	2.01	6.21			8.22	8.22	0.48	7.94	7.14	24.46	0.11	1.31	0.2	0.1		132	1715	44	788			64		6					22		477											13			57
21540	BVD1-1	2700	Basalt			11.69		11.69	11.69	0.48	8.49	7.71	20.2	0.18	0.19	0.85	0.04	29	173	2407	87	1004			29	0.3	1.42	0.07				43.5		14.7											11			8.4
39571	1622/26	3175	Basalt	2.63	5.78			8.41	8.41	0.48	7.6	4.79	24.05	0.08	2.63	0.3	0.12		151	1843	50	808			63		6					40		376											11			136
38694	DCS-48	1521	Basalt			9.87		9.87	9.87	0.48	17.6	8.38	10.62	0.11	0.42	2.93	0.08			420	58	256			35									25														6
3597	W243048	156.5	Basalt		8.1			8.1	8.1	0.48	13.9	9.96	13.6	0.18	0.28	1.66	0.09	35.7		370	77.5	349	65	82	57	0.49	12		1			123		93				0.23							28			8
14960	BN310-8	2700	Basalt			10.92		10.92	10.92	0.48	12.46	8.71	12.79	0.18	1.58	0.39	0.04	32	202	1370	68	372			28	0.11	1.47	0				68.8		134.3											12			104.4
6071	M195399	175	Basalt		7.2			7.2	7.2	0.48	17.3	11	13	0.14	0.2	1.57	0.06	17.8	110	485	61	395	69	63	37	0.443				7	1.1	215		68		2.25		0.106	0.09			0.196		0.03	8	0.14	0.55	6.8	10
22641	M180064	175	Basalt		3.28			3.28	3.28	0.48	26.4	13.3	4.09	0.05	0.55	2.18	0.09	8.55	150	97.1	24.4	24	45	25	54	1.23	3.4					940		250				0.137	0.151			0.45						16
1890	D101981	3150	Basalt	2.3	6.93			9.23	9.23	0.48	7.84	10.76	17.35	0.25	1.76	0.53	0.35	30	150	1000	50	300			100						15	70		300											30				5
1370	99-37	105.5	Basalt				8.48	8.48	8.48	0.48	14.67	9.59	9.88	0.26	0.29	2.84	0.07					106.9	146.8	138.5	19.9	0.37	0.98					180		259				0.78				0.22			8.1			3.5
2468	M114456	156.5	Basalt	2	6.5			8.5	8.5	0.48	12.2	12.7	11.3	0.21	0.22	2.1	0.08	100	200	500	50	70		100	15							700		150											10				5
6369	KJ40	3175	Basalt			11.43		11.43	11.43	0.48	8.77	9.14	15.93	0.22	0.03	1.07	0.08
4517	92520783	1880	Basalt	2.21	6.88			9.09	9.09	0.48	16.7	13.95	6.47	0.19	0.33	1.87	0.06	41.4	229	483		99	46	137	40	2.4	2.82				11.8	111.8		59.6				0.53				0.85			18.1			14.9
195	GOR-127	105.5	Basalt				9.1	9.1	9.1	0.48	13.8	16.1	9.2		0.06	1.2
39646	28	32.75	Basalt	6.82	6.07			12.89	12.89	0.48	18.59	8.48	5.26	0.12	1.86	2.59	0.33
11489	F-84WC2	173.55	Basalt	2.32	8.1			10.42	10.42	0.48	13.9	9.96	13.6	0.18	0.28	1.71	0.09	36		370	78	320	65	82	57	0.49	2.2	0.07	1			123		93		0		0.23	0			0			28		0	8
9089	GOR519	105.5	Basalt				10.57	10.57	10.57	0.48	12.6	10.62	15.58	0.19	0.59	1.25	0.03		241	1134	70	540	72	95	18	0.02	0.28				0.11	207.82		733.52				0.02				0.01			14			3.51
11898	W228177	175	Basalt	2.1	7.8			9.9	9.9	0.48	14.8	11.5	12	0.17	0.22	1.6	0.1	43.6		1340	60.3	315	62	90	56	0.45	11		2			114		112				0.098							25		0.22	12
39739	87S17	92.1	Basalt	2.26	3.28			5.54	5.54	0.48	26.4	13.3	4.09	0.05	0.55	2.24	0.09	8.6	150	95	24	23	38		54	1.23	3.4					940		250				0.14				0.45			< 10			16
5246	159	3175	Basalt			11.93		11.93	11.93	0.48	11.74	12.88	15.1	0.24	0.35	0.34					63	549	433	65
34239	LJD0126 313.1	2900	Basalt	1.11	10.95			12.06	12.06	0.48	4.13	6.55	28.93	0.16	0.02	0.17	0.04		148	2745		1690		74				0.01
6172	17	1.305	Basalt	2.48	6.81			9.29	9.29	0.48	20.09	10.23	5.26	0.18	1.14	2.55	0.11
24248	B96-14	3175	Basalt			13.32		13.32	13.32	0.48	5.25	8.08	24.2	0.2	0.09	0.27	0.04
9437	M633	2700	Basalt				12.88	12.88	12.88	0.48	8.98	10.9	19.24	0.23	0.01	0.08	0.03
11505	SSD669-256.0	3175	Basalt	1.27	10.31			11.58	11.58	0.48	8.87	7.32	20.71	0.2	0.56	1.05	0.04		183.12	2372		809.77	69.76	122.73	32.7	0.82	1.2	0.01								5.99
16889	12106	2400	Basalt			11.8		11.8	11.8	0.48	9.17	7.43	21.5	0.19	0.22	1.07	0.07	27.3	153	1933	72	1005		68.7	40	0.776	1.66								37.5							0.164			9.32
33100	W210740	1521	Basalt	2.8	6.8			9.6	9.6	0.48	21.6	9.3	8.5	0.13	0.32	2.7	0.09			240		810		1200										169										0.04
5846	SVK17	1.305	Basalt			4.08		4.08	4.08	0.48	9	36.8	1.72	0.08	1.59	0.49	0.1	13	88	70		57	120		93	8	11	1674				597		609											33			91
3086	148	3175	Basalt				10.37	10.37	10.37	0.48	13.96	16.29	9.15	0.24	0.06	0.49	0.06		220	670		181			28							221													13			4
6832	12	2755	Basalt				11.6	11.6	11.6	0.48	11.71	8.45	13.59	0.22	0.094	2.93	0.03		223	766	90	230	50	100				0				47
19116	SJ04-21	387.5	Basalt	7.1	4.96			12.06	12.06	0.48	7.9	9.64	22.75	0.19	0.17	0.44	0.35	24.1			72.3	519	74.2	8.9	23.6	0.62	1.78				1.85	177.9		102.9				0.25				0.31			8.84			2.9
24377	8993	3175	Basalt			12		12	12	0.48	8.56	7.2	22.1	0.18	0.36	0.44	0.07		155	2716	92	878			43							106		93											9.63			20
28343	HTA21	3175	Basalt		11.09			11.09	11.09	0.48	8.96	8.42	22.46	0.16	1.15	0.03	0.02	28.7		2243	91	1043			28.2							75													11.6			37
4805	EL-87-2	161	Basalt				5.35	5.35	5.35	0.48	17.03	12.82	10.69	0.11	0.24	2.49	0.03	42.27	168	900		189	32	83	23	0.02	0.2				0.18	128		23				0.02				0.01			13			3
5086	49	3175	Basalt				11.34	11.34	11.34	0.48	17	11.9	10.41	0.23	0.52	1.62			240	470		250	105	25	25							120		185											14.6
16175	F5	1.305	Basalt				9.24	9.24	9.24	0.48	18.51	13.32	6.77	0.15	0.21	1.44	0.04		272	100		30	59	88	20.8							172		97		0.9									11.1			1
2679	XJ21-22	387.5	Basalt	2.21	8.57			10.78	10.78	0.48	8.33	6.68	25.15	0.26	0.1	0.25	0.25	26.23	208.1	675.37	70.9	562	75	13.47	30.9	0.79	2.39				1.9	51.47		109				0.135				0.29			11.1			1.321
2680	XJ21-22	387.5	Basalt	2.21	8.57			10.78	10.78	0.48	8.33	6.68	25.15	0.26	0.1	0.25	0.25	26.23	208.08	675.37	70.92	562	75.01	13.47	30.94	0.788	2.39				1.903	51.47		109				0.135				0.293			11.07			1.321
25301	GOR-94-7	105.5	Basalt			11.43		11.43	11.43	0.48	12.9	10.73	15.21	0.17	0.05	1.06	0.04			796		464			17.2	0.02	0.44				0.11	51		157.7				0.05				0.01			15.4			0.87
25306	GOR-94-7	105.5	Basalt			11.43		11.43	11.43	0.48	12.9	10.73	15.21	0.17	0.054	1.06	0.041	25	217	796		464	65	98	19		0.8					53		191											15.9			2
27019	83/23B	0.0049	Basalt				8.2	8.2	8.2	0.48	18.5	9.9	11.3	0.12	0.55	2.29	0.43	14.13		91	60.3	300	65		89	1.58						490		162				0.15				0.5						23
7665	P6	2700	Basalt			13		13	13	0.48	9.62	12	18.6	0.241	0.105	0.567	0.042	31.2	216	2529	81	583			20.2	0.052	0.539					51.2		123								0.01			10.2			3.25
39357	BD0920-3	466.5	Basalt	1.67	4.86		6.36	12.89	12.89	0.48	15.96	10.81	10.49	0.13	0.81	2.38	0.02		178	438	42.4	152	50.4	45.6	10.6	0.08	0.47				3.95	211		155				0.05				0.05			13.1			35.9
40469	P.1196.1	91	Basalt	7.81			6.9509	14.7609	14.7609	0.48	20.19	13.22	6.44	0.1	0.57	2.03	0.1	44.842	277.679	98.4108	45.5564	34.9073	62.2974	151.622	47.0767	1.50551	0.638713			3.28409	2.50694	870.087		175.933				0.0300242				0.402319			9.35984			4.19196
21721	2I-PTP-03	3175	Basalt			13.01		13.01	13.01	0.481	9.54	8.602	16.6	0.2	0.054	1.32	0.025	35.8			77.9	516	83	17		0.09	0.94	10			12	12.8		3.17		0.42		0.04				0.06			11.8		11	0.31
11260	282JSN 95-1	3175	Basalt				10.5	10.5	10.5	0.481	11.3	9.3	15.3	0.182	0.049	1.42	0.042		204	1683	30	510	70	30	0	0	19	20			10	67.65		53.74	0			10			20	4			6		20	8.23
15228	JP00-31	2852	Basalt			11.1612		11.1612	11.1612	0.483309	15.2468	11.6322	9.70715	0.183289	0.051198	1.58714	0.0409584	47	224.61	435.205	44.8246	84	49	84	28.0424	0.25144	3.85219					79.6742		25				0.060091				0.063318			12.2958			1.82193
6747	130TOH 94-1	3175	Basalt				11.1	11.1	11.1	0.484	10.4	11	13.9	0.211	0.108	1.19	0.045		231	1587	100	510	140	100	7	0	14	0			10	39.74		26.87	10			0			10	7			9		10	8.23
12353	05RL302	230	Basalt				8.56	8.56	8.56	0.484	17.63	11.19	8.78	0.146	0.18	3.03	0.037	44	316	351		117	70	89	17	< 1	0.9				2	281		42											12			2
9412	38TOH 94-1	3175	Basalt				10.8	10.8	10.8	0.485	10.8	8.59	12.5	0.193	0.057	1.76	0.047		211	1293	80	450	90	80	22	0	4	10			10	62.57		44.78	10			0			30	6			9		0	1.83
12854	T12	2700	Basalt			12.4		12.4	12.4	0.485	6.87	8.28	20.5	0.21	0.01	0.01	0.04		172	2290		722
10133	P3	3175	Basalt			11.9		11.9	11.9	0.485	4.4	8.52	26.4	0.21	0.02	0.5	0.06			1876		1336																					0.0274
29241	91103	3175	Basalt			11.9		11.9	11.9	0.485	9	7.62	20.4	0.17	0.26	1.89	0.08		176	2417	87	801			44		1.3					116		97											11.5			5
32434	DY-31	3175	Basalt			12.25		12.25	12.25	0.4898	10.11	8.44	18.69	0.1676	0.15	1.246	0.036	28.06	180.1	3667.8	77	682	80	0	28.3	1.3	0.8				1.3	50.6		38	0			0.05	0		0	0.1			11.8	0	0	3.5
4947	ASL12-37	387.5	Basalt	1.5	6.83			8.33	8.33	0.49	13.18	7.08	10.24	0.17	0.01	2.51	0.06	35.2	229	357	35.8	104			20.7	0.55	0.43					71.1		16.3				0.05				0.12			9.02			0.26
4304	D103329	1.3	Basalt	2.04	5.51			7.55	7.55	0.49		13.09	18.79	0.16	0.02	1.22	0.03	50	300	3000	30	700		100	15							100		3											10				7
4416	SN163	19.5	Basalt			9.03		9.03	9.03	0.49	17.11	8.58	7.7	0.19	0.61	1.7	0.07								42	0					2	503										0			15			7
40724	D263329	1521	Basalt		16			16	16	0.49	19.1	0.21	2.41	0.05	2.75	0.19	0.12	15	45	95	230	7	38	7	275	19	13		100	38		10		200						0.1				0.04	22		200		9.6
36978	WIST-31	115	Basalt	9.73				9.73	9.73	0.49	17.06	6.09	8.78	0.12	0.46	1.94	0.01	54	286	35	37.3	29	67	157.5	17.1	0.1	0.6				0.7	212.4		117				0.03				0.2			7.7			9.9
1704	W225016	275	Basalt		7.1			7.1	7.1	0.49	9.28	11.7	13.1	0.2	0.43	1.24	0.07	85.2	370	1000	45	110	125	33	39	0.42	8				2	117		63								0.2			17			12
40138	RH-73-150	26	Basalt	1.7	4.4	6.59		12.69	12.69	0.49	13.04	7.74	8.63	0.1	0.17	3.42	0.22			439	46	255
1155	W239265	1521	Basalt		4.5			4.5	4.5	0.49	16.6	16.7	9.52	0.15	0.16	0.55		57.9		194	39.9	92	65	127	23		12		2			271		46		12			0.31						13		2	13
9779	8	2425	Basalt			10.7		10.7	10.7	0.49	11.4	6.33	15.9	0.19	0.76	1.77	0.09	35	180	1940	63	552			60	1.16						70		591				0				0						32
6231	4816A11	226.3	Basalt			9.82		9.82	9.82	0.49	12.66	9.89	8.39	0.19	0.65	3.1	0.04	44.6	228	581	48.6	103	64	20	32	0.62	1.5					149		203				0.1				0.25			17			14
24693	M117800	234.5	Basalt	2.4	8.3			10.7	10.7	0.49	16.5	9.2	7.8	0.16	0.1	2.6	0.21	50	300	500	50	300		150								300		70											10				7
11994	W250760	1495	Basalt		7			7	7	0.49	13.2	6.96	12.9	0.12	2.56	1.26	0.09	40.3	222	2030	49.2	429	70	113	56	0.22	4			21		33		747					0.19					0.04	17			52	7.06
26054	S37	3175	Basalt	5.24	5.59			10.83	10.83	0.49	5.31	7.4	23.72	0.16	0.04	0.04	0.07											0.08
4251	T2	3175	Basalt			12.7		12.7	12.7	0.49	8.04	9.81	15.1	0.27	0.01	1.52	0.05	9.01							28.77	0.31	0.93																		10.26
3621	HZY-13	174	Basalt	2.95	3.36			6.31	6.31	0.49	8.31	14.14	15.68	0.14	1.42	0.97	0.56			1094		673			100	11	8.3				24	1207		5418				0.51				3.96			23			111
19488	014A	2965	Basalt	1.3	10.17			11.47	11.47	0.49	9.63	6.85	19.51	0.18	0.21	0.49	0.05
3657	D345225	3150	Basalt		6.78			6.78	6.78	0.49	16.5	12.3	11.2	0.15	0.32	1.37		31		290	64.5	280	55	122	35	0.74						208		47				0.24							7			13
8017	3	3175	Basalt	1.67	9.75			11.42	11.42	0.49	9.91	8.01	18.1	0.21	0.07	1.46	0.06	35	250	1500	80	620	50	70	45			0.02			20	60
3475	M168943	252.5	Basalt		4.46			4.46	4.46	0.49	19.4	10.7	6.5	0.1	1.17	2.6		36.5		240	22.1				23	0.15						250		180				0.027	0.25									25
19838	DH38	3175	Basalt	1.71	8.52			10.23	10.23	0.49	6.37	11.12	19.51	0.16	0.1	0.54	0.09											0.03
28361	05BK61	815	Basalt			10.4		10.4	10.4	0.49	12	9.92	12.7	0.15	0.02	2.04	0.33	35.4	170	1024	64.2	265	78.1	32.9	88.9	21.9	13.5				5.41	528		45.5				1.14				3.92			32.5			0.19
19298	NMXD41-1	2700	Basalt			10.81		10.81	10.81	0.49	13.15	9.31	11.83	0.17	0.31	1.93	0.04	36	215	1022	68	221			24	0.12	0.88	0.06				100.2		53.9											12			12.3
2744	W241812	175	Basalt		6.68			6.68	6.68	0.49	16.4	11.9	9.83	0.16	0.33	1.96	0.08	39.4		535	50.1	160	95	81	57	0.59	1.8		4			131		90				0.46							23			4
8624	M173617	3150	Basalt		9.37			9.37	9.37	0.49	17.2	10	6.4	0.17	0.12	2.6			317	147	59	95	55	2
11616	KH-P18A	129.5	Basalt	1.79	8.07			9.86	9.86	0.49	12.1	9.67	18.2	0.17	0.28	1.2	0.06			1917		714	53		42		0					78		53											19			11
21050	NTQ-12	173.55	Basalt	1.9	7.8			9.7	9.7	0.49	17.9	10.3	11.2	0.15	0.18	1.75	0.09	25.1		211	63	340	71	95	49	0.28	1.3	0.03	2			153		111				0.097	0			0			21			5
21064	W228175	175	Basalt	1.9	7.8			9.7	9.7	0.49	17.9	10.3	11.2	0.15	0.18	1.8	0.09	25.1		211	63.3	289	71	95	49	0.28	8		2			153		111				0.097							21			5
17212	9409	0.0075	Basalt				8.1	8.1	8.1	0.49	16.15	13.41	9.81	0.13	0.06	1.57	0.05		123.7	86.2					14.8							123													6.4
17213	9409	0.0075	Basalt				8.1	8.1	8.1	0.49	16.15	13.41	9.81	0.13	0.06	1.57	0.05		124	86					14.8							123													6.4
14074	W223029	227	Basalt	2.6	8.2			10.8	10.8	0.49	15.4	9.9	12.3	0.18	0.39	2	0.14	41		807	60.1	390	86	110	54	0.89	8					84		113											25			11
5051	D41SP1	90	Basalt				6.4	6.4	6.4	0.49	14.7	13.6	11.8	0.13	0.01	1.54									22.3			220				33		1.6											18.5
12685	95115	466	Basalt			12.96		12.96	12.96	0.49	16.6	9.82	4.53	0.22	0.2	3.92	0.03	54	355	26		5			5	0.1	0.6																		11
8731	BF172	1890	Basalt			10.5		10.5	10.5	0.49	16.21	10.44	9.12	0.19	0.21	2.29	0.06		192	362		112			26	0.26	5					141		67.7											17			4
12246	McM-D	150.9	Basalt	7.61				7.61	7.61	0.49	17.3	15.5	8.14	0.13	0.39	1.07	0.08		185	63		77	62		50		4					700		165											12			12
18119	3K-575R4	1.305	Basalt	9.43				9.43	9.43	0.49	16.1	12.6	8.35	0.15	0.04	2.17	0.05					81.2	64.5	109	20.6		0.4					136.3		55											12.1			0.5
18120	3K-575R4	1.305	Basalt	9.43				9.43	9.43	0.49	16.11	12.6	8.35	0.15	0.04	2.17	0.05					81.2	64.5	109	20.6	0.06	0.4	175.1				136.3		55								0.057			12.1			0.5
8077	C11	3175	Basalt			13.07		13.07	13.07	0.49	9.36	10.85	19.26	0.24	0.03	0.18	0.05	29	175	3000		758			22.7		1.5					4.4		13											12.5			2.5
8076	P9-111	3175	Basalt			13.07		13.07	13.07	0.49	9.36	10.85	19.26	0.24	0.03	0.18	0.05	29	175	3000		758			22.7		1.5					4.4		13											12.5			2.5
7606	94044	466	Basalt			12.39		12.39	12.39	0.49	13.98	10.08	11.08	0.23	0.28	1.53	0.02	63	348	864		164			6	0.03	0.5																		9
7561	S414	3175	Basalt			11.3		11.3	11.3	0.49	11.8	16.1	8.8	0.21	0.2	1.9	0.09	40		335		180	64		39	0.51	6					96		28				0.16							14
18473	P9-187	3175	Basalt			13.88		13.88	13.88	0.49	9.83	8.02	18.47	0.22	0.04	0.69	0.05	30	184	1902		487			23		1.2					21		9											12			3
6314	19	2755	Basalt				11.41	11.41	11.41	0.49	10.9	8.22	16.39	0.22	0.06	2.29	0.02		218	1943	50	450	80	0				1260				19
10470	M26	1685	Basalt	9.12				9.12	9.12	0.49	14.2	14.2	9.24	0.16	0.4	1.87	0.03	50	220	260		120	41	56	20	0.2	1				14	105		50								0.1			11			15
4200	16	2755	Basalt				9.38	9.38	9.38	0.49	7.97	8.84	23.28	0.2	0.011	0.2	0.02	24	147	1682	51	836	72	2	25		1.5	50		9.5	8	9		1	0										7.2		68	0.2
4199	24-TOH-93-1	3175	Basalt				9.38	9.38	9.38	0.49	7.97	8.84	23.3	0.2	0.01	0.2	0.02	24	147	1682	49	836	72	2	25		1.5	10				9.6		1											7.2			0.2
11543	DDH-BUT270	173.55	Basalt	2.59	6.68			9.27	9.27	0.49	16.4	11.9	9.83	0.16	0.33	2.02	0.08	39		540	52	207	95	81	57	0.59	1.8	0	4			131		90		0		0.46	0			0			23		0	4
38528	SAM92-33B	105.5	Basalt			10.6		10.6	10.6	0.49	19.82	10.92	10.48	0.12	0.1	2.29	0.03	18.4	89	221	63	192			6	0.074	1				0.582	271		87				0.02				0.098			6			1
3862	WP-76	2000	Basalt	1.06	8.57			9.63	9.63	0.49	8.67	10.69	17.7	0.21	0.24	1.61	0.02		176	1706		1110		189				0
6918	MK-02	44.85	Basalt				7.93	7.93	7.93	0.49	15.56	14.7	9.89	0.15	0.19	1.69	0.09		243	654					29	0.14	0.68				0.74	179		12								0.11			12.4			2.9
20599	20012	387.5	Basalt	5.92	5.67			11.59	11.59	0.49	6.77	9.44	23.36	0.18	0.18	0.4	0.24		182	1380	72.3	773			72.7		1.06					176		71.8				0				1						7.3
39196	SO70-592	466.5	Basalt			14.42		14.42	14.42	0.49	6.52	8.23	23.2	0.15	0.08	0.01	0.14	17	117	1730	92.9	590	70	63	47	0.6	4				6	138		128				0.3				1.8			7			11
29242	91103	3175	Basalt			11.9		11.9	11.9	0.49	9.03	7.62	20.4	0.17	0.26	1.89	0.08		176	2417	87	801			44							116		97											11.5			5
8658	TM-0	16	Basalt			9.38		9.38	9.38	0.49	13.99	10.5	12.46	0.17	0.57	1.78	0.08					264	71	69	37	2	1.6				7.5	243		194				0.11				0.508			11			11
14964	6046B	3175	Basalt				9.1	9.1	9.1	0.49	18.39	10.85	9.07	0.15	1.37	2	0.23		167	197	46	109			61	1.43	3.4					650		635				0.11							10			32
18451	CS47	198.5	Basalt			10.09		10.09	10.09	0.49	16.62	10.66	10.94	0.16	0.41	1.88	0.09		156.72	799.1	53.89	309.35	84.51	49.68
14945	CS25	198.5	Basalt			10.31		10.31	10.31	0.49	14.15	9.95	12.49	0.17	0.55	1.84	0.07	36.8559	185.72	1327.99	52.72	424.95	85.77	59.05	58.851	1.46863	2.64002				2.915	85.4799		117.605				0.196642				0.411807			20.0492			14.9485
40579	165388	3283.5	Basalt	1.11	8.55	10.61		20.27	20.27	0.49	5.54	4.97	23.02	0.12	0.02	0.06	0.05	23	162	2751		1496	66.1	56	27	0.2	1.4				< 0.5	49.2		20				< 0.1	0.3		< 0.5	0.08			9.2	0.2	4.4	< 0.3
6151	331/532	3175	Basalt			13.92		13.92	13.92	0.49	9.23	9.83	18.79	0.27	0.08	0.74	0.05	36	192	3060		710			25		2					17		10											11			2
15443	CS30	198.5	Basalt			10.38		10.38	10.38	0.49	16.57	11.58	8.14	0.17	0.49	2.09	0.07		201.27	405.89	49.97	139.34	84.82	56.42
40072	BN310-2	2700	Basalt	1.52	9.69	12.29		23.5	23.5	0.49	10.67	7.16	17.12	0.19	0.62	0.21	0.04	32	202	2711	82	621			22	0.13	1.16	0.02				17.7		64.9											11			36.9
40071	GOR521	105.5	Basalt	11.72			10.54	22.26	22.26	0.49	13.22	10.34	14.44	0.18	0.16	1.53	0.03		242	1326	78	573	61	148	18	0.03	0.28				0.12	108		136.67				0.02				0.01			14			1.27
7985	KJP-87-16	3175	Basalt			12.39		12.39	12.39	0.4911	5.31	8.066	20	0.228	0.019	0.103	0.05339	16.6			85	1109	147	21		1.66	3.82	61			30	62.9		5.3		11.4		0.14				0.4			7.79		0	0.42
10638	213759	3175	Basalt	12				12	12	0.492	14.7	8.76	11.7	0.21	1.09	1.09	0.05	37	200	962					30	0.18	1.6					118		138				0.08							8			44.8
18171	DY-18	3175	Basalt			12.14		12.14	12.14	0.4927	9.33	9.19	19.01	0.193	0.05	0.885	0.025	27.22	176.9	3726.2	73	653	80	20	29.5	1.5	1.2				0	20.8		5	0			0.05	0.5		0	0.1			12	0	0	0.3
22917	DY-14	3175	Basalt			11.91		11.91	11.91	0.4929	10.25	9.21	17.56	0.1811	0.08	1.418	0.042	28.05	193.3	3058.6	75	590			30.4	1	1.3				1.4	20.2		7.34								0.1			12.1			0
4706	68JTL 98-1	3175	Basalt				10.6	10.6	10.6	0.493	10.7	10.3	17.9	0.219	0.101	0.75	0.027		211	1875	80	500	80	20	0	0	18	60			20	15.22		35.83	0			10			10	8			9		10	8.23
13811	KT-10-01U	122.55	Basalt				10.4617	10.4617	10.4617	0.494	10.31	7.8	21.83	0.175	0.25	1.11	0.045	28	206	2190	74	1000	61	69	34	0.99	2.5			6	1.2	70		74								0.41			18			14
4722	22/7-2	158.25	Basalt				7.8	7.8	7.8	0.494	8.68	15.42	13.3	0.161	0.32	1.28	0.159	27.832			35.16	37.724		28.5698	94.5232	3.30587	7.51322				5.71508	201.592		251.089				0.481808				0.743112			20.9865			28.1337
18283	PI-25	60	Basalt				10.6501	10.6501	10.6501	0.494088	8.39342	6.83421	27.6912	0.169083	0.0242994	0.647984	0.040499	26.7	159.5	2289.9		1335.7	74.1	64.8	24	0.1	0.90772					56.8		15.4				1.94				0.13			9.5			0.2
3056	156TOH 94-1	3175	Basalt				9.35	9.35	9.35	0.495	11.6	9.97	10.7	0.217	0.058	3.86	0.044		231	506	70	180	50	50	20	0	60	840			20	143.75		44.78	10			10			20	2			16		10	6.4
25744	C4	3175	Basalt			13.5		13.5	13.5	0.496	4.05	8.24	26.1	0.2	0.01	0.48	0.07			1789		1178																					0.0164
22883	4723A13	227.5	Basalt			10.9039		10.9039	10.9039	0.496131	14.7666	10.2101	15.0156	0.165863	0.0532965	1.03925	0.0486261	42.6452	208	1541	59.6535	583	68	75.0291	27	0	1				1	74		20				0.0481106				1			16.5			1.5
7254	285JEV 95-2	3175	Basalt				11.2	11.2	11.2	0.497	11	6.72	16.7	0.21	0.047	1.3	0.049		218	1348	180	530	80	0	15	0	14	0			0	65.96		44.78	10			10			0	3			12		10	4.57
17521	90753	3175	Basalt				12.5	12.5	12.5	0.497	10.3	7.37	20.3	0.2	1.79	0.47	0.07			3756		597						0
16839	BI/PI/37	60	Basalt				9.96891	9.96891	9.96891	0.497313	9.41084	7.41336	26.5748	0.160623	0.039126	0.70015	0.0442742	28.9	170.7	2264.3		1205.7	70	67.5	24.1	0.17	0.60139					99		5.7				0.2				0.16			10.3			0.3
6090	297JEV 95-1	3175	Basalt				10.5	10.5	10.5	0.498	12.6	11.1	12.7	0.204	0.122	1.29	0.046		224	1108	100	390	90	20	15	0	14	0			10	55.81		53.74	10			0			0	3			11		10	9.14
5266	316JTL 97-2	3175	Basalt				10.3	10.3	10.3	0.499	12	10.2	14.8	0.207	0.119	1.95	0.043		212	1498	90	510	70	0	15	0	17	90			0	185.18		26.87	0			0			0	3			5		20	4.57
5267	309JTL 97-2	3175	Basalt				10.3	10.3	10.3	0.499	12	10.2	14.8	0.207	0.119	1.95	0.043		212	1498	90	510	70	0	15	0	17	90			0	185.18		26.87	0			0			0	3			5		20	4.57
9396	179817	3377.5	Basalt			12.588		12.588	12.588	0.499	10.988	13.401	11.022	0.225	0.145	2.228	0.038	36	230	1785		417	117	49	25	< 0.1	1.1				3.3	102.8		19				< 0.1				< 0.1			8.3			6
32090	DY-34	3175	Basalt			12.47		12.47	12.47	0.4997	9.94	8.38	18.6	0.1715	0.22	1.295	0.039	29.54	182.4	3760.3	81	703			28.5	1	1				0	55.7										0.1			12.1			5.9
3511	MAC 10-180.3	502.6	Basalt	8.5				8.5	8.5	0.5	13.07	7.47	6.91	0.19	3.11	1.08	0.44	34	237	374		101	111	103	136	17	8	0.04			46	221		3426					1			4			21	0.5	0	78
11754	ARC0026	531.5	Basalt	24.35				24.35	24.35	0.5	9.86	0.51	2.5	0.419	0.35	2.85	0.13		101	68.43	29.26	74.65	135.55	100.98	109.42	7.65					24.14	52.09		735.91							3.35	15.35			55.36		47.85	18.75
40379	2-3	3100	Basalt				16.73	16.73	16.73	0.5	14.34	1.14	8.09	0.12	0.52	0.05	0.01		281	3190	62	372	105	13	17	0.13	0.7					4		38				0.04				0.07			5.8			12
2637	D261809	196	Basalt		9.92			9.92	9.92	0.5	10.4	7.25	16.8	0.24	0.08	0.3	0.2	30	150	500	30	200		70	35							40		20											13				7
28260	KDM-16	3175	Basalt			11.77		11.77	11.77	0.5	14.53	0.18	14.55	0.17	0.1	0.08	0.05	40	244	390	49	120	60	0	35	0.34	1.4					6		10	1.2			0.22	0.6			0.17			4.7			0
9416	R8/LVP/88-11	2425	Basalt			9.52		9.52	9.52	0.5	14.3	6.78	9.71	0.17	0.99	3.32	0.1	38	170	432	45	0			60	2.31						230		424				0				0.4						46
40518	2-3	3000	Basalt			18.59		18.59	18.59	0.5	14.34	1.14	8.09	0.12	0.52	0.05	0.01
1809	W250768	1495	Basalt		8			8	8	0.5	14.5	10.6	12.6	0.22	0.15	1.24	0.08	45.5	224	1160	55	414	94	59	34	0.36	4			24	8	295		108				0.16						0.03	20		4.2	13	7.87
2838	ARC122	531.5	Basalt	28.7				28.7	28.7	0.5	10.35	1.55	2.64	0.68	0.009	0.009	0.198		170	80	30	100	180	120	140	2					20	40		30							9	2			63		19.3	4
7377	9	2425	Basalt			10.71		10.71	10.71	0.5	10.9	6.42	15	0.2	0.86	1.7	0.08	39	190	1850	65	519			60	1.48						70		600				0				0.23						29
1141	M195222	175	Basalt		5.67			5.67	5.67	0.5	14.9	11.6	12.9	0.19	1.3	1.41	0.06	21.8	140	45	42.2	205	106	46	56	0.977	8			70	30	310		290	0.75			0.164	0.134			0.189		0.02	27		1.27	50	8.4
14456	E2	14.15	Basalt		9.04			9.04	9.04	0.5	12.93	11.25	7.98	0.15	0.82	1.11	0.15	47.4							26.1	0.61	0.52	0.04			3.35	223		150				0.031				0.23			12			16.7
2911	51	2965	Basalt	2.71	7.93			10.64	10.64	0.5	7.94	8.09	20.49	0.25	0.01	0.36	0.09
2912	8551	3175	Basalt	2.71	7.93			10.64	10.64	0.5	7.94	8.09	20.49	0.25	0.01	0.36	0.09								30		0					60		100											8			0
14258	MRD001-2	2700	Basalt			12.02		12.02	12.02	0.5	10.12	7.3	16.53	0.2	0.24	0.26	0.04	27	196	2127	68	538			28	0.26	1.41	0.02				25.5		36.4											12			12
31432	W216999	156.5	Basalt	5.6	5.2			10.8	10.8	0.5	16.7	9.5	10.2	0.15	0.31	1.5	0.05
16306	1116(23)	2700	Basalt	2.02			7.85	9.87	9.87	0.5	13.3	14.9	9.28	0.16	0.15	1.06
12158	43850	105.5	Basalt	1.46	7.31			8.77	8.77	0.5	14.42	10.73	9.15	0.15	0.07	1.81	0.04		231	337		144	72	99	23		3					81		26											18
60	18	1521	Basalt				9.63	9.63	9.63	0.5	16.09	11.3	8.85		0.2	1.52				96.94	1627	50		230								135
6302	96-C-3	312.5	Basalt			8.81		8.81	8.81	0.5	20	10.53	2.92	0.17	0.08	3.06	0.09
6704	VL-936	32.75	Basalt	3.22	5.71			8.93	8.93	0.5	10.19	10.35	16.61	0.17	0.78	1.4	0.18															403		69.7														10.6
1602	M145949	212	Basalt		4.51			4.51	4.51	0.5	20.3	11.9	5.99	0.13	0.45	2.79	0.05								5							552		167											11			18
225	5	3175	Basalt				8.6	8.6	8.6	0.5	8.6	10.2	16.6		0.01	1.1	0.03	29							36							34													18
10771	131	466	Basalt			8.59		8.59	8.59	0.5	18.46	10.77	4.56	0.15	1.32	2.71	0.14		263	57		9	70	57	64		5					642		265											14			33
8380	851	226.3	Basalt			10.42		10.42	10.42	0.5	13.26	7.43	9.83	0.19	0.32	4.19	0.09	35.8	284	1000	61	335	77	35	26	0.52	1.1					113		56				0.04				0.24			16.3			4
8675	12BP5-1	396.5	Basalt			11.04		11.04	11.04	0.5	12.55	10.23	11.02	0.2	0.99	1.41	0.14			686	57.4	205			54.3	0.49	0.51				2.58	223		208				0.04				0.18			13.5			14.4
6158	B01SP1	90	Basalt				9.8	9.8	9.8	0.5	13.5	10.9	12.4	0.19	0.034	1.47									24.2		0.4	455				41.6		24.3											14.1
32475	05SC72-2	825	Basalt			11.7		11.7	11.7	0.5	10.6	8.19	17.5	0.16	0.63	0.3	0.04	32.8	177	1710	76.9	661	66.4	64	55.3	2.28	3.5				4.25	36.1		114				0.24				0.44		264	14.3			26.6
13543	JEH-2007-24	3700	Basalt			13.1		13.1	13.1	0.5	6.66	8.66	18.4	0.22	0.4	0.64	0.037	20.4	114	1223	76.2	817	85.4	52.7	44.9	0.532	1.2			13.5	0.601	20.2		34.8				0.0842				0.119			10.1
28366	86-168	3175	Basalt			10.4		10.4	10.4	0.5	17.8	10.7	9.39	0.15	0.17	1.42	0.04	31		335	49	184	73	93	36	0.14						92										0.08			17			10
6805	T4048	515	Basalt				10.01	10.01	10.01	0.5	10.95	12.97	9.08	0.19	1.02	1.96	0.15																	220
15743	PAL-11	150.9	Basalt	6.13				6.13	6.13	0.5	15.63	17.2	8.4	0.1	0.23	1.41	0.06		0	173		123	38		35		1					494													10			5
7123	TM-0	16	Basalt	9.04				9.04	9.04	0.5	14.1	10.29	12.31	0.17	0.63	1.9	0.1
7124	TM-0	16	Basalt			9.04		9.04	9.04	0.5	14.1	10.29	12.31	0.17	0.63	1.9	0.1
3409	S11	3175	Basalt	6.28	4.38			10.66	10.66	0.5	4.65	15.54	15.62	0.24	0.1	0.04	0.06
12117	9409	0.0075	Basalt				8.18	8.18	8.18	0.5	16.17	13.35	9.78	0.14	0.06	1.38	0.18		159	106.6					19.5							106.9													8.6
12118	9409	0.0075	Basalt				8.18	8.18	8.18	0.5	16.17	13.35	9.78	0.14	0.06	1.38	0.18		159	107					19.5							107													8.6
40164	SVK11	1.305	Basalt			5.13		5.13	5.13	0.5	12.3	26.6	2.86	0.04	1.8	1.09	0.05	14	119	110	20	90	128		149	19	15	253				521		614				1.19							40			140
6000	2291	305	Basalt			10.21		10.21	10.21	0.5	15.28	11.22	7.59	0.199	0.1	4.24	0.14	30.7	207	261	33	79	66	66	26	0.48	1.9					59		21				0.06				0.39			15.8			1
262	NEW21	3175	Basalt			12.78		12.78	12.78	0.5	7.58	9.22	21.7		0.14	0.19		38	205	2669		861			27		2.6																		12
7144	U4	2775	Basalt			10.64		10.64	10.64	0.5	7.05	9.5	21.56	0.2	0.01	0.11	0.05			1401		827			39							6													9			2
5897	NEW21	3175	Basalt			12.78		12.78	12.78	0.5	7.58	9.22	21.7	0.25	0.14	0.19	0.03	38	205	2669		861	91	72	27							22													12			5
14308	M634	2700	Basalt				13.23	13.23	13.23	0.5	9.42	9.7	18	0.22	0.02	0.16	0.04
36135	A6OL1	90	Basalt				6.3	6.3	6.3	0.5	14.9	12.9	13	0.08	0.01	1.6									20.1			173				31.5		3.5											16.8
100	55015	3175	Basalt	1.1	11			12.1	12.1	0.5	11.3	13.2	11		0.4	1.3
37011	331/784	3175	Basalt			14.61		14.61	14.61	0.5	5.21	9.59	19.58	0.18	0.02	0.38	0.05	27	162	2591		1066			31		3					17		6											11			1
9683	9356	0.0075	Basalt				7.87	7.87	7.87	0.5	16.27	14.16	10.53	0.14	0.03	1.52			152.1	435.3					18.8							44.4													9
9684	9356	0.0075	Basalt				7.87	7.87	7.87	0.5	16.27	14.16	10.53	0.14	0.03	1.52			152	435					18.8							44													9
11283	15	188.8	Basalt	2.28	5.8			8.08	8.08	0.5	16.62	13.01	9.36	0.14	0.31	1.88	0.06	38	185	166	40	105	64		59	0.64						172		68				0.14				0.5			17			7
3814	2004-20	2750	Basalt	10.97				10.97	10.97	0.5	6.49	8.12	22.75	0.24	0.05	0.05			21.6	222	95	323	25	20	16	1.07	1.02			9.18	0.56	62		2.7				0.07				0.08		262	7.9	0.09		0.2
36809	7	2425	Basalt			12.09		12.09	12.09	0.5	8.33	7.86	18.5	0.15	0.87	1.19	0.07	29	150	1970	81	673			60	2.07						20		60				0.12				0.73						37
14027	9212-3002	1880	Basalt				11.99	11.99	11.99	0.5	18.48	9.57	5.81	0.2	0.53	2.3	0.08	47.23	276	13		26	83	130	22	0.37	0.69				3.69	179.4		143.7								0.2			15.1			12.61
26156	465431	3750	Basalt			12.87		12.87	12.87	0.5	6.46	9.76	19.57	0.19	0.39	0.04	0.03		148	2051	100	952			33.8	0.25	1.49				1.38	12		1.2				0.1				0.06			12.3			0.7
9755	485466	3080	Basalt			11.82		11.82	11.82	0.5	13.36	12.35	9.8	0.21	0.16	1.86	0.05	41	204	603	51	248	123	11	30.7	0.66	1.12			41.25	3.28	118.1		45.2				0.08				0.15			13.4	0.1		2.3
5851	496122	3080	Basalt			10.71		10.71	10.71	0.5	16.56	10.96	9.93	0.21	0.32	2.07	0.04	42	216	301	54	279			21.2	0.15	1.01				10.45	123.6		51				0.07				0.04			10.5			62.6
18383	95/265	3175	Basalt				11.97	11.97	11.97	0.5	10.49	11.01	14.03	0.19	0.25	2.26			200	1220		250	75	40	20							75		35											9.8
29651	SA 224-7	3175	Basalt				13.38	13.38	13.38	0.5	4.72	7.2	26.44	0.19	0.04	0.42	0.03	24	140	2199	81	1099	95	40	44							63		10											11
9480	331/531	3175	Basalt			12.33		12.33	12.33	0.5	9.21	8.83	18.95	0.22	0.04	1.24	0.04	35	195	2720	81.5	720	69.4	9.2	27	0.17	2			2.98	0.26	24		10	0.131			0.068	0.01		0.34	0.031			10	0.22		1
9481	331/531	3175	Basalt			12.33		12.33	12.33	0.5	9.21	8.83	18.95	0.22	0.04	1.24	0.04	35	195	2720		720			27		2					24		10											10			1
27955	AL/307	180	Basalt				12.42	12.42	12.42	0.5	7.71	4.64	26.22	0.18	0.13	0.66	0.06	33	144	1195		1321			41	0.21	2.55				0.72	66		147				0.15				0.08	0.067		13.69			9.53
37124	1-4	1521	Basalt				6.52	6.52	6.52	0.5	25.74	12.07	3.3	0.08	0.16	1.43	0.03	17.02	80.7		98.1	54.1			11.3	0.27	0.61			24.6	22.9	350		93.7								0.57			4.49			2.03
31621	8964	3175	Basalt			13		13	13	0.5	7.92	7.48	23.7	0.18	0.29	0.53	0.07		164	2834	97	922			38							103		69											10.5			7
16722	CS68	198.5	Basalt			10.54		10.54	10.54	0.5	15.05	10.74	11.5	0.17	0.34	1.68	0.08	42.0716	203.78	1046.3	57.36	339.72	88.67	36.77	55.1479	0.964728	1.93344				2.12645	105.09		126.562				0.125377				0.190578			20.6683			7.70592
18649	CS27	198.5	Basalt			10.74		10.74	10.74	0.5	14.56	10.52	12.15	0.17	0.35	1.72	0.06		201.37	1390.09	57.51	399.25	84.09	67.7
27509	CS29	198.5	Basalt			12.36		12.36	12.36	0.5	15.99	10.62	10.61	0.18	0.29	1.91	0.07		189.35	508.95	62.77	325.1	100.04	89.07
17949	CS36	198.5	Basalt			11.3		11.3	11.3	0.5	14.73	11.67	12.62	0.18	0.13	1.48	0.07		222.99	1356.21	60.59	382.29	87.33	87.69
34928	P68	105.5	Basalt			13		13	13	0.5	18.9	12.7	7.4	0.17	0.09	1.2	0.04		407	114		28	62		8						6	193		11											7			1
39318	P.1224.1	91	Basalt	7.8			6.942	14.742	14.742	0.5	18.92	11.14	5.91	0.15	0.75	2.44	0.08	28.1942	200.235	55.1388	30.1047	21.3971	61.5728	99.559	50.6983	2.82143	0.739672			3.11363	4.1304	569.206		163.138				0.05813				0.611948			10.0128			7.98166
40115	289155	3175	Basalt	2.22	7.95		9.95	20.12	20.12	0.5	8.35	7.04	18.31	0.16	0.59	1.72	0.07	19	151	3220	94	69	72	801	58	3	3				4	198		239											9			18
39816	NMXD36-2	2700	Basalt	2.39	7.89	11.17		21.45	21.45	0.5	14.09	8.71	10.77	0.19	0.16	2.27	0.05	37	217	812	68	233			29	0.21	1.25	0.06				113.2		47.8											14			4.3
1679	17VIE 64-2/192.29	3175	Basalt				14.4	14.4	14.4	0.501	12.4	9.17	5.53	0.408	0.349	1.94	0.047		257	1019	80	4710	170	120	15	0	6	23800			10	98.93		53.74	0			0			30	6			15		0	14.63
2130	61TOH 94-1	3175	Basalt				7.42	7.42	7.42	0.501	11.5	12.5	8.94	0.192	0.089	2.51	0.17		231	1676	80	400	80	0	15	0	5	0			10	131.91		62.7	0			10			20	10			19		20	5.49
5348	265JTL 96-1	3175	Basalt				10.2	10.2	10.2	0.502	12.3	10.9	13	0.204	0.163	1.91	0.043		211	1156	90	350	70	140	7		17	340			10	100.63		35.83	10			0			10	11			9		10	7.32
28844	DY-29	3175	Basalt			12.37		12.37	12.37	0.5022	10.26	8.79	18.36	0.1775	0.08	1.284	0.035	27.94	182.8	3417.7	77	664			29.4	1.6	0.9				1.3	47.5		11.7								0.1			11.9			0
17235	BI/PI/39	60	Basalt				10.5071	10.5071	10.5071	0.502687	8.52473	6.10555	28.6112	0.168609	0.0209453	0.345597	0.0450323	26.1	160.8	2352.9		1323.2	69.7	68.2	23.1	0.1	0.49928					50.7		7.9				0.81				0.06			9.2			0.7
5434	184MAF 96-1	3175	Basalt				9.58	9.58	9.58	0.506	15.2	13.7	6.93	0.191	0.074	0.22	0.046		265	140	10	50	60	20	15		15	30			20	45.66		35.83	0			10			10	11			10		10	8.23
12364	21TOH 93-1	3175	Basalt				11.2	11.2	11.2	0.507	11.7	8.6	11.7	0.191	0.11	3.21	0.033		242	1245	80	150	50	80	22	0	5	70			0	54.96		26.87	0			0			30	4			13		10	2.74
39036	C183611	265.5	Basalt	10.6	8.15			18.75	18.75	0.508	13.9	12.5	7.77	0.2	0.24	1.5	0.05	56	300	255	39	107	66	97	27					11		143		149										0.006	16	3		5	7.842
12152	75TOH 94-1	3175	Basalt				11.4	11.4	11.4	0.509	12.2	8.72	13	0.195	0.063	1.3	0.034		272	1006	90	340	90	10	22	0	7	0			0	42.28		44.78	0			0			30	1			11		0	7.32
4533	261JEV 95-1	3175	Basalt				10.2	10.2	10.2	0.509	11.8	11.3	13.4	0.213	0.167	0.56	0.056		211	1533	90	530	90	90	15	0	14	1140			10	133.6		44.78	0			10			0	5			11		20	11.89
39076	WIST-76HB	115	Basalt	10.37				10.37	10.37	0.51	17	6	7.74	0.11	1.64	1.7	0	46	229	48	31.2	43	0	0	16.5	0	0.5				2.46	13.9		133				0.033				0			7.7			35.8
4233	L58	105.5	Basalt			7.99		7.99	7.99	0.51	18.07	8.89	3.48	0.17	0.46	4.34	0.16				35.37				10	0.89	1				8.2	676		74				0.09				0.48			22.7			7
26333	D-2,6	275	Basalt	5	4.5			9.5	9.5	0.51	15.02	14.08	3.91	0.14	0.32	2.12	0.23
2325	M152044	33.4	Basalt		6.35			6.35	6.35	0.51	18.7	10.1	4.67	0.16	1.45	2.96		38.8	347	39.6	32.6	23	84.9	138	44							295		173											18			34
21145	93525013A	1880	Basalt	1.83	7.23			9.06	9.06	0.51	14.21	12.02	6.91	0.14	0.38	1.32	0.04	46.1	212	489		109	71	92	49	2.53	3.33				3.38	104.5		155.7				0.24				0.66			15.6			13.5
5684	W249739	3150	Basalt		7.6			7.6	7.6	0.51	12.8	10.2	12.5	0.15	0.29	1.79		15	100	500	50	700		150	15						10	150		70											10
2764	D268462	3150	Basalt		6.7			6.7	6.7	0.51	18.8	13.6	8.55	0.16	0.21	0.62		39.2		86.5	41.6	20.9	47		14	0.14						202		47.3				0.0163	0.16						5			7
35808	1622/35	3175	Basalt	2.35	5.45			7.8	7.8	0.51	9.48	5.84	19.96	0.1	0.01	2.3	0.1		148	1435	49	637			74		5					143		219											14			36
10392	5	2425	Basalt			10.24		10.24	10.24	0.51	9.6	8.57	13.1	0.18	0.06	2.05	0.07	43	210	856	52	271			70	1.27						80		114				0				0						0
5989	M154283	395.5	Basalt		8.72			8.72	8.72	0.51	11.5	10.3	17.1	0.17	0.24	1.26	0.05	34.7	201	1420	81.1	569	84.7	130	17	0.35				37	11	91		230					0.3					0.04	14			12	6.4
9717	W201514	1521	Basalt	1.8	7.2			9	9	0.51	12.6	10.5	9.5	0.16	0.31	2.8	0.05	37.6		497	44.6		78.1		58		4.3					112		169														3
3685	195TOH 93-1	3175	Basalt				11.09	11.09	11.09	0.51	10.23	11.64	13.59	0.245	0.13	0.96	0.032		192	1567	88	544	176	0	26	0.2	0	20			15	45		17		0.002		0.8				0.1			16			0.05
28445	13	3175	Basalt	9.07	3.42			12.49	12.49	0.51	5.17	7.74	20.39	0.18	0.7	0.52	0.03			1235		726		50								62																5
6477	C119268	1521	Basalt		7.3			7.3	7.3	0.51	19.7	10.4	7.27	0.14	0.72	1.75		21.5	471	341	66.1	262	71.1	511	16		15			20		338		85.7		12.5		0.0576	0.215		6			0.01	5	5	5.96	11.4	10.4
31017	FFD65148.85M	3175	Basalt				11.18	11.18	11.18	0.51	7.17	7.77	21.4	0.156	0.06	0.34	0.057	24.99	155	2011		705	73	26	43	0.93	1.52	0.07																	10
11008	907	387.5	Basalt			9.2		9.2	9.2	0.51	15.13	8.74	8.19	0.16	2.02	2.94	0.21		238	310	42.3	80.1	64.8	83.9	25.8	4.05	2.06				1.71	449		367											13.1			32.2
7633	M199269	104.5	Basalt		10.24			10.24	10.24	0.51	16.8	9.64	12.2	0.19	0.04	0.74									12							395
37591	Z10	2750	Basalt				11.63	11.63	11.63	0.51	16.56	10.37	5.27	0.14	0.91	2.84				220		141			45		4.8					50		350											6
11514	60A/86	32.75	Basalt	3.85	8.89			12.74	12.74	0.51	9.9	8.75	16.23	0.22	1.5	1.13	0.02	65	170	1600	65	600			32	0	1.43					10		660				0.11				0.05			13.01			13.76
11515	(60A/86)	396.5	Basalt	3.85	8.89			12.74	12.74	0.51	9.9	8.75	16.23	0.22	1.5	1.13	0.02	65	170	1600	65	600	140	35	32		5					10		660				0.11				0.05			5			25
2608	W241811	175	Basalt		6.59			6.59	6.59	0.51	16.5	12	9.98	0.16	0.32	1.95	0.08	39.8		572	49.9	160	88	80	55	0.52	2		7.4			143		89				0.16							19			8
20314	05SC74-2	825	Basalt			8.99		8.99	8.99	0.51	11.3	11.6	13.2	0.14	0.29	0.98	0.04	32.4	172	851	60.5	317	55.4	61	55.6	2.34	3.46				4.85	63.3		103				0.25				0.46		240	14.7			9.12
9411	NEW52	3175	Basalt			13.43		13.43	13.43	0.51	7.57	8.31	19.89	0.24	0.05	0.98	0.02	38	229	2479		727	77	50	25							36													14			3
6852	BW-99	1885	Basalt	2.84	8.24			11.08	11.08	0.51	15.5	11.7	6.88	0.21	1.14	0.93	0.2	41	298	173	51	43			31	0.89	3					403		255											16			33
13903	23	2795	Basalt			11.37		11.37	11.37	0.51	16.61	9.36	10	0.19	2.58	1.34	0.04		161	703	52	321	87	58	26	0.21	1.5				12	80.7		220								0.23			11.5			173
5623	73J0661	2725	Basalt				11.63	11.63	11.63	0.51	10.35	8.17	19.58	0.23	0.13	0.86	0			8550	2250			0.04	27.2	0.12	0.95					16.3										0.03			11			0.54
12694	P615.1	1.305	Basalt				7.66	7.66	7.66	0.51	20.06	12.7	6.82	0.13	0.58	2.04	0.11		212	79		37	56	95
36541	95116	466	Basalt			13.57		13.57	13.57	0.51	17.04	10.14	5.21	0.17	0.84	1.38	0.04	58	373	28		5			1	0.11	0.6																		11
36635	A3OL1	90	Basalt				6.4	6.4	6.4	0.51	14.8	13.1	12.2	0.08	0.011	1.69									20.8			158				34.2		2.7											16.6
20501	5	3400	Basalt			13.51		13.51	13.51	0.51	6.54	12.64	13.13	0.21	0.05	1.57	0.05
6499	180	3175	Basalt			12.53		12.53	12.53	0.51	9.53	7.17	19.18	0.24	0.04	1.4
211	14132	1.305	Basalt				7.04	7.04	7.04	0.51	18.51	16.78	4.83		0.03	1.54	0.04												0.43
30950	GX-26	1521	Basalt			13.6		13.6	13.6	0.51	10.4	7.03	17.3	0.19	0.69	0.76	0.06	31.3	167	1429		1748	103	1085	54	3.43	3.94				132	34.9		175				0.27				0.64			14.9			30.6
10136	44.1	2745	Basalt			18.7		18.7	18.7	0.51	9.3	9.8	11.1	0.33	1.44	0.88	0.03		184	1278	41	328	99	6	21		0	0			12	26		244											13			55
15504	GX-4	1521	Basalt			11		11	11	0.51	11.9	9.08	14.3	0.18	0.66	1.42	0.05	32	184	1358		359	99	71	37	0.96	2.94				5.37	57		77				0.19				0.36			12.4			24.6
2470	8601	1000	Basalt	3.31	6			9.31	9.31	0.51	4.7	11.41	24.91	0.23	0.07	0.42	0.1			582		920										180		580														12
14845	MK-03C	44.85	Basalt				8.48	8.48	8.48	0.51	15.12	10.95	11.23	0.14	0.64	1.91	0.16		239	571					28	0.14	0.67				0.5	177		24								0.13			13.8			5.8
39575	s_90881-1	0.02	Basalt	4.21				4.21	4.21	0.51	26.6	13.9	2.73	0.04	0.1	2.64	0.05
12687	58/4B	2850	Basalt	13.55				13.55	13.55	0.51	11.45	10.3	15.1	0.23	0.21	1.1	0		158	1428	82	388			35		1.6					92		0											13			8
16014	DUN-05	2700	Basalt			12.91		12.91	12.91	0.51	10.05	15.29	14.15	0.21	0.01	0.32	0.05	45	254	918	51	232	67	45	31.2	0.19	1.15				4.07	11		11				0.13				0.05			11.91			0
13456	92-176	2700	Basalt			13.09		13.09	13.09	0.51	7.25	8.74	21.65	0.22	0.01	0.01	0.04	19.1	184						31.1	0.078	1.21											0.104				0.025			8.4
37477	79-115	3175	Basalt			13.22		13.22	13.22	0.51	9.38	6.63	24.61	0.16	0.01	0.26	0.06		196	3695	99	892			20							14
39476	7-86-656-C1	1880	Basalt				14.33	14.33	14.33	0.51	16.32	10.19	5.37	0.14	0.46	3.01	0.09		424	67		16	149	12	20							217		82											13
5298	M-1	8	Basalt	11.96				11.96	11.96	0.51	19.72	11.12	3.88	0.24	0.2	1.48	0.14
10444	9212-3005	1880	Basalt				11.39	11.39	11.39	0.51	15.79	11.41	9.02	0.2	0.2	2.29	0.07	50.53	312	250		75	82	86	13.9	0.32	0.76				2.31	371.8		45.2								0.14			8.5			2.98
29992	87J	3175	Basalt			13.42		13.42	13.42	0.51	5.44	9.65	22.78	0.19	0.06	0.45	0.04
11392	DDH-BUT250	173.55	Basalt	2.66	6.59			9.25	9.25	0.51	16.5	12	9.98	0.16	0.32	2.08	0.08	40		570	51	208	88	80	55	0.52	2	0.04	7.4			143		89		0		0.16	0			0			19		0	8
40090	178343	3283.5	Basalt	1.95	7.6	10.39		19.94	19.94	0.51	8.99	8.55	17.38	0.16	0.06	1.06	0.06	32	168	2789		820	70	43	30	0.8	1.2				< 0.5	54.6		57				0.1	< 0.1		0.9	0.17			18.6	0.6	< 0.5	< 1
39860	178344	3283.5	Basalt	1.64	8.22	10.77		20.63	20.63	0.51	9.42	8.71	16.69	0.18	0.09	1.18	0.06	31	180	2471		530	70	44	28	0.7	1.2				0.7	80.3		108				0.1	< 0.1		0.8	0.21			13.5	0.7	< 0.5	1.8
39686	1	3175	Basalt	2.37	8.81		11.62	22.8	22.8	0.51	8.82	7.37	18.83	0.21	0.03	0.51	0.12		207	2028		600	60	50	38		0					12		0											15			4
40276	P.1205.1	91	Basalt	8.49			7.5561	16.0461	16.0461	0.51	20.14	12.92	5.29	0.12	0.52	2.04	0.09	28.1056	212.86	31.401	34.7234	22.1334	61.5797	70.2523	41.0356	1.36089	0.551128			2.85636	2.13836	736.653		114.216				0.0581846				0.312733			8.35703			3.29479
39965	SE10-3	2700	Basalt	1.28	8.99	11.27		21.54	21.54	0.51	10.72	8.81	12.69	0.18	1	0.61	0.06	28	179	1194	63	335	85	53	52	1.81	2.86	0.04				67.1		339.5	44										14			24.9
40131	IP1ES 20-3/4	121.5	Basalt	4.59	3.86		6.75	15.2	15.2	0.51	17.37	14.07	9.45	0.12	0.05	1.99	0.05	39		430	57	208	65	125	53	0.1	0					125		25				0.72							18			7
39531	289109	3175	Basalt	3.11	8.45		11.25	22.81	22.81	0.51	7.18	13.44	13.71	0.22	0.23	1.41	0.04	45.4	252	1170	83	237	92	22	34	0	3				1	71		30				0				0			15			4
1203	17VIE 64-2/198.28	3175	Basalt				14.9	14.9	14.9	0.511	12.4	8.93	5.17	0.485	0.295	1.65	0.049		264	1026	80	2090	180	90	22	0	7	19400			0	93.86		53.74	10			10			20	7			17		10	11.89
6173	129-TOH-94	2775	Basalt				11.2	11.2	11.2	0.511	10.6	11	12	0.217	0.183	1.53	0.032		218	978	80	290	100	0	7	0	15	0			20	45.66		26.87	0			0			10	1			8		20	6.4
20192	606C/1	158.25	Basalt				10.671	10.671	10.671	0.511025	10.4618	10.4553	14.8373	0.166333	0.534	1.219	0.066	42.9333			71.6516	104.831		43.7067	69.1079	1.74375	4.23794				3.11146	189.51		153.211				0.251046				0.42884			16.5466			14.3372
10161	63SMS 63-2/149.40	3175	Basalt				12.3	12.3	12.3	0.512	7.94	8.44	19.2	0.217	0.02	0.08	0.051		184	1697	100	590	100	60	22	0	14	0			10	2.54		17.91	0			10			10	1			5		100	10.97
22417	22/6	158.25	Basalt				10.54	10.54	10.54	0.513	10.44	9.78	15.25	0.161	0.46	1.05	0.081	21.7447			54.0297	88.4714		17.9389	40.0524	1.30703	3.51811				2.23505	107.491		102.001				0.195233				0.294795			11.2426			12.4062
5108	20TOH 94-1	3175	Basalt				11.2	11.2	11.2	0.514	12.2	10.4	8.88	0.227	0.172	1.16	0.053		231	862	70	280	110	30	22	0	7	0			10	60.88		71.65	10			10			20	0			13		10	7.32
3485	327JEV 95-1	3175	Basalt				10.4	10.4	10.4	0.514	11.9	13.1	12	0.233	0.111	0.89	0.042		204	1512	90	540	80	10	15	0	14	0			10	88.79		26.87	10			10			10	5			10		20	10.97
6976	35JTL 97-1	3175	Basalt				10.8	10.8	10.8	0.515	12.4	10.2	13.6	0.204	0.111	1.84	0.032		215	1252	80	370	70	0	7	0	13	40			10	54.12		35.83	10			10			10	0			8		10	7.32
4097	150TOH 94-1	3175	Basalt				10.94	10.94	10.94	0.516	10.34	8.55	16.26	0.235	0.1	1.68	0.034		193	1805	73	636	88	1	26		1	50			7	30		4.9											15			0.07
8328	31MKT 94-1	3175	Basalt				9.64	9.64	9.64	0.518	15.6	11	9.28	0.176	0.11	2.07	0.044		218	391	100	170	60	80	15	0	13	660			10	84.56		26.87	10			0			10	4			9		10	7.32
[truncated: 38,238 more rows]
[truncated: 49 more columns]
